# Supplementary material for: Dysregulation of RNA Splicing in Tauopathies
Source: Cell Rep. Author manuscript; Available in PMC 2020 Jan 3. (PMC6941411; doi:10.1016/j.celrep.2019.11.093)
Supplement: 8 [file NIHMS1547525-supplement-8.xlsx]

## Sheet: Sheet1
GO Cellular Component annotation terms significantly enriched in the gene list of alternatively spliced mRNA transcripts in P301S TIA1+/- vs P301S TIA1+/+ cortex
Category	Term	Count	PValue	Genes	Fold Enrichment	FDR
GOTERM_CC_ALL	GO:0045202~synapse	36	2.79956e-15	KCNC2, SYT1, CLCN3, CADM1, CPEB4, CLSTN1, CASK, SYT6, SYT7, RIMS2, ATP2B1, MFF, SHISA7, GPHN, PICALM, ANK2, ANK3, DNAJC6, SNAP25, DLG2, DLG1, ANKS1B, GABRG2, DLGAP1, DNM1L, GRIN1, DLGAP4, NRXN1, RGS17, CADPS, PJA2, GRIA2, CADPS2, ERC2, ERC1, ADD1	5.19129	3.86358e-12
GOTERM_CC_ALL	GO:0014069~postsynaptic density	26	3.12604e-15	CPEB4, CAMK2G, CLSTN1, DAB1, PICALM, PLCB4, ANK2, SORBS2, DNAJC6, CAMK2B, DLG2, DCLK1, DLG1, ANKS1B, DLGAP1, GRIN1, CTNNA2, GRM5, PJA2, GRIA2, PKP4, NPTN, ERC2, DBN1, ADD1, KALRN	7.92208	4.32987e-12
GOTERM_CC_ALL	GO:0042734~presynaptic membrane	16	8.16013e-14	KCNC2, SYT1, STX3, NRXN2, NRXN3, CASK, NRXN1, SYT7, SCRIB, PICALM, GRIA2, CADPS2, NPTN, ERC2, SNAP25, DLG1	15.5354	1.13698e-10
GOTERM_CC_ALL	GO:0005737~cytoplasm	148	1.11669e-12	MEF2C, FLYWCH1, SYT1, CHMP3, PDLIM7, DZIP1, BTRC, EIF5, CNOT2, CASK, STOML2, TBP, SYT6, SART3, RCBTB1, APP, ANK2, 6430573F11RIK, PACSIN2, ANK3, NT5C2, DHX30, MATK, RBFOX2, MAGI1, TAZ, PTBP1, DCTN6, CTNNA2, TNKS2, NCAM1, SPAG9, MAPK1, PCF11, RPS19, HUWE1, MTF2, FNBP1L, CELF2, RYR2, CLIP1, NEURL4, LRCH3, ERC2, ERC1, BIN1, DBN1, KALRN, ADD1, CAMTA1, AFTPH, ARPP21, ADCYAP1R1, TIPIN, SCRIB, TTC3, ATF2…	1.62535	1.55582e-09
GOTERM_CC_ALL	GO:0030054~cell junction	36	7.1176e-11	KCNC2, SYT1, PARD3, CADM1, CLSTN1, SYT6, SYT7, RIMS2, SCRIB, ATP2B1, MFF, GPHN, SORBS1, ANK2, SORBS2, ANK3, SNAP25, DLG2, DLG1, ANKS1B, GABRG2, DLGAP1, DNM1L, MAGI1, GRIN1, NRXN1, RGS17, UBN1, CTNNA2, CADPS, PJA2, GRIA2, CADPS2, PKP4, ERC2, DBN1	3.65125	9.9168e-08
GOTERM_CC_ALL	GO:0016020~membrane	148	1.07213e-10	KCNC2, GNPTG, SYT1, CHMP3, TUSC3, CADM1, CNOT2, CASK, STOML2, SYT6, SYT7, ATP2B1, MFF, APP, PICALM, DAB1, ANK2, SLC25A25, PACSIN2, ANK3, ORC6, ROBO2, DNAJC5, RPN2, SLC4A4, MATK, TOR1AIP2, KCND3, BSG, PHRF1, MAGI1, TAZ, PTBP1, PTPRT, NTSR2, CTNNA2, TNKS2, NCAM1, LHFPL3, RPS19, HUWE1, FNBP1L, ACAP2, NPTN, RYR2, CLIP1, ERC2, NRSN1, ERC1, BIN1, DBN1, ADD1, CLCN3, CALY, LMBR1, ADCYAP1R1, CTSA, SCRIB, …	1.54011	1.49377e-07
GOTERM_CC_ALL	GO:0005913~cell-cell adherens junction	23	4.8243e-10	BSG, PARD3, CADM1, EIF5, PPFIBP1, ABI2, SLC9A3R2, SCRIB, MPRIP, CTNNA2, PKM, EPS15, PICALM, CSNK1D, SORBS1, PACSIN2, EEF1G, EEF1D, ERC1, DBN1, GOLGA3, DLG1, ADD1	5.30035	6.72159e-07
GOTERM_CC_ALL	GO:0043005~neuron projection	25	4.02532e-09	KCNC2, SYT1, CADM1, ADCYAP1R1, RIMS2, APP, DAB1, ANK3, SNAP25, DLG1, KCND3, STX3, NCDN, RGS17, GRM5, ATP7A, KIF1A, KIF1B, GRIA2, CSNK1D, RYR2, ERC2, NRSN1, AHCYL2, KALRN	4.33466	5.60839e-06
GOTERM_CC_ALL	GO:0030425~dendrite	27	4.15217e-09	KCNC2, CADM1, CPEB4, ABI2, CASK, SYT7, KCNIP1, YBX1, GPHN, PLCB4, ANK3, SORBS2, CAMK2B, DLG2, KCND3, STX3, NCDN, NIN, DLGAP4, GRIN1, EPHA5, GRIA2, GNB1, NPTN, CACNA1D, CHL1, ADD1	4.01265	5.78512e-06
GOTERM_CC_ALL	GO:0043025~neuronal cell body	27	2.4053e-08	KCNC2, PARD3, SYT7, KCNIP1, GPHN, DAB1, PICALM, SORBS2, SRR, SNAP25, DLG2, KCND3, NCDN, DLGAP4, GRIN1, NRXN1, ATP7A, NCAM1, EPHA5, KIF1A, SLC4A10, GRIA2, NRSN1, ERC2, CACNA1D, DBN1, KALRN	3.68202	3.35125e-05
GOTERM_CC_ALL	GO:0045211~postsynaptic membrane	17	7.43879e-08	KCNC2, ANKS1B, GABRG2, DLGAP1, GRIN1, CLSTN1, SCRIB, PJA2, GPHN, PICALM, GRIA2, CADPS2, ANK2, ANK3, DBN1, DLG2, DLG1	5.57648	0.000103643
GOTERM_CC_ALL	GO:0008021~synaptic vesicle	13	1.64398e-07	SYT1, CLCN3, STX3, CADM1, GRIN1, SYT7, MFF, PICALM, CADPS2, GRIA2, DNAJC5, BIN1, SNAP25	7.5134	0.000229052
GOTERM_CC_ALL	GO:0005856~cytoskeleton	39	1.84099e-07	KIF22, PARD3, PDLIM7, DZIP1, CETN4, STOML2, ABI2, GPHN, ANK2, EVI5, SORBS1, PACSIN2, ANK3, SORBS2, SLMAP, CAMK2B, CLASP2, SLC30A9, DYNC1I1, NIN, DCTN6, LRRC49, MPRIP, CTNNA2, EML2, MAPK1, KIF1A, KIF1B, CSNK1D, FNBP1L, IFT57, PKP4, ZFP207, CLIP1, NEURL4, ERC2, ABL2, KALRN, ADD1	2.55172	0.000256501
GOTERM_CC_ALL	GO:0043231~intracellular membrane-bounded organelle	27	1.45414e-05	GNPTG, MEF2C, AFTPH, CLTA, CLTB, TIPIN, CTSA, GPRC5B, YBX1, CALU, ATP2B1, APP, DAB1, BAG6, SLC25A25, EVI5, PACSIN2, CNR1, DNM1L, CCNL2, FAM178A, EPS15, RPE, CADPS2, PON2, AHCYL2, ATP8A1	2.61811	0.0202583
GOTERM_CC_ALL	GO:0005905~clathrin-coated pit	8	1.72577e-05	EPS15, CLTA, APP, PICALM, CLTB, DNM1L, REPS1, SGIP1	9.70963	0.0240421
GOTERM_CC_ALL	GO:0005829~cytosol	47	2.02722e-05	MEF2C, AFTPH, CHMP3, BTRC, CASK, RUNDC3A, ABI2, SYT6, SYT7, SCRIB, ANXA7, BAG6, DAB1, PCBP3, SORBS1, EVI5, NDRG4, PACSIN2, KIFAP3, PPP3CB, IPCEF1, CAMK2B, YAP1, HNRNPC, SNAP25, GOLGA3, RNF13, DLG1, DNM1L, NCDN, MAT2A, NCALD, TAZ, G3BP2, RAP1GDS1, KAT5, ATP7A, EPS15, HDAC5, SPAG9, MAPK1, RPE, RPS19, CSNK1D, RGS7, AHCYL2, NCOR1	1.91852	0.028241
GOTERM_CC_ALL	GO:0043195~terminal bouton	10	2.53809e-05	KCNC2, SYT1, APP, GRIA2, GRIN1, DNAJC5, SYT7, ERC2, SNAP25, SGIP1	6.44444	0.0353569
GO Biological Process annotation terms significantly enriched in the gene list of alternatively spliced mRNA transcripts in P301S TIA1+/- vs P301S TIA1+/+ cortex
Category	Term	Count	PValue	Genes	Fold Enrichment	FDR
GOTERM_BP_ALL	GO:0016043~cellular component organization	144	4.91769e-15	MEF2C, KCNC2, SYT1, CHMP3, CADM1, PDLIM7, DZIP1, EIF5, FAM179B, CNOT2, STOML2, TBP, SYT6, SYT7, SART3, RCBTB1, MFF, APP, PICALM, DAB1, ANK2, PACSIN2, ANK3, KIFAP3, DNAJC6, ROBO2, DHX30, TOR1AIP2, RBFOX2, BSG, KCND3, TAZ, PTBP1, RAP1GDS1, DCTN6, CTNNA2, TNKS2, NCAM1, SPAG9, MAPK1, RPS19, HUWE1, MTF2, FNBP1L, NPTN, CELF2, CLIP1, BIN1, DBN1, KALRN, ADD1, CLCN3, CALY, TIPIN, CACNB4, RIMS2, SCRIB, TTC…	1.73214	9.07052e-12
GOTERM_BP_ALL	GO:0022607~cellular component assembly	81	5.74472e-14	MEF2C, KCNC2, TAF1B, SYT1, CHMP3, CADM1, TSG101, DZIP1, CLSTN1, EIF5, STOML2, FAM179B, CNOT2, SYT7, SART3, RTN3, MFF, TRAPPC6A, APP, BAG6, PICALM, ANK3, PACSIN2, DHX30, DLG1, KCND3, NRXN2, NRXN3, TAZ, RAP1GDS1, NDUFC2, NRXN1, RAD52, UBN1, EML2, NCAM1, SPAG9, RPS19, FNBP1L, GNB1, SBF2, NPTN, CLIP1, CELF2, H2-KE6, BIN1, DBN1, ADD1, PHLDB1, PARD3, CALY, CAMK2G, ABI2, GPM6B, GPHN, SORBS1, SRR, CLASP2…	2.36611	1.06537e-10
GOTERM_BP_ALL	GO:0071840~cellular component organization or biogenesis	144	6.04923e-14	MEF2C, KCNC2, SYT1, CHMP3, CADM1, PDLIM7, DZIP1, EIF5, FAM179B, CNOT2, STOML2, TBP, SYT6, SYT7, SART3, RCBTB1, MFF, APP, PICALM, DAB1, ANK2, PACSIN2, ANK3, KIFAP3, DNAJC6, ROBO2, DHX30, TOR1AIP2, RBFOX2, BSG, KCND3, TAZ, PTBP1, RAP1GDS1, DCTN6, CTNNA2, TNKS2, NCAM1, SPAG9, MAPK1, RPS19, HUWE1, MTF2, FNBP1L, NPTN, CELF2, CLIP1, BIN1, DBN1, KALRN, ADD1, CLCN3, CALY, TIPIN, CACNB4, RIMS2, SCRIB, TTC…	1.6848	1.1231e-10
GOTERM_BP_ALL	GO:0051641~cellular localization	76	1.27956e-12	MEF2C, GNPTG, SYT1, KIF22, CLTA, CHMP3, CLTB, TSG101, DZIP1, STOML2, CASK, SYT6, SYT7, YBX1, MFF, TRAPPC6A, APP, BAG6, DAB1, ANK2, EVI5, PACSIN2, ANK3, DLG2, DLG1, TOR1AIP2, DYNC1I1, BSG, STX3, NRXN2, NRXN3, NRXN1, TNKS2, MAPK1, SPAG9, KIF1A, KIF1B, HUWE1, FNBP1L, ACAP2, NPTN, RYR2, CLIP1, ERC1, BIN1, DBN1, KALRN, PARD3, AFTPH, CLCN3, ADCYAP1R1, GPM6B, RIMS2, SCRIB, GPHN, SORBS1, PPP1R12A, PPP3CB…	2.32385	2.37498e-09
GOTERM_BP_ALL	GO:0051179~localization	134	1.65057e-12	MEF2C, KCNC2, GNPTG, SYT1, CHMP3, TUSC3, CADM1, DZIP1, CASK, STOML2, SYT6, SYT7, ATP2B1, MFF, APP, PICALM, DAB1, ANK2, SLC25A25, PACSIN2, ANK3, KIFAP3, DNAJC6, SLC4A4, MATK, TOR1AIP2, RBFOX2, BSG, KCND3, PTBP1, CTNNA2, TNKS2, NCAM1, SPAG9, MAPK1, RPS19, HUWE1, FNBP1L, ACAP2, NPTN, CLIP1, RYR2, ERC1, BIN1, DBN1, KALRN, ADD1, CLCN3, AFTPH, CALY, ADCYAP1R1, CACNB4, RIMS2, SCRIB, CALU, ATF2, NDRG4, C…	1.68323	3.06367e-09
GOTERM_BP_ALL	GO:0044085~cellular component biogenesis	81	8.15252e-12	MEF2C, KCNC2, TAF1B, SYT1, CHMP3, CADM1, TSG101, DZIP1, CLSTN1, EIF5, STOML2, FAM179B, CNOT2, SYT7, SART3, RTN3, MFF, TRAPPC6A, APP, BAG6, PICALM, ANK3, PACSIN2, DHX30, DLG1, KCND3, NRXN2, NRXN3, TAZ, RAP1GDS1, NDUFC2, NRXN1, RAD52, UBN1, EML2, NCAM1, SPAG9, RPS19, FNBP1L, GNB1, SBF2, NPTN, CLIP1, CELF2, H2-KE6, BIN1, DBN1, ADD1, PHLDB1, PARD3, CALY, CAMK2G, ABI2, GPM6B, GPHN, SORBS1, SRR, CLASP2…	2.15571	1.51321e-08
GOTERM_BP_ALL	GO:0051128~regulation of cellular component organization	75	2.34006e-11	MEF2C, SYT1, CHMP3, TSG101, CLSTN1, STOML2, FAM179B, CNOT2, SYT7, SART3, MFF, DAB1, PICALM, EVI5, ANK3, PACSIN2, DNAJC6, ROBO2, DLG1, H2-K1, STX3, NRXN3, PTBP1, NRXN1, TNKS2, CTNNA2, EML2, NCAM1, MAPK1, SBF1, HUWE1, FNBP1L, MTF2, NPTN, CLIP1, BIN1, DBN1, ADD1, KALRN, PHLDB1, PARD3, CALY, ABI2, GPM6B, RIMS2, GPRC5B, TTC3, ANXA7, DDHD1, SORBS1, NDRG4, CNR1, ACTL6A, CAMK2B, HNRNPC, CLASP2, SNAP25, S…	2.2082	4.34345e-08
GOTERM_BP_ALL	GO:0099536~synaptic signaling	33	2.75185e-11	MEF2C, SYT1, CLCN3, CLSTN1, SYT6, SYT7, CACNB4, RIMS2, SCRIB, SHISA7, CNR1, CAMK2B, SNAP25, DLG2, DLG1, GABRG2, DLGAP1, STX3, NCDN, NRXN2, NRXN3, GRIN1, NRXN1, CADPS, GRM5, NCAM1, MAPK1, KIF1B, GRIA2, CADPS2, NPTN, DBN1, KALRN	4.08927	5.1078e-08
GOTERM_BP_ALL	GO:0099537~trans-synaptic signaling	33	2.75185e-11	MEF2C, SYT1, CLCN3, CLSTN1, SYT6, SYT7, CACNB4, RIMS2, SCRIB, SHISA7, CNR1, CAMK2B, SNAP25, DLG2, DLG1, GABRG2, DLGAP1, STX3, NCDN, NRXN2, NRXN3, GRIN1, NRXN1, CADPS, GRM5, NCAM1, MAPK1, KIF1B, GRIA2, CADPS2, NPTN, DBN1, KALRN	4.08927	5.1078e-08
GOTERM_BP_ALL	GO:0098916~anterograde trans-synaptic signaling	33	2.75185e-11	MEF2C, SYT1, CLCN3, CLSTN1, SYT6, SYT7, CACNB4, RIMS2, SCRIB, SHISA7, CNR1, CAMK2B, SNAP25, DLG2, DLG1, GABRG2, DLGAP1, STX3, NCDN, NRXN2, NRXN3, GRIN1, NRXN1, CADPS, GRM5, NCAM1, MAPK1, KIF1B, GRIA2, CADPS2, NPTN, DBN1, KALRN	4.08927	5.1078e-08
GOTERM_BP_ALL	GO:0007268~chemical synaptic transmission	33	2.75185e-11	MEF2C, SYT1, CLCN3, CLSTN1, SYT6, SYT7, CACNB4, RIMS2, SCRIB, SHISA7, CNR1, CAMK2B, SNAP25, DLG2, DLG1, GABRG2, DLGAP1, STX3, NCDN, NRXN2, NRXN3, GRIN1, NRXN1, CADPS, GRM5, NCAM1, MAPK1, KIF1B, GRIA2, CADPS2, NPTN, DBN1, KALRN	4.08927	5.1078e-08
GOTERM_BP_ALL	GO:0007267~cell-cell signaling	51	5.0959e-11	MEF2C, SYT1, BTRC, CLSTN1, SYT6, SYT7, STXBP5L, ANK2, LRRFIP2, PDE8B, YAP1, DLG2, DLG1, GABRG2, STX3, NRXN2, NRXN3, TAZ, PTBP1, NRXN1, TNKS2, GRM5, NCAM1, MAPK1, KIF1B, NPTN, RYR2, DBN1, KALRN, CLCN3, NNAT, CACNB4, GPRC5B, RIMS2, SCRIB, SHISA7, CNR1, PPP3CB, MEG3, CAMK2B, SNAP25, DLGAP1, NCDN, GRIN1, CADPS, EPHA5, CSNK1D, GRIA2, CADPS2, ABL2, CACNA1D	2.78383	9.45865e-08
GOTERM_BP_ALL	GO:0043933~macromolecular complex subunit organization	70	1.23455e-10	TAF1B, KCNC2, SYT1, CHMP3, EIF5, STOML2, FAM179B, CNOT2, TBP, SART3, RCBTB1, MFF, APP, BAG6, PICALM, DNAJC6, DHX30, DLG1, KCND3, TAZ, NDUFC2, RAP1GDS1, NRXN1, RAD52, UBN1, EML2, NCAM1, SPAG9, RPS19, HUWE1, SBF2, GNB1, MTF2, CLIP1, CELF2, H2-KE6, BIN1, DBN1, ADD1, CALY, CAMK2G, ABI2, GPHN, SRR, ACTL6A, HNRNPC, CLASP2, SNAP25, CHD5, CHD3, DNM1L, MAT2A, NIN, GRIN1, PRPF18, KAT5, NCKAP1, FAM178A, ATP…	2.21817	2.29148e-07
GOTERM_BP_ALL	GO:0065003~macromolecular complex assembly	55	3.04692e-10	TAF1B, KCNC2, SYT1, CHMP3, EIF5, STOML2, CNOT2, FAM179B, SART3, MFF, APP, PICALM, DHX30, DLG1, KCND3, TAZ, NDUFC2, RAP1GDS1, NRXN1, RAD52, UBN1, EML2, NCAM1, SPAG9, RPS19, SBF2, GNB1, CELF2, CLIP1, H2-KE6, BIN1, DBN1, ADD1, CALY, CAMK2G, ABI2, GPHN, SRR, CLASP2, SNAP25, DNM1L, MAT2A, NIN, GRIN1, PRPF18, NCKAP1, FAM178A, CADPS, EPS15, CADPS2, GRIA2, CSNK1D, ZFP207, CIRBP, LUC7L	2.51607	5.65548e-07
GOTERM_BP_ALL	GO:0051130~positive regulation of cellular component organization	48	5.78324e-10	PHLDB1, SYT1, PARD3, CALY, TSG101, CLSTN1, CNOT2, STOML2, ABI2, FAM179B, RIMS2, SART3, GPRC5B, MFF, DDHD1, SORBS1, NDRG4, ANK3, CNR1, ACTL6A, ROBO2, CAMK2B, CLASP2, SGIP1, DLG1, STX3, DNM1L, NIN, NRXN3, PTBP1, NRXN1, NCKAP1, TNKS2, FAM178A, ATP7A, MAPK1, HUWE1, MTF2, FNBP1L, NPTN, CLIP1, BIN1, DBN1, NCOR1, ABL2, ATP8A1, KALRN, ADD1	2.70581	1.07344e-06
GOTERM_BP_ALL	GO:0051234~establishment of localization	108	8.81528e-10	GNPTG, KCNC2, MEF2C, SYT1, TUSC3, CHMP3, CADM1, DZIP1, CASK, STOML2, SYT6, SYT7, ATP2B1, MFF, APP, PICALM, ANK2, SLC25A25, ANK3, PACSIN2, DNAJC6, SLC4A4, BSG, KCND3, PTBP1, NCAM1, MAPK1, SPAG9, HUWE1, FNBP1L, CLIP1, RYR2, ERC1, BIN1, DBN1, ADD1, KALRN, AFTPH, CLCN3, CALY, ADCYAP1R1, CACNB4, RIMS2, SCRIB, CALU, ATF2, NDRG4, CNR1, CLASP2, SLC30A9, SGIP1, LAPTM4A, GRIN1, EPHA5, EPS15, ATP7A, NDUFV3,…	1.70771	1.63623e-06
GOTERM_BP_ALL	GO:0048518~positive regulation of biological process	121	1.51278e-09	MEF2C, KCNC2, SYT1, CHMP3, CADM1, PDLIM7, BTRC, FAM179B, CNOT2, CASK, STOML2, TBP, SYT7, SART3, MFF, APP, DAB1, PICALM, ANK2, ANK3, KIFAP3, ROBO2, PTBP1, NTSR2, TNKS2, NCAM1, MAPK1, SPAG9, RPS19, HUWE1, FNBP1L, MTF2, NPTN, CLIP1, RYR2, BIN1, DBN1, ADD1, KALRN, CAMTA1, CLCN3, CALY, ADCYAP1R1, TIPIN, RUNDC3A, CACNB4, RIMS2, SCRIB, ATF2, TRP53BP1, NDRG4, CNR1, CLASP2, SLC30A9, RNF14, WDR59, SGIP1, N…	1.60922	2.80792e-06
GOTERM_BP_ALL	GO:0007399~nervous system development	68	1.61008e-09	KCNC2, MEF2C, SYT1, CADM1, CLSTN1, CKB, ATP2B1, APP, BAG6, DAB1, PICALM, ANK3, ROBO2, YAP1, DLG2, DLG1, H2-K1, RBFOX2, STX3, NRXN2, NRXN3, PTBP1, NRXN1, CTNNA2, GRM5, NCAM1, MYT1L, MAPK1, SPAG9, NPTN, CLIP1, NRSN1, BIN1, DBN1, CHL1, KALRN, PARD3, CAMK2G, NNAT, ABI2, RIMS2, GPRC5B, TTC3, SCRIB, DPF1, NDRG4, CNR1, SRR, MEG3, ACTL6A, CAMK2B, SNAP25, CHD5, DCLK1, NCDN, NIN, GRIN1, NCKAP1, ATP7A, EPHA…	2.1243	2.98852e-06
GOTERM_BP_ALL	GO:0008104~protein localization	70	1.68461e-09	GNPTG, CLTA, CHMP3, CLTB, CADM1, TSG101, DZIP1, CASK, SYT7, YBX1, STXBP5L, MFF, BAG6, PICALM, ANK2, EVI5, PACSIN2, ANK3, KIFAP3, PDE8B, LRRFIP2, DLG2, DLG1, TOR1AIP2, ANKS1B, BSG, STX3, NRXN2, PTBP1, NRXN1, TNKS2, MAPK1, HUWE1, ACAP2, NPTN, CLIP1, RYR2, ERC1, DBN1, KALRN, AFTPH, PARD3, NNAT, GPM6B, RIMS2, SCRIB, GPHN, SORBS1, CNR1, PPP3CB, OTUD7B, ACTL6A, CLASP2, SNAP25, DCLK1, DLGAP1, DNM1L, MPR…	2.08885	3.12685e-06
GOTERM_BP_ALL	GO:0048522~positive regulation of cellular process	112	3.1446e-09	KCNC2, MEF2C, SYT1, CHMP3, CADM1, PDLIM7, BTRC, CNOT2, CASK, STOML2, FAM179B, TBP, SYT7, SART3, MFF, APP, DAB1, PICALM, ANK2, ANK3, ROBO2, PTBP1, NTSR2, TNKS2, NCAM1, MAPK1, SPAG9, HUWE1, FNBP1L, MTF2, NPTN, CLIP1, RYR2, BIN1, DBN1, ADD1, KALRN, CAMTA1, CLCN3, CALY, ADCYAP1R1, TIPIN, RUNDC3A, RIMS2, SCRIB, ATF2, TRP53BP1, NDRG4, CNR1, CLASP2, SLC30A9, RNF14, WDR59, SGIP1, NIN, GRIN1, KAT5, NCKAP1…	1.64536	5.83679e-06
GOTERM_BP_ALL	GO:0006810~transport	104	3.31157e-09	GNPTG, KCNC2, MEF2C, SYT1, TUSC3, CHMP3, CADM1, CASK, STOML2, SYT6, SYT7, ATP2B1, MFF, APP, PICALM, ANK2, SLC25A25, ANK3, PACSIN2, DNAJC6, SLC4A4, BSG, KCND3, PTBP1, NCAM1, MAPK1, SPAG9, HUWE1, FNBP1L, CLIP1, RYR2, ERC1, BIN1, DBN1, ADD1, KALRN, AFTPH, CLCN3, CALY, ADCYAP1R1, CACNB4, RIMS2, SCRIB, CALU, ATF2, NDRG4, CNR1, CLASP2, SLC30A9, SGIP1, LAPTM4A, GRIN1, EPHA5, EPS15, ATP7A, NDUFV3, SLC4A1…	1.69845	6.1467e-06
GOTERM_BP_ALL	GO:0033036~macromolecule localization	75	5.80983e-09	GNPTG, CLTA, CHMP3, CLTB, CADM1, TSG101, DZIP1, STOML2, CASK, SYT7, YBX1, STXBP5L, MFF, BAG6, PICALM, ANK2, EVI5, PACSIN2, ANK3, KIFAP3, PDE8B, LRRFIP2, DLG2, DLG1, TOR1AIP2, ANKS1B, BSG, STX3, NRXN2, PTBP1, G3BP2, NRXN1, TNKS2, MAPK1, HUWE1, ACAP2, NPTN, CLIP1, RYR2, ERC1, DBN1, KALRN, AFTPH, PARD3, NNAT, GPM6B, RIMS2, SCRIB, GPHN, SORBS1, CNR1, OTUD7B, PPP3CB, ACTL6A, CLASP2, SNAP25, DCLK1, DLG…	1.9584	1.07838e-05
GOTERM_BP_ALL	GO:0051049~regulation of transport	58	6.34285e-09	KCNC2, MEF2C, SYT1, CHMP3, CADM1, TSG101, CASK, SYT6, SYT7, KCNIP1, STXBP5L, MFF, PLCB4, PICALM, EVI5, ANK2, PACSIN2, ANK3, DNAJC6, LRRFIP2, PDE8B, DLG1, KCND3, PTBP1, NRXN1, NCAM1, MAPK1, HUWE1, RYR2, BIN1, DBN1, KALRN, ADD1, PARD3, CALY, ADCYAP1R1, NNAT, GPM6B, CACNB4, RIMS2, SORBS1, NDRG4, CNR1, PPP3CB, PPP1R12A, ACTL6A, CLASP2, SNAP25, SGIP1, DNM1L, ATP7A, CADPS, EPHA5, CADPS2, NCOR1, ABL2, C…	2.24108	1.17732e-05
GOTERM_BP_ALL	GO:0016192~vesicle-mediated transport	43	1.87948e-08	SYT1, CLTA, PARD3, CLCN3, CALY, CLTB, CHMP3, TSG101, SYT6, SYT7, RIMS2, SCRIB, RTN3, CALU, STXBP5L, TRAPPC6A, APP, PICALM, EVI5, NDRG4, PACSIN2, PPP3CB, DNAJC6, CLASP2, SNAP25, SGIP1, STX3, DNM1L, NRXN1, CADPS, EPS15, NCAM1, SPAG9, MAPK1, CSNK1D, GRIA2, CADPS2, FNBP1L, BIN1, ERC1, ABL2, ATP8A1, ADD1	2.60035	3.48856e-05
GOTERM_BP_ALL	GO:0065008~regulation of biological quality	86	1.927e-08	MEF2C, KCNC2, SYT1, CHMP3, BTRC, DZIP1, CLSTN1, STOML2, SYT6, SYT7, SART3, KCNIP1, YBX1, CKB, STXBP5L, ATP2B1, APP, BAG6, PICALM, ANK2, ANK3, PDE8B, SLC4A4, DLG1, RBFOX2, KCND3, STX3, NRXN2, NRXN3, NCALD, PTBP1, RAP1GDS1, NRXN1, SLC9A3R2, NTSR2, TNKS2, CTNNA2, GRM5, NCAM1, MAPK1, RPS19, GNB1, NPTN, RYR2, H2-KE6, DBN1, ADD1, KALRN, CLCN3, ADCYAP1R1, NNAT, ABI2, CTSA, GPM6B, CACNB4, RIMS2, GPRC5B, …	1.78765	3.57676e-05
GOTERM_BP_ALL	GO:0071822~protein complex subunit organization	48	2.68055e-08	KCNC2, SYT1, CALY, CHMP3, CAMK2G, STOML2, FAM179B, ABI2, SART3, MFF, GPHN, APP, PICALM, SRR, DNAJC6, CLASP2, SNAP25, CHD5, DLG1, KCND3, DNM1L, NIN, MAT2A, GRIN1, TAZ, NDUFC2, RAP1GDS1, NRXN1, UBN1, NCKAP1, FAM178A, ATP7A, CADPS, EPS15, EML2, NCAM1, SPAG9, RPS19, CSNK1D, GRIA2, CADPS2, SBF2, GNB1, ZFP207, CLIP1, H2-KE6, DBN1, ADD1	2.39772	4.97545e-05
GOTERM_BP_ALL	GO:0006461~protein complex assembly	45	2.86884e-08	KCNC2, SYT1, CALY, CHMP3, CAMK2G, STOML2, ABI2, FAM179B, SART3, MFF, GPHN, APP, PICALM, SRR, CLASP2, SNAP25, DLG1, KCND3, DNM1L, NIN, MAT2A, GRIN1, TAZ, NDUFC2, RAP1GDS1, NRXN1, UBN1, NCKAP1, FAM178A, CADPS, EPS15, EML2, NCAM1, SPAG9, RPS19, CSNK1D, GRIA2, CADPS2, SBF2, GNB1, ZFP207, CLIP1, H2-KE6, DBN1, ADD1	2.48902	5.32494e-05
GOTERM_BP_ALL	GO:0070271~protein complex biogenesis	45	2.93514e-08	KCNC2, SYT1, CALY, CHMP3, CAMK2G, STOML2, ABI2, FAM179B, SART3, MFF, GPHN, APP, PICALM, SRR, CLASP2, SNAP25, DLG1, KCND3, DNM1L, NIN, MAT2A, GRIN1, TAZ, NDUFC2, RAP1GDS1, NRXN1, UBN1, NCKAP1, FAM178A, CADPS, EPS15, EML2, NCAM1, SPAG9, RPS19, CSNK1D, GRIA2, CADPS2, SBF2, GNB1, ZFP207, CLIP1, H2-KE6, DBN1, ADD1	2.48707	5.448e-05
GOTERM_BP_ALL	GO:0034622~cellular macromolecular complex assembly	36	3.56508e-08	TAF1B, CALY, CHMP3, EIF5, CNOT2, ABI2, FAM179B, SART3, PICALM, CLASP2, DHX30, SNAP25, DLG1, DNM1L, NIN, TAZ, RAP1GDS1, NDUFC2, RAD52, PRPF18, UBN1, NCKAP1, CADPS, EPS15, EML2, RPS19, CSNK1D, CADPS2, ZFP207, CELF2, CLIP1, CIRBP, BIN1, LUC7L, DBN1, ADD1	2.86672	6.61725e-05
GOTERM_BP_ALL	GO:0050890~cognition	20	5.52372e-08	MEF2C, TUSC3, NRXN2, NRXN3, GRIN1, ABI2, NRXN1, NCAM1, PJA2, GRM5, APP, NDRG4, CNR1, NPTN, PDE8B, ABL2, SNAP25, CHL1, ATP8A1, KALRN	4.70885	0.000102527
GOTERM_BP_ALL	GO:0061024~membrane organization	35	5.60817e-08	SYT1, CLCN3, PARD3, CHMP3, TSG101, STOML2, SYT6, SYT7, ATF2, MFF, ANXA7, GPHN, BAG6, SORBS1, ANK2, ANK3, PACSIN2, KIFAP3, CLASP2, SNAP25, DLG2, SGIP1, DLG1, TOR1AIP2, BSG, DNM1L, STX3, NRXN2, TAZ, NRXN1, FNBP1L, CLIP1, DBN1, ATP8A1, KALRN	2.87125	0.000104095
GOTERM_BP_ALL	GO:0007610~behavior	31	5.69066e-08	MEF2C, CLCN3, ABI2, CACNB4, GPRC5B, ANXA7, APP, DAB1, NDRG4, CNR1, PPP3CB, PDE8B, SNAP25, SGIP1, GABRG2, NRXN2, NRXN3, GRIN1, NRXN1, ATP7A, GRM5, NCAM1, PJA2, SLC4A10, NPTN, ADAM22, ABL2, DBN1, CHL1, ATP8A1, KALRN	3.14149	0.000105626
GOTERM_BP_ALL	GO:0050803~regulation of synapse structure or activity	19	9.96606e-08	MEF2C, STX3, NCDN, NRXN3, GRIN1, CLSTN1, NRXN1, SYT7, CTNNA2, NCAM1, GRM5, SHISA7, MAPK1, APP, NPTN, CAMK2B, SNAP25, DBN1, KALRN	4.79294	0.000184983
GOTERM_BP_ALL	GO:0044802~single-organism membrane organization	31	1.30261e-07	SYT1, PARD3, CHMP3, STOML2, SYT6, SYT7, ATF2, MFF, GPHN, BAG6, SORBS1, ANK2, ANK3, PACSIN2, CLASP2, SNAP25, DLG2, SGIP1, DLG1, TOR1AIP2, BSG, DNM1L, STX3, NRXN2, TAZ, NRXN1, FNBP1L, CLIP1, DBN1, ATP8A1, KALRN	3.02433	0.000241782
GOTERM_BP_ALL	GO:0044708~single-organism behavior	25	1.33626e-07	MEF2C, CLCN3, ABI2, CACNB4, APP, DAB1, NDRG4, CNR1, PDE8B, SNAP25, GABRG2, NRXN2, NRXN3, GRIN1, NRXN1, GRM5, NCAM1, PJA2, SLC4A10, NPTN, ADAM22, ABL2, CHL1, ATP8A1, KALRN	3.59638	0.000248028
GOTERM_BP_ALL	GO:0050804~modulation of synaptic transmission	20	2.67614e-07	MEF2C, SYT1, STX3, NCDN, GRIN1, CLSTN1, NRXN1, SYT7, RIMS2, NCAM1, GRM5, SHISA7, MAPK1, GRIA2, CNR1, NPTN, CAMK2B, SNAP25, DBN1, KALRN	4.25499	0.000496725
GOTERM_BP_ALL	GO:0007611~learning or memory	18	3.22475e-07	MEF2C, NRXN2, NRXN3, GRIN1, ABI2, NRXN1, NCAM1, PJA2, GRM5, APP, NDRG4, CNR1, NPTN, PDE8B, ABL2, SNAP25, ATP8A1, KALRN	4.69148	0.000598554
GOTERM_BP_ALL	GO:0060627~regulation of vesicle-mediated transport	23	5.03246e-07	SYT1, PARD3, CHMP3, CALY, TSG101, SYT6, SYT7, RIMS2, STXBP5L, CADPS, NCAM1, MAPK1, PICALM, CADPS2, EVI5, NDRG4, PACSIN2, DNAJC6, CLASP2, BIN1, ABL2, SGIP1, ADD1	3.58621	0.000934086
GOTERM_BP_ALL	GO:0051649~establishment of localization in cell	51	5.99615e-07	GNPTG, SYT1, KIF22, CLTA, CLTB, CHMP3, TSG101, STOML2, CASK, SYT6, SYT7, TRAPPC6A, MFF, APP, EVI5, ANK2, ANK3, DLG1, DYNC1I1, BSG, STX3, NRXN2, NRXN3, NRXN1, MAPK1, SPAG9, KIF1A, KIF1B, HUWE1, FNBP1L, RYR2, CLIP1, ERC1, DBN1, PARD3, AFTPH, CLCN3, ADCYAP1R1, GPM6B, RIMS2, SCRIB, PPP3CB, PPP1R12A, ACTL6A, CLASP2, SNAP25, CADPS, EPS15, CADPS2, TOM1L2, IFT57	2.09191	0.00111296
GOTERM_BP_ALL	GO:0099643~signal release from synapse	12	6.90993e-07	CADPS, SYT1, STX3, NRXN2, CADPS2, NRXN3, SYT6, NRXN1, SYT7, RIMS2, SNAP25, SCRIB	7.37038	0.00128256
GOTERM_BP_ALL	GO:0007269~neurotransmitter secretion	12	6.90993e-07	CADPS, SYT1, STX3, NRXN2, CADPS2, NRXN3, SYT6, NRXN1, SYT7, RIMS2, SNAP25, SCRIB	7.37038	0.00128256
GOTERM_BP_ALL	GO:0032879~regulation of localization	66	7.05255e-07	KCNC2, MEF2C, SYT1, CHMP3, CADM1, TSG101, CASK, SYT6, SYT7, KCNIP1, STXBP5L, MFF, PLCB4, PICALM, ANK2, EVI5, PACSIN2, ANK3, DNAJC6, PDE8B, LRRFIP2, DOCK10, DLG1, KCND3, STX3, PTBP1, NRXN1, NCAM1, MAPK1, SPAG9, HUWE1, NPTN, RYR2, BIN1, DBN1, ADD1, KALRN, PARD3, CALY, ADCYAP1R1, NNAT, GPM6B, CACNB4, RIMS2, SORBS1, NDRG4, CNR1, PPP3CB, OTUD7B, PPP1R12A, ACTL6A, CLASP2, SNAP25, DCLK1, SGIP1, DNM1L, N…	1.8426	0.00130903
GOTERM_BP_ALL	GO:0006996~organelle organization	85	7.2057e-07	MEF2C, TAF1B, KIF22, SYT1, CHMP3, PDLIM7, TSG101, DZIP1, STOML2, FAM179B, CNOT2, TBP, SYT6, SYT7, SART3, RTN3, RCBTB1, MFF, TRAPPC6A, BAG6, PICALM, EVI5, PACSIN2, DHX30, DLG1, TOR1AIP2, STX3, NRXN2, PTBP1, TAZ, RAP1GDS1, NDUFC2, NRXN1, DCTN6, UBN1, TNKS2, EML2, MAPK1, RPS19, HUWE1, FNBP1L, MTF2, LIMCH1, CLIP1, BIN1, DBN1, ADD1, PHLDB1, CLCN3, PARD3, TIPIN, ABI2, GPM6B, ATF2, DDHD1, SORBS1, SORBS2…	1.65851	0.00133746
GOTERM_BP_ALL	GO:0022008~neurogenesis	49	8.14104e-07	MEF2C, SYT1, PARD3, ABI2, RIMS2, GPRC5B, SCRIB, TTC3, APP, PICALM, DAB1, ANK3, NDRG4, CNR1, MEG3, CAMK2B, ROBO2, YAP1, CHD5, SNAP25, DLG2, DCLK1, H2-K1, RBFOX2, STX3, NCDN, NIN, PTBP1, GRIN1, NRXN1, CTNNA2, ATP7A, NCAM1, GRM5, HDAC5, EPHA5, SPAG9, MAPK1, SLC4A10, DLX1, CSNK1D, NPTN, CLIP1, ADAM22, BIN1, DBN1, ABL2, CHL1, KALRN	2.11295	0.00151107
GOTERM_BP_ALL	GO:0030030~cell projection organization	44	8.58488e-07	MEF2C, SYT1, DZIP1, ABI2, FAM179B, RIMS2, GPRC5B, SCRIB, TROVE2, APP, PICALM, DAB1, NDRG4, PACSIN2, ANK3, CNR1, MEG3, ROBO2, CAMK2B, SNAP25, DCLK1, H2-K1, RBFOX2, STX3, NCDN, NIN, GRIN1, PTBP1, NRXN1, NCKAP1, CTNNA2, ATP7A, NCAM1, EPHA5, CSNK1D, FNBP1L, IFT57, NPTN, CLIP1, DBN1, ABL2, CHL1, KALRN, PLEKHA1	2.23265	0.00159345
GOTERM_BP_ALL	GO:0051640~organelle localization	22	9.52879e-07	DYNC1I1, SYT1, KIF22, PARD3, STX3, DNM1L, NIN, STOML2, SYT6, NRXN1, SYT7, RIMS2, SCRIB, CADPS, KIF1B, DAB1, CADPS2, FNBP1L, CLASP2, BIN1, SNAP25, DLG1	3.58873	0.00176865
GOTERM_BP_ALL	GO:0099531~presynaptic process involved in chemical synaptic transmission	12	1.05946e-06	CADPS, SYT1, STX3, NRXN2, CADPS2, NRXN3, SYT6, NRXN1, SYT7, RIMS2, SNAP25, SCRIB	7.06328	0.00196648
GOTERM_BP_ALL	GO:0050806~positive regulation of synaptic transmission	13	1.1893e-06	MAPK1, SYT1, STX3, GRIA2, GRIN1, CLSTN1, NPTN, CAMK2B, NRXN1, RIMS2, DBN1, SNAP25, KALRN	6.24644	0.00220747
GOTERM_BP_ALL	GO:0006836~neurotransmitter transport	14	1.24343e-06	MEF2C, SYT1, STX3, NRXN2, NRXN3, GPM6B, SYT6, SYT7, NRXN1, RIMS2, SCRIB, CADPS, CADPS2, SNAP25	5.65062	0.00230795
GOTERM_BP_ALL	GO:0050808~synapse organization	16	1.52045e-06	MEF2C, CADM1, NRXN2, NRXN3, GRIN1, CLSTN1, NRXN1, CACNB4, CTNNA2, APP, GPHN, ANK3, NPTN, CAMK2B, DBN1, KALRN	4.74842	0.00282211
GOTERM_BP_ALL	GO:0016358~dendrite development	16	1.60233e-06	MEF2C, RBFOX2, GRIN1, ABI2, CTNNA2, ATP7A, EPHA5, APP, DAB1, PICALM, CLIP1, CAMK2B, ABL2, DBN1, DCLK1, KALRN	4.72856	0.00297409
GOTERM_BP_ALL	GO:0048699~generation of neurons	46	1.6252e-06	MEF2C, SYT1, ABI2, RIMS2, GPRC5B, TTC3, SCRIB, APP, PICALM, DAB1, NDRG4, ANK3, CNR1, MEG3, ROBO2, CAMK2B, YAP1, SNAP25, CHD5, DCLK1, DLG2, H2-K1, RBFOX2, STX3, NCDN, NIN, GRIN1, PTBP1, NRXN1, CTNNA2, ATP7A, NCAM1, EPHA5, HDAC5, GRM5, SPAG9, SLC4A10, DLX1, CSNK1D, NPTN, CLIP1, BIN1, DBN1, ABL2, CHL1, KALRN	2.12917	0.00301654
GOTERM_BP_ALL	GO:0030182~neuron differentiation	43	1.69422e-06	MEF2C, SYT1, ABI2, RIMS2, GPRC5B, TTC3, SCRIB, APP, PICALM, DAB1, NDRG4, ANK3, CNR1, MEG3, ROBO2, CAMK2B, SNAP25, CHD5, DCLK1, DLG2, H2-K1, RBFOX2, STX3, NCDN, NIN, GRIN1, PTBP1, NRXN1, CTNNA2, ATP7A, NCAM1, EPHA5, HDAC5, SPAG9, SLC4A10, DLX1, CSNK1D, NPTN, CLIP1, DBN1, ABL2, CHL1, KALRN	2.20247	0.00314465
GOTERM_BP_ALL	GO:0032989~cellular component morphogenesis	43	1.79125e-06	MEF2C, SYT1, PHLDB1, PARD3, CADM1, DZIP1, FAM179B, RIMS2, SART3, TTC3, SCRIB, MFF, ANXA7, TROVE2, APP, PICALM, DAB1, PACSIN2, ANK3, MEG3, ROBO2, CAMK2B, CLASP2, YAP1, DCLK1, DLG1, RBFOX2, DNM1L, NIN, GRIN1, CTNNA2, ATP7A, NCAM1, EPHA5, CSNK1D, FNBP1L, IFT57, PRKAR1A, DBN1, ABL2, CHL1, KALRN, ADD1	2.19769	0.00332474
GOTERM_BP_ALL	GO:0001505~regulation of neurotransmitter levels	14	1.81618e-06	MEF2C, SYT1, STX3, NRXN2, NRXN3, GPM6B, SYT6, SYT7, NRXN1, RIMS2, SCRIB, CADPS, CADPS2, SNAP25	5.46331	0.00337102
GOTERM_BP_ALL	GO:0035418~protein localization to synapse	7	2.15374e-06	ANKS1B, DLGAP1, NRXN2, NPTN, NRXN1, DLG2, DLG1	17.6582	0.00399755
GOTERM_BP_ALL	GO:0099504~synaptic vesicle cycle	11	2.32456e-06	CADPS, SYT1, CLCN3, STX3, CADPS2, SYT6, NRXN1, SYT7, RIMS2, SNAP25, SCRIB	7.39963	0.0043146
GOTERM_BP_ALL	GO:0060322~head development	30	2.56178e-06	MEF2C, KCNC2, SYT1, CADM1, NNAT, SCRIB, CKB, ATP2B1, APP, DAB1, BAG6, NDRG4, SRR, ROBO2, CHD5, DCLK1, RBFOX2, NIN, GRIN1, NRXN1, CTNNA2, ATP7A, NCAM1, EPHA5, MAPK1, DLX1, SLC4A10, ABL2, NCOR1, PLEKHA1	2.67887	0.00475488
GOTERM_BP_ALL	GO:0044767~single-organism developmental process	119	2.83676e-06	MEF2C, KCNC2, SYT1, CADM1, PDLIM7, DZIP1, BTRC, FAM179B, CNOT2, SART3, ATP2B1, MFF, APP, PICALM, DAB1, ANK2, SLC25A25, ANK3, 4930430F08RIK, PACSIN2, ROBO2, RPN2, RBFOX2, BSG, TAZ, PTBP1, CTNNA2, TNKS2, NCAM1, MAPK1, SPAG9, RPS19, FNBP1L, MTF2, NPTN, CLIP1, RYR2, NRSN1, BIN1, DBN1, ADD1, KALRN, CLCN3, LMBR1, ADCYAP1R1, CACNB4, RIMS2, TTC3, SCRIB, ATF2, FAM65B, TROVE2, NDRG4, CNR1, SRR, CLASP2, NIN…	1.42972	0.00526526
GOTERM_BP_ALL	GO:1902578~single-organism localization	78	2.89467e-06	KCNC2, MEF2C, SYT1, TUSC3, CADM1, TSG101, DZIP1, STOML2, CASK, SYT6, SYT7, KCNIP1, STXBP5L, ATP2B1, MFF, APP, PLCB4, BAG6, PICALM, ANK2, SLC25A25, ANK3, PDE8B, LRRFIP2, SLC4A4, DLG2, DLG1, DYNC1I1, GABRG2, KCND3, BSG, STX3, NRXN2, NRXN3, PTBP1, TMEM38A, NRXN1, NCAM1, MAPK1, KIF1B, FNBP1L, RYR2, CLIP1, DBN1, KALRN, PARD3, CLCN3, ADCYAP1R1, CAMK2G, NNAT, GPM6B, CACNB4, RIMS2, SCRIB, CALU, GPHN, SOR…	1.65695	0.00537274
GOTERM_BP_ALL	GO:0070727~cellular macromolecule localization	45	3.06638e-06	GNPTG, CLTA, PARD3, CLTB, DZIP1, CASK, GPM6B, RIMS2, YBX1, MFF, GPHN, BAG6, ANK2, EVI5, SORBS1, PACSIN2, ANK3, PPP3CB, OTUD7B, ACTL6A, CLASP2, DLG2, DCLK1, DLG1, TOR1AIP2, BSG, STX3, DNM1L, NRXN2, NRXN1, PRPF18, MPRIP, TNKS2, FAM178A, MAPK1, CSNK1D, HUWE1, TOM1L2, ACAP2, NPTN, RYR2, CLIP1, DBN1, ABL2, KALRN	2.10217	0.00569144
GOTERM_BP_ALL	GO:0043623~cellular protein complex assembly	23	3.93638e-06	CHMP3, DNM1L, CALY, NIN, TAZ, RAP1GDS1, NDUFC2, ABI2, FAM179B, NCKAP1, CADPS, EPS15, EML2, PICALM, CSNK1D, CADPS2, ZFP207, CLIP1, CLASP2, DBN1, SNAP25, DLG1, ADD1	3.16677	0.00730617
GOTERM_BP_ALL	GO:0007612~learning	13	3.99688e-06	NRXN2, NRXN3, GRIN1, NRXN1, GRM5, APP, NDRG4, NPTN, PDE8B, ABL2, SNAP25, ATP8A1, KALRN	5.56501	0.00741846
GOTERM_BP_ALL	GO:0032502~developmental process	120	4.02902e-06	MEF2C, KCNC2, SYT1, CADM1, PDLIM7, DZIP1, BTRC, FAM179B, CNOT2, SART3, ATP2B1, MFF, APP, PICALM, DAB1, ANK2, SLC25A25, ANK3, 4930430F08RIK, PACSIN2, ROBO2, RPN2, RBFOX2, BSG, TAZ, PTBP1, CTNNA2, TNKS2, NCAM1, MAPK1, SPAG9, RPS19, FNBP1L, MTF2, NPTN, CLIP1, RYR2, NRSN1, BIN1, DBN1, ADD1, KALRN, CLCN3, LMBR1, ADCYAP1R1, CACNB4, RIMS2, TTC3, SCRIB, ATF2, FAM65B, TROVE2, NDRG4, CNR1, SRR, CLASP2, NIN…	1.41667	0.00747811
GOTERM_BP_ALL	GO:0007155~cell adhesion	46	4.30266e-06	PARD3, CADM1, EIF5, CLSTN1, STOML2, CASK, GPM6B, CACNB4, SCRIB, APP, DAB1, SORBS1, PACSIN2, ANK3, SORBS2, KIFAP3, PPP3CB, ROBO2, CLASP2, GOLGA3, DLG1, BSG, STX3, FIBP, NRXN3, PPFIBP1, PTPRT, NRXN1, SLC9A3R2, MPRIP, CTNNA2, ATP7A, EPS15, NCAM1, EPHA5, PRKAR1A, PKP4, NPTN, EEF1G, EEF1D, ERC1, DBN1, NCOR1, ABL2, CHL1, ADD1	2.0525	0.00798599
GOTERM_BP_ALL	GO:0000902~cell morphogenesis	40	4.40784e-06	MEF2C, SYT1, PHLDB1, PARD3, CADM1, DZIP1, FAM179B, RIMS2, SART3, TTC3, SCRIB, ANXA7, APP, TROVE2, PICALM, DAB1, PACSIN2, ANK3, MEG3, ROBO2, CAMK2B, CLASP2, YAP1, DCLK1, DLG1, RBFOX2, NIN, GRIN1, CTNNA2, ATP7A, NCAM1, EPHA5, CSNK1D, FNBP1L, IFT57, DBN1, ABL2, CHL1, KALRN, ADD1	2.20211	0.0081812
GOTERM_BP_ALL	GO:0048666~neuron development	36	4.62017e-06	MEF2C, SYT1, ABI2, RIMS2, GPRC5B, SCRIB, APP, PICALM, DAB1, NDRG4, ANK3, CNR1, MEG3, ROBO2, CAMK2B, DCLK1, DLG2, H2-K1, RBFOX2, STX3, NCDN, NIN, GRIN1, PTBP1, NRXN1, CTNNA2, ATP7A, NCAM1, EPHA5, SLC4A10, NPTN, CLIP1, DBN1, ABL2, CHL1, KALRN	2.32855	0.00857528
GOTERM_BP_ALL	GO:0051962~positive regulation of nervous system development	24	4.68042e-06	MEF2C, SYT1, PARD3, NIN, NRXN3, CLSTN1, PTBP1, NRXN1, GPRC5B, RIMS2, GRM5, SPAG9, DAB1, CSNK1D, NDRG4, CNR1, NPTN, CLIP1, CAMK2B, ROBO2, BIN1, DBN1, ABL2, KALRN	3.03254	0.0086871
GOTERM_BP_ALL	GO:0023061~signal release	21	5.14592e-06	SYT1, STX3, NRXN2, NRXN3, NNAT, PTBP1, SYT6, NRXN1, SYT7, RIMS2, SCRIB, STXBP5L, CADPS, EPHA5, CADPS2, CNR1, MEG3, PPP3CB, PDE8B, SNAP25, KALRN	3.34828	0.00955106
GOTERM_BP_ALL	GO:0022610~biological adhesion	46	5.23935e-06	PARD3, CADM1, EIF5, CLSTN1, STOML2, CASK, GPM6B, CACNB4, SCRIB, APP, DAB1, SORBS1, PACSIN2, ANK3, SORBS2, KIFAP3, PPP3CB, ROBO2, CLASP2, GOLGA3, DLG1, BSG, STX3, FIBP, NRXN3, PPFIBP1, PTPRT, NRXN1, SLC9A3R2, MPRIP, CTNNA2, ATP7A, EPS15, NCAM1, EPHA5, PRKAR1A, PKP4, NPTN, EEF1G, EEF1D, ERC1, DBN1, NCOR1, ABL2, CHL1, ADD1	2.03706	0.00972446
GOTERM_BP_ALL	GO:0033043~regulation of organelle organization	37	5.42823e-06	MEF2C, PHLDB1, SYT1, CHMP3, TSG101, CNOT2, STOML2, ABI2, FAM179B, GPM6B, SART3, MFF, DDHD1, EVI5, ACTL6A, CAMK2B, CLASP2, HNRNPC, DLG1, DNM1L, NIN, PTBP1, TNKS2, FAM178A, NCKAP1, EML2, EPHA5, MAPK1, HUWE1, MTF2, TOM1L2, PRKAR1A, ZFP207, CLIP1, DBN1, NCOR1, ADD1	2.27649	0.010075
GOTERM_BP_ALL	GO:0098609~cell-cell adhesion	36	5.54288e-06	PARD3, CADM1, CLSTN1, EIF5, STOML2, CACNB4, SCRIB, DAB1, PACSIN2, ANK3, KIFAP3, PPP3CB, ROBO2, GOLGA3, DLG1, BSG, FIBP, PPFIBP1, PTPRT, NRXN1, SLC9A3R2, MPRIP, CTNNA2, ATP7A, EPS15, NCAM1, PRKAR1A, PKP4, NPTN, EEF1G, EEF1D, ERC1, ABL2, NCOR1, CHL1, ADD1	2.30952	0.0102878
GOTERM_BP_ALL	GO:0006897~endocytosis	23	5.68926e-06	SYT1, PARD3, CLTA, CLCN3, DNM1L, CLTB, CALY, TSG101, SYT7, SCRIB, EPS15, MAPK1, APP, PICALM, CSNK1D, GRIA2, FNBP1L, PACSIN2, DNAJC6, BIN1, ABL2, SGIP1, ADD1	3.09439	0.0105595
GOTERM_BP_ALL	GO:0034613~cellular protein localization	44	5.91943e-06	GNPTG, CLTA, PARD3, CLTB, DZIP1, CASK, GPM6B, RIMS2, YBX1, MFF, GPHN, BAG6, ANK2, EVI5, SORBS1, PACSIN2, ANK3, PPP3CB, OTUD7B, ACTL6A, CLASP2, DLG2, DCLK1, DLG1, TOR1AIP2, BSG, STX3, DNM1L, NRXN2, NRXN1, MPRIP, TNKS2, FAM178A, MAPK1, CSNK1D, HUWE1, TOM1L2, ACAP2, NPTN, RYR2, CLIP1, DBN1, ABL2, KALRN	2.0719	0.0109866
GOTERM_BP_ALL	GO:0044707~single-multicellular organism process	122	6.06697e-06	MEF2C, KCNC2, SYT1, CADM1, PDLIM7, DZIP1, BTRC, CNOT2, STOML2, SYT7, SART3, ATP2B1, APP, PICALM, DAB1, ANK2, SLC25A25, ANK3, 4930430F08RIK, ROBO2, RBFOX2, BSG, TAZ, PTBP1, CTNNA2, TNKS2, NCAM1, MAPK1, SPAG9, RPS19, MTF2, NPTN, CLIP1, RYR2, NRSN1, BIN1, DBN1, ADD1, KALRN, CLCN3, LMBR1, ADCYAP1R1, CACNB4, RIMS2, SCRIB, TTC3, ATF2, FAM65B, TROVE2, NDRG4, CNR1, OTUD7B, SRR, CLASP2, HNRNPC, SGIP1, NIN…	1.39867	0.0112605
GOTERM_BP_ALL	GO:0048167~regulation of synaptic plasticity	13	6.13568e-06	MEF2C, NCAM1, GRM5, SHISA7, MAPK1, STX3, NCDN, GRIN1, NPTN, CAMK2B, SYT7, SNAP25, KALRN	5.33853	0.011388
GOTERM_BP_ALL	GO:0031175~neuron projection development	32	6.53104e-06	MEF2C, SYT1, ABI2, RIMS2, GPRC5B, APP, PICALM, DAB1, NDRG4, ANK3, CNR1, MEG3, ROBO2, CAMK2B, DCLK1, H2-K1, RBFOX2, STX3, NCDN, NIN, GRIN1, PTBP1, CTNNA2, ATP7A, NCAM1, EPHA5, NPTN, CLIP1, DBN1, ABL2, CHL1, KALRN	2.45413	0.0121218
GOTERM_BP_ALL	GO:0051960~regulation of nervous system development	32	6.66171e-06	MEF2C, SYT1, PARD3, CLSTN1, GPRC5B, RIMS2, TTC3, APP, DAB1, NDRG4, CNR1, CAMK2B, ROBO2, YAP1, SNAP25, DLG1, H2-K1, NIN, NRXN3, GRIN1, PTBP1, NRXN1, GRM5, SPAG9, DLX1, CSNK1D, NPTN, CLIP1, BIN1, DBN1, ABL2, KALRN	2.45146	0.0123643
GOTERM_BP_ALL	GO:0007275~multicellular organism development	107	6.83895e-06	KCNC2, MEF2C, SYT1, CADM1, PDLIM7, DZIP1, BTRC, CNOT2, SART3, ATP2B1, APP, PICALM, DAB1, SLC25A25, ANK3, 4930430F08RIK, ROBO2, RBFOX2, BSG, TAZ, PTBP1, CTNNA2, NCAM1, MAPK1, SPAG9, RPS19, MTF2, NPTN, CLIP1, RYR2, NRSN1, BIN1, DBN1, ADD1, KALRN, LMBR1, ADCYAP1R1, CACNB4, RIMS2, TTC3, SCRIB, ATF2, FAM65B, TROVE2, NDRG4, CNR1, SRR, CLASP2, NIN, GRIN1, NCKAP1, QRICH1, EPHA5, ATP7A, HDAC5, SLC4A10, DL…	1.4548	0.0126932
GOTERM_BP_ALL	GO:0007420~brain development	28	7.1743e-06	MEF2C, KCNC2, SYT1, CADM1, NNAT, SCRIB, CKB, ATP2B1, APP, DAB1, BAG6, NDRG4, SRR, ROBO2, CHD5, DCLK1, RBFOX2, NIN, GRIN1, NRXN1, CTNNA2, ATP7A, NCAM1, EPHA5, DLX1, SLC4A10, ABL2, NCOR1	2.65466	0.0133156
GOTERM_BP_ALL	GO:0048856~anatomical structure development	116	8.19002e-06	MEF2C, KCNC2, SYT1, CADM1, PDLIM7, DZIP1, BTRC, FAM179B, CNOT2, SART3, ATP2B1, MFF, APP, PICALM, DAB1, ANK2, SLC25A25, ANK3, 4930430F08RIK, PACSIN2, ROBO2, RBFOX2, BSG, TAZ, PTBP1, CTNNA2, NCAM1, MAPK1, SPAG9, RPS19, FNBP1L, MTF2, NPTN, CLIP1, RYR2, NRSN1, BIN1, DBN1, ADD1, KALRN, LMBR1, ADCYAP1R1, CACNB4, RIMS2, TTC3, SCRIB, ATF2, FAM65B, TROVE2, NDRG4, CNR1, SRR, CLASP2, NIN, GRIN1, NCKAP1, QRI…	1.4129	0.0152006
GOTERM_BP_ALL	GO:0016079~synaptic vesicle exocytosis	9	8.5418e-06	CADPS, SYT1, STX3, CADPS2, SYT6, SYT7, RIMS2, SNAP25, SCRIB	8.70815	0.0158535
GOTERM_BP_ALL	GO:0044763~single-organism cellular process	208	1.13337e-05	MEF2C, SYT1, CHMP3, PDLIM7, CADM1, DZIP1, STOML2, SYT6, SYT7, SART3, ATP2B1, APP, PICALM, 4930430F08RIK, KIFAP3, NT5C2, BSG, MAGI1, PTBP1, RAP1GDS1, PTPRT, DCTN6, CTNNA2, MAPK1, SPAG9, RPS19, HUWE1, MTF2, ACAP2, NPTN, RYR2, BIN1, DBN1, ADD1, CLCN3, CALY, RUNDC3A, CHCHD5, CACNB4, NAGK, RIMS2, SCRIB, CALU, FAM65B, TRP53BP1, WDR59, SGIP1, NCKAP1, EPHA5, RPE, DLX1, PKP4, RGS7, NCOR1, TAF1B, ZFP385B, …	1.17195	0.0210347
GOTERM_BP_ALL	GO:0017156~calcium ion regulated exocytosis	10	1.29328e-05	CADPS, SYT1, STX3, CADPS2, PPP3CB, SYT6, SYT7, RIMS2, SNAP25, SCRIB	6.99335	0.0240022
GOTERM_BP_ALL	GO:0007626~locomotory behavior	15	1.38197e-05	CLCN3, GRIN1, CACNB4, GPRC5B, ATP7A, GRM5, SLC4A10, APP, DAB1, PPP3CB, ADAM22, SNAP25, DBN1, CHL1, KALRN	4.22108	0.025648
GOTERM_BP_ALL	GO:0051050~positive regulation of transport	33	1.39721e-05	KCNC2, SYT1, PARD3, CALY, CADM1, TSG101, ADCYAP1R1, NNAT, CASK, SYT7, STXBP5L, MFF, SORBS1, ANK2, ANK3, PPP3CB, LRRFIP2, ACTL6A, CLASP2, SNAP25, SGIP1, DLG1, DNM1L, PTBP1, CADPS, HUWE1, CADPS2, RYR2, BIN1, ABL2, CACNA1D, ATP8A1, ADD1	2.31929	0.0259309
GOTERM_BP_ALL	GO:0051648~vesicle localization	13	1.59794e-05	DYNC1I1, SYT1, STX3, SYT6, SYT7, NRXN1, RIMS2, SCRIB, CADPS, CADPS2, FNBP1L, CLASP2, SNAP25	4.85834	0.0296556
GOTERM_BP_ALL	GO:0044765~single-organism transport	72	1.69532e-05	KCNC2, MEF2C, SYT1, TUSC3, CADM1, TSG101, STOML2, CASK, SYT6, SYT7, KCNIP1, STXBP5L, ATP2B1, MFF, APP, PLCB4, PICALM, ANK2, SLC25A25, ANK3, PDE8B, LRRFIP2, SLC4A4, DLG1, DYNC1I1, GABRG2, KCND3, BSG, STX3, NRXN2, NRXN3, PTBP1, TMEM38A, NRXN1, NCAM1, MAPK1, KIF1B, FNBP1L, RYR2, CLIP1, KALRN, PARD3, CLCN3, ADCYAP1R1, CAMK2G, NNAT, GPM6B, CACNB4, RIMS2, SCRIB, CALU, SORBS1, CNR1, PPP3CB, MEG3, CAMK2B…	1.62582	0.0314626
GOTERM_BP_ALL	GO:0016050~vesicle organization	14	1.84996e-05	SYT1, CLCN3, STX3, CHMP3, TSG101, PTBP1, SYT6, SYT7, CADPS, TRAPPC6A, PICALM, FNBP1L, SNAP25, ATP8A1	4.41455	0.0343321
GOTERM_BP_ALL	GO:0048468~cell development	57	1.94525e-05	MEF2C, SYT1, APP, DAB1, PICALM, ANK2, ANK3, ROBO2, YAP1, DLG2, H2-K1, RBFOX2, STX3, PTBP1, NRXN1, CTNNA2, GRM5, NCAM1, MAPK1, SPAG9, RPS19, NPTN, CLIP1, BIN1, DBN1, CHL1, KALRN, PHLDB1, PARD3, ABI2, CACNB4, RIMS2, GPRC5B, TTC3, SCRIB, FAM65B, NDRG4, SORBS2, CNR1, MEG3, CAMK2B, CLASP2, SNAP25, CHD5, DCLK1, NCDN, NIN, GRIN1, ATP7A, EPHA5, HDAC5, DLX1, SLC4A10, CSNK1D, PRKAR1A, ADAM22, ABL2	1.76737	0.0361002
GOTERM_BP_ALL	GO:0045184~establishment of protein localization	50	1.9653e-05	GNPTG, CLTA, CLTB, CHMP3, CADM1, TSG101, DZIP1, CASK, SYT7, STXBP5L, MFF, PICALM, BAG6, EVI5, ANK2, ANK3, PDE8B, LRRFIP2, DLG1, BSG, STX3, PTBP1, NRXN1, MAPK1, HUWE1, RYR2, CLIP1, ERC1, PARD3, AFTPH, NNAT, GPM6B, RIMS2, GPHN, SORBS1, CNR1, PPP3CB, ACTL6A, CLASP2, SNAP25, DNM1L, CADPS, EPS15, EPHA5, CADPS2, GRIA2, TOM1L2, IFT57, ABL2, PLEKHA1	1.86465	0.0364721
GO Molecular Function annotation terms significantly enriched in the gene list of alternatively spliced mRNA transcripts in P301S TIA1+/- vs P301S TIA1+/+ cortex
Category	Term	Count	PValue	Genes	Fold Enrichment	FDR
GOTERM_MF_ALL	GO:0005515~protein binding	114	8.57e-15	KCNC2, MEF2C, SYT1, CADM1, PDLIM7, BTRC, DZIP1, CASK, TBP, SYT6, SYT7, ATP2B1, MFF, APP, DAB1, ANK2, ANK3, PACSIN2, KIFAP3, DNAJC5, SLC4A4, TOR1AIP2, RBFOX2, KCND3, MAGI1, PTBP1, NCAM1, MAPK1, SPAG9, ACAP2, CLIP1, RYR2, ERC2, ERC1, BIN1, DBN1, KALRN, ADCYAP1R1, TIPIN, CTSA, CACNB4, RIMS2, TTC3, SCRIB, ATF2, FAM65B, TRP53BP1, NDRG4, SRR, OTUD7B, CLASP2, SGIP1, NIN, GRIN1, KAT5, NCKAP1, EPHA5, EPS1…	1.95981	1.22e-11
GOTERM_MF_ALL	GO:0030165~PDZ domain binding	13	9.3e-08	ATP2B1, CLCN3, CADM1, GRIA2, SRR, CASK, ERC2, ERC1, CACNA1D, SLC9A3R2, DLG2, DLG1, PLEKHA1	7.88369	0.000133
GOTERM_MF_ALL	GO:0098641~cadherin binding involved in cell-cell adhesion	19	9.88e-08	BSG, EIF5, PPFIBP1, SLC9A3R2, SCRIB, MPRIP, CTNNA2, PKM, EPS15, PICALM, CSNK1D, PACSIN2, EEF1G, EEF1D, ERC1, DBN1, GOLGA3, DLG1, ADD1	4.79064	0.000141
