# Supplementary material for: Dysregulation of RNA Splicing in Tauopathies
Source: Cell Rep. Author manuscript; Available in PMC 2020 Jan 3. (PMC6941411; doi:10.1016/j.celrep.2019.11.093)
Supplement: 9 [file NIHMS1547525-supplement-9.xlsx]

## Sheet: heatmap_AS_ii_cass_all.data
Average exon inclusion indices for mRNA transcripts alternatively spliced in P301S TIA1+/+, P301S TIA1+/-, TIA1+/-, and WT cortex
Transcript	P301S TIA1+/+	P301S TIA1+/-	TIA1+/-	WT	% Change PS19 (P301S TIA1+/+ : WT)	% Change P301S TIA1+/- (P301S TIA1+/- : WT)	Rescue?		Rescue?	Frequency	% Rescue
6430573F11Rik	0.0596474	0.231189	0.306308	0.00186515	3098	12295.2	No		No	89	31.338
Aak1	0.863234	0.896044	0.944801	0.775008	11.3838	15.6173	No		Yes	195	68.662
Abi2	0.301201	0.3759	0.251981	0.283889	6.09812	32.4107	No		Total	284
Acvr2a	0.168011	0.147403	0.195127	0.410065	-59.0281	-64.0539	No
Alcam	0.598286	0.684182	0.623827	0.513159	16.5888	33.3273	No		*Yes = TIA1+/- returns the P301S tau-induced change in exon incusion towards baseline (WT)
Ankrd12	0.954148	0.933963	0.94656	0.969571	-1.59067	-3.67251	No		**No = TIA1+/- further increases the P301S tau-induced change
Caly	0.0823182	0.0864898	0.091956	0.0539359	52.6224	60.3567	No
Camk2b	0.874919	0.91072	0.858878	0.847486	3.23696	7.4613	No
Camk2g	0.763303	0.657649	0.797331	0.7954	-4.03533	-17.3185	No
Cd47	0.0261678	0.0564291	0.0174881	0.0156847	66.8359	259.771	No
Clcn3	0.0103054	0.0236942	0.0171998	0.00801759	28.5351	195.528	No
Clcn3	0.00938544	0.0214983	0.0145558	0.00579583	61.9345	270.927	No
Clta	0.879533	0.927957	0.885721	0.87489	0.530678	6.06546	No
Cltc	0.165133	0.150887	0.168469	0.202263	-18.3571	-25.4006	No
Csnk1a1	0.364067	0.370715	0.385219	0.318931	14.1524	16.2367	No
Dctn2	0.958983	0.971674	0.963207	0.928425	3.29134	4.65832	No
Dctn6	0.0121528	0.0462106	0.0315784	0.00697484	74.2373	562.532	No
Dctn6	0.0121698	0.0601936	0.0415994	0.00697618	74.4477	762.844	No
Dctn6	0.0136561	0.0540159	0.0361401	0.0083771	63.0175	544.803	No
Dlg3	0.632659	0.648175	0.633617	0.48469	30.5287	33.7298	No
Edem3	0.265474	0.272049	0.312802	0.125938	110.797	116.018	No
Eif2a	0.914138	0.936387	0.937689	0.808924	13.0067	15.7571	No
Eif2a	0.83825	0.894779	0.886749	0.682119	22.8892	31.1765	No
Eif3k	0.987062	0.964906	0.942315	0.995582	-0.855749	-3.08118	No
Eif3k	0.994187	0.983912	0.974888	0.998079	-0.389867	-1.41942	No
Eif4a2	0.00376209	0.00383487	0.00275391	0.00299348	25.6762	28.1076	No
Eif4h	0.674617	0.718098	0.695875	0.645465	4.51634	11.2527	No
Evl	0.162841	0.198348	0.122442	0.109273	49.0231	81.5167	No
Fam107a	0.132211	0.131786	0.13839	0.150802	-12.3279	-12.6095	No
Fam49b	0.308289	0.288935	0.306801	0.394217	-21.7973	-26.7067	No
Fbxo34	0.873572	0.758868	0.785317	0.953131	-8.34711	-20.3815	No
Flywch1	0.620388	0.525249	0.567661	0.656092	-5.44187	-19.9428	No
Flywch1	0.556997	0.432958	0.508239	0.587503	-5.19259	-26.3054	No
Golga1	0.687648	0.61199	0.550419	0.901422	-23.7153	-32.1084	No
Hnrnpc	0.744627	0.650298	0.723203	0.757262	-1.66849	-14.1251	No
Hnrnpc	0.622095	0.516261	0.590773	0.631629	-1.50945	-18.265	No
Ica1	0.797985	0.82647	0.782418	0.61991	28.7261	33.321	No
Kat5	0.43223	0.593096	0.501834	0.402246	7.45414	47.4461	No
Kidins220	0.518476	0.481552	0.463749	0.596027	-13.0114	-19.2063	No
Kif1a	0.583659	0.526301	0.629941	0.607451	-3.91669	-13.359	No
Kif1a	0.394511	0.509017	0.42686	0.381258	3.47606	33.5099	No
Klc1	0.836803	0.78709	0.768461	0.842856	-0.718193	-6.61638	No
Ktn1	0.557506	0.595596	0.605862	0.434277	28.3758	37.1468	No
Lime1	0.763903	0.859155	0.757576	0.550046	38.8798	56.1969	No
Mag	0.735253	0.761487	0.799359	0.633319	16.0952	20.2375	No
Max	0.451861	0.37974	0.268735	0.568535	-20.5218	-33.2072	No
Mettl23	0.397724	0.382298	0.246673	0.551774	-27.919	-30.7148	No
Mettl23	0.398492	0.324926	0.140914	0.461915	-13.7303	-29.6566	No
Mprip	0.6515	0.752544	0.76976	0.63741	2.21043	18.0627	No
Mtf2	0.520458	0.482501	0.410316	0.74414	-30.0592	-35.1599	No
Ocel1	0.33838	0.376835	0.244675	0.144811	133.67	160.225	No
Oxr1	0.830144	0.874779	0.802521	0.75636	9.7551	15.6563	No
Pla2g6	0.325918	0.539577	0.388447	0.214286	52.095	151.802	No
Ppp3ca	0.839591	0.853492	0.875588	0.831208	1.00857	2.68093	No
Prepl	0.0564525	0.0393505	0.0600819	0.0878952	-35.773	-55.2302	No
Prepl	0.0647885	0.0483809	0.067694	0.0960722	-32.5627	-49.6411	No
Prepl	0.0807292	0.0596735	0.0872198	0.111062	-27.3113	-46.2699	No
Prnp	0.00526217	0.00265554	0.00450773	0.00944441	-44.2827	-71.8824	No
Prpf3	0.100696	0.123267	0.290289	0.0401223	150.972	207.228	No
Rab28	0.219208	0.180878	0.202682	0.309781	-29.238	-41.611	No
Reps2	0.805247	0.81659	0.829714	0.673022	19.6465	21.3319	No
Rgs7	0.757429	0.512302	0.532584	0.64677	17.1094	-20.7908	No
Rnf13	0.0944937	0.0797191	0.127151	0.145378	-35.0013	-45.1642	No
Robo2	0.34762	0.239445	0.357081	0.364899	-4.73532	-34.3803	No
Rpe	0.229792	0.0738836	0.183043	0.191259	20.1468	-61.3699	No
Rtn3	0.189416	0.139488	0.172083	0.193455	-2.08789	-27.8962	No
Sbf2	0.29429	0.043841	0.144689	0.245099	20.0699	-82.1129	No
Scnm1	0.988546	0.811336	0.83396	0.991239	-0.271742	-18.1493	No
Senp7	0.750832	0.851229	0.83016	0.623475	20.427	36.5298	No
Setd3	0.911448	0.868113	0.900344	0.936693	-2.69504	-7.3215	No
Slc12a6	0.0584377	0.100467	0.164576	0.0563046	3.7885	78.4344	No
Slc4a10	0.223433	0.135635	0.227829	0.255413	-12.5207	-46.8958	No
Snrnp70	0.173428	0.218559	0.206704	0.117229	47.9391	86.4374	No
Snrnp70	0.174631	0.222132	0.204615	0.110677	57.7849	100.704	No
Son	0.0911832	0.0932636	0.0798137	0.0464115	96.4671	100.949	No
Sptan1	0.0439632	0.0235862	0.0541251	0.0714981	-38.5113	-67.0115	No
Ssbp4	0.992338	0.699299	0.69449	0.996735	-0.441205	-29.841	No
Stxbp5l	0.674307	0.839113	0.671334	0.664131	1.53233	26.3476	No
Synpo	0.406749	0.366428	0.481868	0.583161	-30.251	-37.1652	No
Tbc1d19	0.0977514	0.0364092	0.108602	0.158995	-38.5193	-77.1005	No
Tecr	0.346658	0.369823	0.400908	0.304987	13.6633	21.2588	No
Tma7	0.939004	0.949899	0.941901	0.849102	10.5879	11.871	No
Tmem57	0.139105	0.139413	0.112752	0.0774991	79.4927	79.8898	No
Tnrc18	0.355629	0.550114	0.49487	0.0885125	301.784	521.51	No
Ttc3	0.326467	0.260218	0.275882	0.35076	-6.9258	-25.8132	No
Ttyh1	0.936268	0.92721	0.89932	0.94922	-1.36439	-2.3187	No
Unkl	0.810811	0.472527	0.756797	1	-18.9189	-52.7473	No
Zfp266	0.909833	0.883315	0.795095	0.977404	-6.91329	-9.6264	No
Zfp638	0.311691	0.382912	0.300736	0.283969	9.76246	34.843	No
Adcyap1r1	0.408461	0.623067	0.471153	0.531161	-23.1004	17.303	Yes
Adcyap1r1	0.307367	0.513666	0.381184	0.40819	-24.6999	25.8399	Yes
Add1	0.167184	0.295596	0.197447	0.208639	-19.8694	41.6782	Yes
Add1	0.100548	0.188582	0.128854	0.140965	-28.6715	33.7797	Yes
Aftph	0.84433	0.57659	0.822351	0.77474	8.98235	-25.5763	Yes
Ank2	0.236212	0.292614	0.262521	0.270706	-12.7421	8.09285	Yes
Anxa7	0.928247	0.825887	0.89815	0.901528	2.96372	-8.39036	Yes
Aplp2	0.849387	0.869704	0.875572	0.901468	-5.77732	-3.5235	Yes
App	0.019433	0.0309238	0.0212496	0.030112	-35.4643	2.69626	Yes
App	0.0141473	0.0223951	0.0148889	0.0205385	-31.1182	9.03954	Yes
Arl6	0.0373447	0.0803641	0.119208	0.131568	-71.6157	-38.9183	Yes
Armcx1	0.238092	0.667432	0.720231	0.25162	-5.37643	165.254	Yes
Arpp21	0.0557801	0.0263349	0.046626	0.0279842	99.3274	-5.89353	Yes
Atp2b1	0.97581	0.938659	0.966226	0.948231	2.9085	-1.00942	Yes
Atp5d	0.983368	0.978342	0.98904	0.949916	3.52157	2.99248	Yes
Atp8a1	0.879465	0.728914	0.826068	0.832996	5.57855	-12.4949	Yes
Bin1	0.747535	0.79821	0.714497	0.85268	-12.3311	-6.38805	Yes
Bin1	0.791768	0.834104	0.751732	0.895835	-11.6167	-6.89086	Yes
Bin1	0.65169	0.809551	0.630749	0.702973	-7.29515	15.1609	Yes
Bin1	0.76953	0.715224	0.657155	0.763347	0.809952	-6.30425	Yes
Bsg	0.00316886	0.0169368	0.00389111	0.0144929	-78.135	16.8628	Yes
Btbd9	0.948289	0.923913	0.788497	0.814047	16.4906	13.4962	Yes
Btbd9	0.931427	0.9	0.74464	0.765074	21.7434	17.6356	Yes
Cacna1d	0.425942	0.154671	0.259665	0.288327	47.7289	-46.3556	Yes
Cacnb4	0.0478267	0.0718413	0.0360572	0.0771344	-37.9956	-6.86207	Yes
Cadm1	0.332113	0.367335	0.364061	0.451706	-26.4758	-18.6783	Yes
Cadm1	0.298108	0.352989	0.268886	0.379539	-21.4551	-6.99521	Yes
Cadps	0.406296	0.4309	0.450235	0.559721	-27.411	-23.0152	Yes
Cadps	0.110919	0.0500442	0.090781	0.0644572	72.081	-22.3607	Yes
Cadps2	0.0117225	0.121231	0.0210105	0.0240532	-51.2643	404.012	Yes
Camk2b	0.991389	0.881079	0.976535	0.907996	9.18428	-2.96446	Yes
Camk2g	0.31468	0.488022	0.377171	0.423841	-25.7551	15.1428	Yes
Camk2g	0.586128	0.475779	0.560809	0.545505	7.4468	-12.7819	Yes
Cask	0.667141	0.770897	0.667977	0.857775	-22.2243	-10.1284	Yes
Cdk4	0.64947	0.757812	0.586065	0.874763	-25.7547	-13.3695	Yes
Cdk4	0.800885	0.863099	0.749254	0.926116	-13.5222	-6.80435	Yes
Chd5	0.974546	0.870644	0.900351	0.863014	12.9236	0.884152	Yes
Chl1	0.0292053	0.106106	0.0323138	0.0862042	-66.1207	23.0865	Yes
Clasp2	0.194872	0.287251	0.181549	0.278959	-30.1433	2.97235	Yes
Clstn1	0.457785	0.567381	0.517931	0.528751	-13.4214	7.30592	Yes
Cltb	0.850584	0.769737	0.787004	0.789832	7.69177	-2.5443	Yes
Csde1	0.448118	0.402211	0.486916	0.400714	11.8299	0.373716	Yes
Csgalnact1	1.94942e-06	0.203883	0.121222	0.0857143	-99.9977	137.864	Yes
Ctnna2	0.0791342	0.132642	0.0841786	0.117537	-32.6727	12.8518	Yes
Dbn1	0.939685	0.555988	0.877742	0.674045	39.4098	-17.5147	Yes
Dclk1	0.719969	0.574891	0.689902	0.663878	8.44903	-13.404	Yes
Dcun1d2	0.906664	0.875825	0.95964	0.786671	15.2533	11.3331	Yes
Dcun1d4	0.00591174	0.00783295	0.00333079	0.0306622	-80.7198	-74.454	Yes
Ddx39	0.23524	0.194936	0.266442	0.0681512	245.173	186.035	Yes
Dgkb	0.45322	0.623019	0.55226	0.698105	-35.0785	-10.7557	Yes
Dlg1	0.337712	0.270794	0.363958	0.270373	24.906	0.155686	Yes
Dlg2	0.404544	0.903004	0.442309	0.757307	-46.5812	19.2389	Yes
Dlg2	0.0660169	0.286247	0.0940502	0.186358	-64.5752	53.6008	Yes
Dlgap1	0.888264	0.723036	0.793098	0.748762	18.631	-3.43586	Yes
Dnm1l	0.629178	0.519869	0.651002	0.531246	18.4345	-2.14155	Yes
Dock10	0.396633	0.827751	0.63969	0.893758	-55.6218	-7.38526	Yes
Dpf1	0.722124	0.874428	0.817183	0.766262	-5.76015	14.116	Yes
Dtna	0.264602	0.209071	0.224221	0.154492	71.2723	35.3279	Yes
Dync1i1	0.866162	0.603202	0.804023	0.691871	25.1911	-12.8159	Yes
Eef1d	0.247342	0.139503	0.349024	0.206327	19.8784	-32.3877	Yes
Eif4a2	0.00686249	0.00599923	0.0030221	0.00437626	56.8119	37.0857	Yes
Eml2	0.926684	0.773855	0.878457	0.835943	10.8549	-7.42732	Yes
Epb41l3	0.845095	0.714009	0.804922	0.763722	10.6547	-6.50931	Yes
Epha5	0.649027	0.473509	0.612689	0.465244	39.5026	1.77659	Yes
Erc2	0.061997	0.293941	0.13651	0.240135	-74.1825	22.4065	Yes
Ext2	0.0476669	0.0764983	0.0272742	0.203183	-76.5399	-62.35	Yes
Fam179b	0.0115556	0.111646	0.140675	0.0365731	-68.4041	205.268	Yes
Fibp	0.970633	0.793305	0.960835	0.908191	6.87539	-12.65	Yes
Fkbp1a	0.0430503	0.0449763	0.0632215	0.0657133	-34.4877	-31.5568	Yes
Fkbp1a	0.0351957	0.0370576	0.0548033	0.0564761	-37.6804	-34.3836	Yes
G3bp2	0.908029	0.861583	0.904086	0.84218	7.81887	2.30391	Yes
Gabrg2	0.538673	0.387271	0.564708	0.489096	10.1365	-20.8191	Yes
Gnb1	0.829221	0.754661	0.825286	0.809773	2.40167	-6.80581	Yes
Gphn	0.302204	0.184727	0.193828	0.203897	48.2142	-9.40191	Yes
Gpm6b	0.361522	0.418719	0.348475	0.378724	-4.54223	10.5605	Yes
Gria2	0.383408	0.488426	0.49466	0.524358	-26.8805	-6.85259	Yes
Gria2	0.00723057	0.0144852	0.0126179	0.0101573	-28.8138	42.6089	Yes
Gria2	0.357777	0.240724	0.259571	0.238916	49.75	0.756706	Yes
Gria3	0.108402	0.135153	0.141502	0.155293	-30.1956	-12.969	Yes
Gria3	0.785728	0.696457	0.72356	0.621384	26.4481	12.0816	Yes
Grm5	0.902229	0.781873	0.892637	0.884575	1.99572	-11.6103	Yes
Ift57	0.982743	0.901514	0.95868	0.945204	3.97156	-4.62224	Yes
Immt	0.951478	0.934585	0.933374	0.868809	9.51523	7.5709	Yes
Immt	0.916028	0.892177	0.886394	0.785658	16.5938	13.558	Yes
Kank1	0.923077	0.392919	0.400022	0.285728	223.061	37.5149	Yes
Kcnc2	0.259707	0.392251	0.224013	0.382967	-32.1855	2.42421	Yes
Kcnd3	0.325325	0.689894	0.341801	0.420817	-22.6919	63.9416	Yes
Kcnip1	0.355027	0.193519	0.388695	0.293532	20.9499	-34.0724	Yes
Kctd17	0.212928	0.20796	0.290153	0.115135	84.9367	80.6217	Yes
Kctd17	0.215928	0.208106	0.291052	0.114475	88.6243	81.7918	Yes
Kidins220	0.108099	0.142531	0.0852163	0.142176	-23.9684	0.249452	Yes
Kif1b	0.938025	0.865866	0.900742	0.857595	9.37849	0.964463	Yes
Klhl13	0.596362	0.507985	0.783516	0.481799	23.7781	5.435	Yes
Limch1	0.965329	0.834663	0.928175	0.862025	11.9839	-3.17416	Yes
Lmbr1	0.0896552	0.211248	0.191898	0.259869	-65.4998	-18.7099	Yes
Magi1	0.975735	0.769053	0.726033	0.971697	0.415648	-20.8546	Yes
Map4	0.295263	0.428696	0.271447	0.419318	-29.585	2.23644	Yes
Map4	0.503797	0.426943	0.472108	0.386087	30.4877	10.582	Yes
Matk	0.0315299	0.00714115	0.020171	0.0214626	46.906	-66.7275	Yes
Mcf2l	0.897678	0.663532	0.903807	0.706693	27.0252	-6.10747	Yes
Mcf2l	0.704601	0.559046	0.677216	0.488589	44.2114	14.4204	Yes
Mcf2l	0.591022	0.412759	0.560837	0.367675	60.7456	12.2618	Yes
Mff	0.713061	0.589062	0.63349	0.689735	3.38197	-14.5958	Yes
Mff	0.699238	0.600972	0.616825	0.657239	6.39016	-8.56113	Yes
Mgat1	0.484198	0.531066	0.573094	0.782946	-38.1569	-32.1707	Yes
Morf4l2	0.161455	0.170362	0.161107	0.233956	-30.9892	-27.1821	Yes
Morf4l2	0.075315	0.0886796	0.0787951	0.110462	-31.8185	-19.7197	Yes
Mtmr1	0.246549	0.395929	0.289634	0.482794	-48.9328	-17.9921	Yes
Mtmr1	0.74945	0.573601	0.504404	0.481173	55.7547	19.2089	Yes
Myt1l	1.53831e-05	0.0388557	0.0302577	1.78424e-05	-13.7834	217672	Yes
Nae1	0.936866	0.920047	0.926143	0.755671	23.978	21.7523	Yes
Ncam1	0.717133	0.472114	0.61701	0.499768	43.493	-5.53346	Yes
Ncdn	0.10206	0.133934	0.118832	0.119021	-14.2511	12.5295	Yes
Nckap1	0.713667	0.606999	0.680045	0.642662	11.0486	-5.54919	Yes
Ndrg2	0.233629	0.236879	0.294087	0.293207	-20.3195	-19.2111	Yes
Ndrg4	0.829617	0.677636	0.869169	0.673365	23.2048	0.634329	Yes
Neurl4	0.21173	0.356342	0.244037	0.318405	-33.5031	11.9147	Yes
Neurl4	0.107963	0.233898	0.125293	0.163086	-33.8	43.4204	Yes
Nin	0.160866	0.546789	0.382443	0.317088	-49.2679	72.4409	Yes
Nnat	0.520093	0.648025	0.437447	0.693891	-25.0469	-6.61002	Yes
Nnat	0.523923	0.647515	0.439265	0.682632	-23.2495	-5.14427	Yes
Nnat	0.618906	0.758257	0.557013	0.773276	-19.9631	-1.94229	Yes
Nptn	0.647608	0.547486	0.669956	0.573747	12.8735	-4.57715	Yes
Nrsn1	0.0162072	0.0437226	0.0289846	0.0409499	-60.4218	6.7709	Yes
Nrxn1	0.368916	0.482612	0.4587	0.454406	-18.8136	6.20727	Yes
Nrxn1	0.429531	0.352617	0.43547	0.419606	2.36535	-15.9648	Yes
Nrxn2	0.31466	0.625744	0.381438	0.533382	-41.0067	17.3163	Yes
Nrxn2	0.42564	0.27972	0.460116	0.278692	52.7281	0.368982	Yes
Nrxn2	0.575578	0.406778	0.603517	0.398191	44.5483	2.15663	Yes
Nrxn3	0.567943	0.768552	0.656511	0.751497	-24.4252	2.26936	Yes
Nt5c2	0.0637863	0.17293	0.15551	0.183857	-65.3065	-5.9428	Yes
Numb	0.0320456	0.104335	0.0606844	0.181475	-82.3416	-42.5074	Yes
Paip2	0.0568357	0.0338359	0.033496	0.0213915	165.693	58.1747	Yes
Palm	0.205658	0.15795	0.272637	0.146839	40.0562	7.56648	Yes
Papss1	0.00460572	0.268663	0.14107	0.0831828	-94.4631	222.98	Yes
Pcbp3	0.0599427	0.429045	0.205059	0.329021	-81.7815	30.4004	Yes
Pcbp3	0.020561	0.0649309	0.00726956	0.105395	-80.4914	-38.3925	Yes
Pdlim7	0.739179	0.444916	0.74873	0.605033	22.1715	-26.4642	Yes
Pdp1	0.72877	0.758507	0.693261	0.815524	-10.6378	-6.99137	Yes
Penk	0.999159	0.983746	0.993609	0.924071	8.1258	6.45782	Yes
Picalm	0.647831	0.528574	0.711822	0.539637	20.0493	-2.05013	Yes
Pkp4	0.463984	0.364859	0.379047	0.349663	32.6944	4.34583	Yes
Ppfibp1	0.424308	0.745202	0.488237	0.798438	-46.8578	-6.66751	Yes
Ppp1r12a	0.42306	0.57804	0.440746	0.554767	-23.741	4.19525	Yes
Ppp3cb	0.0497064	0.113524	0.0590974	0.104892	-52.612	8.22948	Yes
Prkar1a	0.924602	0.871066	0.916849	0.909868	1.61933	-4.26457	Yes
Prpf18	0.779026	0.582353	0.791779	0.607317	28.2734	-4.1105	Yes
Ptprt	0.294617	0.142809	0.282133	0.229214	28.5337	-37.6962	Yes
R3hdm1	0.922425	0.8107	0.871856	0.768606	20.0127	5.47663	Yes
Rbm39	0.124274	0.118826	0.105502	0.0794612	56.3955	49.5402	Yes
Rgs7	0.790511	0.607309	0.597282	0.640296	23.4602	-5.1519	Yes
Rian	0.514298	0.523649	0.475141	0.613481	-16.1671	-14.643	Yes
Rims2	0.208995	0.278287	0.233146	0.241976	-13.6299	15.0062	Yes
Rnf114	0.17269	0.391641	0.228073	0.333666	-48.2446	17.3751	Yes
Rnf114	0.113999	0.292366	0.170965	0.261718	-56.442	11.7102	Yes
Rpl17	0.116883	0.0608696	0.254902	0.0615385	89.9351	-1.08696	Yes
Rps24	0.255469	0.328696	0.446336	0.395498	-35.4058	-16.8908	Yes
Sars	0.269048	0.238577	0.274128	0.214624	25.358	11.1607	Yes
Sbf1	0.157334	0.340193	0.213195	0.249802	-37.0166	36.1851	Yes
Sf3b1	0.0388138	0.0684748	0.0482945	0.045263	-14.2483	51.2821	Yes
Sgip1	0.777214	0.59605	0.776702	0.65485	18.6859	-8.9791	Yes
Shisa7	0.0553724	0.382199	0.0963058	0.0768231	-27.9222	397.506	Yes
Shisa9	0.727354	0.483199	0.515092	0.287956	152.592	67.8031	Yes
Slc30a9	0.955869	0.930256	0.972023	0.886448	7.8314	4.94192	Yes
Slc30a9	0.920402	0.869456	0.950468	0.802231	14.7303	8.37977	Yes
Slc4a4	0.322758	0.504246	0.492724	0.459921	-29.8231	9.63768	Yes
Snap91	0.992399	0.985763	0.980627	0.953589	4.0699	3.37398	Yes
Sorbs1	0.876752	0.593767	0.772963	0.643409	36.2665	-7.71551	Yes
Sorbs1	0.720126	0.166375	0.402038	0.396669	81.5435	-58.057	Yes
Sptan1	0.881334	0.760879	0.846173	0.83603	5.41886	-8.98905	Yes
Stoml1	0.0519095	0.0713907	0.0483297	0.123655	-58.0206	-42.2661	Yes
Stx3	0.75646	0.406321	0.845522	0.397212	90.4423	2.29309	Yes
Stxbp5l	0.379095	0.238807	0.241533	0.300568	26.1263	-20.5481	Yes
Syt6	0.554304	0.834923	0.653867	0.820636	-32.4544	1.74092	Yes
Syt7	0.392495	0.242159	0.351576	0.237389	65.3382	2.00933	Yes
Tmem222	0.0219258	0.0351127	0.027164	0.074506	-70.5717	-52.8726	Yes
Tnk2	0.969091	0.899361	0.900784	0.858341	12.9027	4.77901	Yes
Tom1l2	0.102508	0.22147	0.154071	0.232702	-55.949	-4.82672	Yes
Tor1aip1	0.00315797	0.0258632	0.0634085	0.345399	-99.0857	-92.5121	Yes
Tor1aip2	0.353026	0.169898	0.260241	0.240367	46.8697	-29.3173	Yes
Trank1	0.120715	0.188085	0.180105	0.201836	-40.1912	-6.81288	Yes
Trp53bp1	0.237793	0.352148	0.280051	0.414278	-42.6007	-14.9971	Yes
Ttc3	0.216113	0.284711	0.229219	0.340016	-36.4403	-16.2654	Yes
Ttc3	0.0673106	0.0939264	0.0789247	0.103074	-34.6967	-8.87466	Yes
Tusc3	0.99807	0.977311	0.981733	0.99747	0.0602212	-2.02094	Yes
Ubp1	0.771028	0.755314	0.737448	0.592101	30.219	27.565	Yes
Uhrf1bp1l	0.114666	0.370272	0.203225	0.252053	-54.507	46.9024	Yes
Unc80	0.896588	0.7395	0.823007	0.844486	6.16966	-12.432	Yes
Usp47	0.542485	0.368011	0.527735	0.431804	25.632	-14.7736	Yes
Vopp1	0.0785715	0.153593	0.191309	0.100757	-22.0187	52.4395	Yes
Wdr37	0.0441424	0.0691335	0.0372048	0.148769	-70.3281	-53.5295	Yes
Ybx1	0.621591	0.723651	0.611142	0.811388	-23.3917	-10.8132	Yes
Ypel3	0.9731	0.912712	0.967418	0.940071	3.51355	-2.91025	Yes
Zfp385b	0.950413	0.709082	0.848276	0.888455	6.97366	-20.1894	Yes
Zfp869	1.46828e-05	0.375117	0.246819	0.0325729	-99.9549	1051.62	Yes
