# Supplementary material for: Dysregulation of RNA Splicing in Tauopathies
Source: Cell Rep. Author manuscript; Available in PMC 2020 Jan 3. (PMC6941411; doi:10.1016/j.celrep.2019.11.093)
Supplement: 10 [file NIHMS1547525-supplement-10.xlsx]

## Sheet: Sheet1
Log2FC<0 and significant in PS19 TIA1+/- vs PS19 TIA1+/+
Category	Term	Count	%	PValue	Genes	List Total	Pop Hits	Pop Total	Fold Enrichment	Bonferroni	Benjamini	FDR
GOTERM_BP_DIRECT	GO:0042490~mechanoreceptor differentiation	3	0.00968804	0.00187306	NTRK3, BDNF, NTRK2	175	7	18082	44.2824	0.889103	0.889103	2.97715
GOTERM_BP_DIRECT	GO:0007399~nervous system development	11	0.0355228	0.00361804	NTRK3, BDNF, IMPACT, NTRK2, NLGN1, FZD3, L1CAM, NEO1, CHL1, THBS4, SRGAP2	175	377	18082	3.01481	0.985759	0.880666	5.67574
GOTERM_BP_DIRECT	GO:0007623~circadian rhythm	6	0.0193761	0.00391103	NTRK3, CYP7B1, BDNF, NPAS2, NTRK2, ARNTL	175	108	18082	5.74032	0.989914	0.783943	6.12189
GOTERM_BP_DIRECT	GO:0051965~positive regulation of synapse assembly	5	0.0161467	0.004636	NTRK3, BDNF, LRTM1, NTRK2, NLGN1	175	70	18082	7.38041	0.995707	0.744023	7.21732
GOTERM_BP_DIRECT	GO:0090161~Golgi ribbon formation	3	0.00968804	0.00478296	TMED5, STX16, VAMP4	175	11	18082	28.1797	0.996389	0.675274	7.43791
GOTERM_BP_DIRECT	GO:0045773~positive regulation of axon extension	4	0.0129174	0.00666393	BDNF, TRPC5, L1CAM, MYO5B	175	40	18082	10.3326	0.999607	0.729412	10.2182
GOTERM_BP_DIRECT	GO:0070306~lens fiber cell differentiation	3	0.00968804	0.00669796	NTRK3, SMAD3, SKIL	175	13	18082	23.8444	0.999623	0.675724	10.2678
GOTERM_BP_DIRECT	GO:0045429~positive regulation of nitric oxide biosynthetic process	4	0.0129174	0.00924204	HSP90AB1, PTGS2, CLU, SMAD3	175	45	18082	9.18451	0.999981	0.743702	13.9019
GOTERM_BP_DIRECT	GO:0000122~negative regulation of transcription from RNA polymerase II promoter	15	0.0484402	0.0109496	KLF5, IMPACT, TLE4, SMAD3, CDC73, RBBP7, CBFA2T3, ATF2, HIPK1, ETS2, RTF1, JAZF1, SKIL, PIAS1, DLG1	175	729	18082	2.12604	0.999998	0.761876	16.2631
GOTERM_BP_DIRECT	GO:0032968~positive regulation of transcription elongation from RNA polymerase II promoter	3	0.00968804	0.0141396	SUPT6, RTF1, CDC73	175	19	18082	16.3146	1	0.81183	20.5124
