# Supplementary material for: Dysregulation of RNA Splicing in Tauopathies
Source: Cell Rep. Author manuscript; Available in PMC 2020 Jan 3. (PMC6941411; doi:10.1016/j.celrep.2019.11.093)
Supplement: 11 [file NIHMS1547525-supplement-11.xlsx]

## Sheet: Sheet1
Differentially expressed transcripts in TIA1+/- vs WT cortex tissue
gene_symbol	baseMean	log2FoldChange	lfcSE	stat	pvalue	padj
Ddx3y	1044.78	-6.82435	0.188143	-36.2722	4.44485e-288	6.23657e-284
Uty	422.256	-5.85888	0.186766	-31.3702	5.15326e-216	3.61527e-212
Xist	2077.65	6.38263	0.20497	31.1392	7.09285e-213	3.31733e-209
Eif2s3y	372.824	-5.60835	0.199879	-28.0587	3.13227e-173	1.09872e-169
Kdm5d	310.359	-5.10435	0.214909	-23.7512	1.06701e-124	2.99425e-121
P4ha1	1343.37	-0.685798	0.0792188	-8.65701	4.84291e-18	1.13252e-14
Fut10	100.399	1.23764	0.173659	7.12686	1.02684e-12	2.05822e-09
Ppp1r3c	1453.41	-0.68067	0.101126	-6.73093	1.68581e-11	2.9567e-08
Manf	782.882	-0.731649	0.109796	-6.66373	2.66961e-11	4.16192e-08
Pdlim2	91.2266	1.07711	0.167387	6.43483	1.23608e-10	1.73434e-07
Entpd4	1751.91	0.704573	0.112331	6.27232	3.55709e-10	4.53723e-07
Ints8	730.27	-0.545785	0.087487	-6.23847	4.41882e-10	5.1667e-07
Chordc1	1375.24	-0.554291	0.0891898	-6.21473	5.14127e-10	5.54901e-07
Pop4	182.357	0.888092	0.146722	6.05291	1.42251e-09	1.42566e-06
Hspa5	7024.91	-0.909796	0.154203	-5.89998	3.63544e-09	3.40059e-06
Derl2	464.256	-0.499781	0.085396	-5.85251	4.842e-09	4.24613e-06
Med7	364.773	-0.616736	0.105651	-5.83748	5.29957e-09	4.37401e-06
Arhgap5	6491.55	-0.57592	0.0990972	-5.81167	6.18527e-09	4.82142e-06
Hspa1a	218.918	-1.04631	0.180736	-5.78914	7.07465e-09	5.22444e-06
Galnt7	395.449	-0.795374	0.138619	-5.73786	9.58791e-09	6.7264e-06
Cpsf6	2417.77	-0.50923	0.0890631	-5.71763	1.08019e-08	7.21724e-06
Krt12	261.013	1.39375	0.244984	5.68916	1.27663e-08	8.142e-06
Gjc2	71.3874	1.04749	0.18607	5.62954	1.80695e-08	1.10232e-05
Ccnf	123.556	-1.11335	0.202839	-5.48881	4.04644e-08	2.36565e-05
Fosb	354.238	-1.30701	0.238915	-5.47059	4.48529e-08	2.51732e-05
Nlrx1	88.7121	0.936663	0.172614	5.42634	5.75206e-08	2.99692e-05
Olig1	620.849	0.591837	0.109334	5.4131	6.1942e-08	2.99692e-05
Chid1	905.631	0.576626	0.106495	5.41459	6.14304e-08	2.99692e-05
Dnajc1	766.517	-0.600535	0.110772	-5.42136	5.91482e-08	2.99692e-05
Bcor	533.211	-1.04675	0.193946	-5.39713	6.7714e-08	3.16698e-05
Dnajc3	1647.23	-0.592009	0.109989	-5.38243	7.34874e-08	3.32614e-05
Sox2ot	188.264	1.1046	0.205968	5.36296	8.1868e-08	3.58966e-05
Eif2s3x	4143.24	0.370347	0.0691813	5.35329	8.6371e-08	3.67234e-05
Fzd1	213.691	-0.724456	0.135761	-5.33625	9.48879e-08	3.9158e-05
G530011O06Rik	131.642	1.09373	0.20603	5.3086	1.10468e-07	4.4285e-05
Hapln1	396.473	-0.562306	0.106027	-5.30344	1.13643e-07	4.42923e-05
Zswim4	567.824	-1.17527	0.222181	-5.28971	1.22513e-07	4.64589e-05
Caap1	180.957	-0.660035	0.125144	-5.27421	1.33327e-07	4.92293e-05
Fosl2	1139.5	-1.12496	0.214537	-5.24367	1.5741e-07	5.66313e-05
Rbm12b2	582.686	-0.544099	0.103889	-5.23729	1.62951e-07	5.71592e-05
Tenm1	1187.76	0.807649	0.154897	5.21412	1.84697e-07	6.16524e-05
Arl5b	501.239	-0.814072	0.156194	-5.21193	1.86884e-07	6.16524e-05
Hspa1b	217.72	-1.08195	0.207673	-5.2099	1.88943e-07	6.16524e-05
Elovl6	1414.39	-0.541573	0.104189	-5.19801	2.01436e-07	6.42352e-05
Cdkn1a	300.066	-1.11041	0.214955	-5.16578	2.39439e-07	7.4657e-05
Hectd2	496.471	-0.764143	0.149456	-5.11282	3.17381e-07	9.68082e-05
Kdm6a	909.487	0.571163	0.113336	5.03954	4.66645e-07	0.00013227
Camkv	6219.77	0.531921	0.10559	5.03762	4.7135e-07	0.00013227
Mcl1	1420.34	-0.595774	0.118132	-5.04328	4.57626e-07	0.00013227
Nab2	654.568	-0.685851	0.135849	-5.04864	4.44958e-07	0.00013227
Sdf2l1	190.144	-0.841907	0.167563	-5.02443	5.0493e-07	0.000138915
2610507I01Rik	183.709	0.93772	0.187563	4.9995	5.74801e-07	0.000155097
Dio2	2821.62	-0.938789	0.188412	-4.98264	6.27224e-07	0.000166049
Decr2	378.111	0.850158	0.170826	4.97674	6.46629e-07	0.000168016
Bdp1	1523.29	-0.385819	0.077716	-4.96447	6.88896e-07	0.000172605
Hist1h1b	99.9245	-0.861568	0.173467	-4.96675	6.80842e-07	0.000172605
Kdm7a	2428.13	-0.746423	0.150883	-4.94703	7.53554e-07	0.000185493
Senp6	2048.46	-0.459535	0.0935198	-4.91377	8.93396e-07	0.000216125
Cnp	3078.77	0.732361	0.149571	4.89643	9.75956e-07	0.000228227
Dnajb5	1573.69	-0.770893	0.157391	-4.89796	9.6837e-07	0.000228227
Srsf10	1756.66	-0.725325	0.148265	-4.89208	9.97735e-07	0.000229495
Sap30	148.799	-0.774071	0.158757	-4.87582	1.08357e-06	0.000245219
Orc4	935.954	-0.40105	0.0823533	-4.86987	1.11669e-06	0.000248703
Dnajb11	1032.14	-0.589292	0.122064	-4.82772	1.38104e-06	0.000298114
Xbp1	1872.58	-0.647354	0.134042	-4.82947	1.36895e-06	0.000298114
Rin1	644.409	0.498167	0.103475	4.81437	1.47663e-06	0.000313917
Zfp46	538.727	0.569763	0.118434	4.81082	1.50314e-06	0.000314784
Ptar1	438.153	-0.550242	0.114822	-4.79215	1.65e-06	0.000340458
Utp18	620.304	-0.547542	0.114489	-4.78248	1.73143e-06	0.000352083
Pdia3	2833.04	-0.349207	0.0730707	-4.77903	1.76145e-06	0.000353069
Trf	3882.04	0.70878	0.148497	4.77302	1.81486e-06	0.000358652
1600014C10Rik	384.5	0.485142	0.101785	4.76634	1.87602e-06	0.000365589
Pdia4	1201.01	-0.628928	0.132269	-4.7549	1.98541e-06	0.000381606
Mrpl55	256.485	0.600694	0.126686	4.74161	2.1203e-06	0.000402026
Ythdc1	1491.52	-0.526131	0.111197	-4.7315	2.22865e-06	0.000416936
Cyp2j12	40.0072	1.01061	0.214147	4.71922	2.36746e-06	0.00042587
Hnrnpf	1886.13	-0.543183	0.115097	-4.71935	2.36597e-06	0.00042587
Homer1	6175.97	-0.814385	0.172414	-4.72344	2.31892e-06	0.00042587
Oprk1	119.874	1.15376	0.244822	4.71265	2.44519e-06	0.000434284
Cstf2	1623.46	-0.282967	0.0602946	-4.69308	2.69127e-06	0.000472015
Cdk18	213.96	0.874681	0.186501	4.68996	2.73261e-06	0.000473349
1700048O20Rik	97.5	0.898356	0.191851	4.68257	2.83306e-06	0.000478923
Sertad1	280.847	-0.964677	0.206008	-4.68273	2.83083e-06	0.000478923
Gadd45b	315.272	-1.06734	0.228154	-4.67814	2.89494e-06	0.000483558
Adamts13	511.565	-0.97462	0.208601	-4.67218	2.98021e-06	0.000491946
Fa2h	98.1282	0.9935	0.21284	4.66783	3.04403e-06	0.000496637
Zfp941	833.678	0.555247	0.119055	4.66378	3.10455e-06	0.00050069
Prpf39	761.763	-0.443247	0.0952083	-4.65555	3.23115e-06	0.000503736
Pyurf	434.748	-0.648843	0.139359	-4.65591	3.22553e-06	0.000503736
Socs4	225.092	-0.718104	0.154145	-4.65862	3.18334e-06	0.000503736
Smek1	984.775	-0.47689	0.102798	-4.63911	3.49912e-06	0.000527916
2410127L17Rik	301.553	-0.580933	0.125109	-4.64341	3.42699e-06	0.000527916
Fastkd5	269.432	-0.67673	0.145845	-4.64006	3.48309e-06	0.000527916
Igf1	310.131	-1.08258	0.233717	-4.63201	3.62141e-06	0.000540553
Dnajb1	1163.11	-0.639545	0.138142	-4.62962	3.66341e-06	0.000541066
Ddx50	1560.36	-0.493842	0.106741	-4.62654	3.71819e-06	0.000543436
Adamts4	180.687	0.82223	0.177887	4.62219	3.79703e-06	0.000549238
Arid5a	171.9	-0.76642	0.166125	-4.61351	3.95924e-06	0.000566858
B230217C12Rik	566.968	-0.86752	0.188198	-4.60961	4.03428e-06	0.000571767
Phf20l1	1411.46	-0.401473	0.0872233	-4.60281	4.16819e-06	0.000584459
Creb1	1907.44	-0.488741	0.106228	-4.60088	4.20714e-06	0.000584459
Gdpgp1	138.2	0.700644	0.152716	4.5879	4.47734e-06	0.000604054
Lhfpl4	1410.58	0.385738	0.0840159	4.59125	4.4059e-06	0.000604054
Sik2	457.121	-0.710954	0.15491	-4.58947	4.4437e-06	0.000604054
Dusp4	282.115	-0.899113	0.196106	-4.58484	4.54335e-06	0.000605186
Tiparp	989.633	-0.96145	0.209762	-4.58353	4.572e-06	0.000605186
Kcnk2	636.664	0.623285	0.136047	4.58139	4.6189e-06	0.000605681
Dnah8	39.8435	-1.11787	0.244932	-4.56399	5.01893e-06	0.000652043
Chpf2	878.638	0.457477	0.100378	4.55755	5.17542e-06	0.000666204
Fmr1	1684.22	-0.494517	0.108669	-4.55066	5.34779e-06	0.000682135
St3gal1	182.113	0.833752	0.183322	4.54802	5.41532e-06	0.000684526
Zc3h6	482.628	0.515	0.113296	4.54561	5.4777e-06	0.000686228
Gjc3	394.459	0.735816	0.162141	4.53811	5.67597e-06	0.000698592
Ptpre	434.391	0.695524	0.153243	4.53869	5.66058e-06	0.000698592
Creld2	262.89	-0.793675	0.175457	-4.52346	6.08354e-06	0.000742245
Ubp1	1064.92	-0.337754	0.0747472	-4.51862	6.22443e-06	0.000746875
Nptx2	1122.03	-1.07238	0.237332	-4.5185	6.22795e-06	0.000746875
Bche	77.8452	0.889314	0.19699	4.51452	6.34615e-06	0.000754601
Egr2	258.419	-1.05327	0.233807	-4.50486	6.64172e-06	0.000783109
Dr1	793.421	-0.441631	0.0982453	-4.49519	6.95086e-06	0.000812729
Ythdf3	1891.4	-0.451122	0.100727	-4.47865	7.51176e-06	0.000871054
5530601H04Rik	156.485	0.694017	0.155107	4.47444	7.66107e-06	0.000878009
Rnd3	655.258	-1.05445	0.235714	-4.47345	7.6969e-06	0.000878009
B630005N14Rik	1011.18	-0.451495	0.101002	-4.47014	7.81671e-06	0.000884486
Zfp420	370.003	-0.479578	0.107585	-4.45766	8.28605e-06	0.000930092
Vps54	908.452	-0.344891	0.0775801	-4.4456	8.7645e-06	0.000975989
Kitl	1342.31	-0.631288	0.14206	-4.44382	8.83748e-06	0.000976367
Srsf11	1105.28	-0.32583	0.0737334	-4.41903	9.91435e-06	0.00108678
Slc5a5	105.505	1.02579	0.232329	4.41525	1.00892e-05	0.00109738
Dnaja1	6038.17	-0.41786	0.0946829	-4.41326	1.01827e-05	0.00109903
Erp44	647.65	-0.370437	0.084169	-4.40111	1.07701e-05	0.00115249
Lipg	146.732	-0.864566	0.196508	-4.39965	1.08423e-05	0.00115249
Syncrip	2508.08	-0.49768	0.113668	-4.37834	1.19585e-05	0.00126157
Cant1	486.445	0.422179	0.0966674	4.36733	1.25773e-05	0.00129463
Mia3	2709.64	-0.278827	0.0638262	-4.36854	1.25081e-05	0.00129463
Clock	3111.89	-0.360609	0.0825904	-4.36623	1.26409e-05	0.00129463
Fam133b	677.489	-0.408552	0.0934939	-4.36983	1.24344e-05	0.00129463
Fam126b	4925.39	-0.458014	0.10502	-4.3612	1.2935e-05	0.00131515
Cacybp	1537.53	-0.447164	0.102857	-4.34745	1.37732e-05	0.0013903
Pdia6	1974.73	-0.471905	0.108624	-4.34437	1.39674e-05	0.00139874
Usp53	801.246	-0.648448	0.149331	-4.34237	1.40957e-05	0.00139874
Pcsk1	1622.81	-0.796456	0.183455	-4.34143	1.41559e-05	0.00139874
Zfp688	99.2678	0.731391	0.168701	4.33542	1.4548e-05	0.00142743
Pisd-ps1	1290.95	0.630467	0.14574	4.32596	1.51867e-05	0.00146955
Bdnf	974.128	-0.934716	0.216052	-4.32636	1.51597e-05	0.00146955
Ebna1bp2	735.162	-0.330875	0.0765918	-4.31998	1.56043e-05	0.00149962
Ptgs2	548.408	-0.979888	0.2272	-4.31289	1.61138e-05	0.00153804
Phf10	554.116	-0.494549	0.114744	-4.31001	1.63249e-05	0.00154767
Fbxw5	820.467	0.403264	0.0936724	4.30505	1.66949e-05	0.00157212
Prpf4b	1922.78	-0.310488	0.0722401	-4.29799	1.72351e-05	0.00160722
Eml4	956.76	-0.412883	0.0960819	-4.2972	1.72967e-05	0.00160722
Adck3	565.298	0.603995	0.141002	4.28358	1.83908e-05	0.00169251
Nostrin	80.5121	-0.778849	0.181855	-4.2828	1.84558e-05	0.00169251
Tppp3	323.579	0.83054	0.194238	4.27589	1.90377e-05	0.00173453
Baz1a	188.586	-1.01986	0.238623	-4.27394	1.9205e-05	0.00173848
Ipmk	895.534	-0.479199	0.112265	-4.26845	1.96837e-05	0.0017704
Nup153	1421.65	-0.445543	0.104574	-4.26057	2.0391e-05	0.00180072
Ppp2r1b	374.932	-0.614496	0.14421	-4.26112	2.03407e-05	0.00180072
Col10a1	18.1892	-0.945137	0.221842	-4.2604	2.04059e-05	0.00180072
Tmem260	279.916	0.654491	0.153682	4.25873	2.05596e-05	0.00180295
Prl	75.2724	0.682782	0.160694	4.24897	2.1476e-05	0.00184787
Arhgef10	549.431	0.582197	0.13706	4.24775	2.1593e-05	0.00184787
Mtmr7	1280.09	0.438189	0.103223	4.24506	2.18538e-05	0.00184787
Stim1	884.39	0.360438	0.084912	4.24484	2.18748e-05	0.00184787
Nudc	1877.59	-0.344408	0.0811201	-4.24566	2.17954e-05	0.00184787
Zfp131	1056.02	-0.554205	0.130498	-4.24685	2.168e-05	0.00184787
A930015D03Rik	84.1947	-0.844328	0.198964	-4.24363	2.19937e-05	0.00184787
Pcdhga7	174.501	0.591778	0.139693	4.23628	2.27253e-05	0.00188674
Slc20a1	2995.22	-0.463242	0.109335	-4.23691	2.26613e-05	0.00188674
Gaa	2707.45	0.618961	0.146194	4.23383	2.29745e-05	0.00189621
Pim1	74.676	-1.02375	0.242084	-4.22891	2.34824e-05	0.00192679
Zbtb1	378.619	-0.923843	0.21927	-4.21326	2.51714e-05	0.00205337
Mier3	859.588	-0.4486	0.106508	-4.21187	2.53261e-05	0.00205405
Spag6	109.879	0.780243	0.185333	4.20996	2.55412e-05	0.00205959
Ubxn4	1304.02	-0.37931	0.0902606	-4.20239	2.64107e-05	0.0020936
Numb	744.618	-0.553261	0.131636	-4.20296	2.63451e-05	0.0020936
Hspb1	80.6242	-1.00137	0.238281	-4.20248	2.64004e-05	0.0020936
Usp35	216.217	0.654764	0.155945	4.19868	2.68478e-05	0.0021163
Ap3s1	843.428	-0.519541	0.124161	-4.18442	2.85893e-05	0.00224098
Gem	100.105	-1.00801	0.241129	-4.18036	2.9105e-05	0.00226874
Serbp1	5261.1	-0.336326	0.0805449	-4.17564	2.97152e-05	0.0023035
Rnf19a	1004.85	-0.441761	0.105915	-4.1709	3.03393e-05	0.00233896
Ppig	1548.04	-0.332385	0.0797548	-4.16758	3.07852e-05	0.00236037
Copz2	22.7149	1.01664	0.244456	4.1588	3.19918e-05	0.00243955
Fyttd1	2126.88	-0.349153	0.0842644	-4.14354	3.41984e-05	0.00254794
Gla	409.007	-0.55359	0.13363	-4.14272	3.43212e-05	0.00254794
Ptpn12	528.7	-0.623616	0.150481	-4.14415	3.41081e-05	0.00254794
Per2	617.581	-0.635548	0.153358	-4.1442	3.41002e-05	0.00254794
Ifrd1	770.755	-0.685695	0.165387	-4.14602	3.3831e-05	0.00254794
Fam129b	496.801	-0.643819	0.155757	-4.13347	3.57322e-05	0.00263873
Thbs4	60.3845	1.01164	0.244953	4.12993	3.62872e-05	0.00266568
Tenm4	1939.45	0.504836	0.12228	4.12851	3.65114e-05	0.00266819
Vwa1	382.387	-0.652705	0.158417	-4.12017	3.78587e-05	0.00275231
Tmem125	71.7706	0.924795	0.224658	4.11645	3.84748e-05	0.00275428
Oscp1	488.636	0.490945	0.119196	4.1188	3.80854e-05	0.00275428
Bnip2	674.226	-0.347462	0.0843928	-4.1172	3.83505e-05	0.00275428
Zfp503	33.0998	0.98675	0.24009	4.10992	3.95801e-05	0.00280479
Esco1	1111.05	-0.431225	0.104909	-4.11049	3.94828e-05	0.00280479
Slc7a4	859.823	0.627557	0.152987	4.10203	4.09549e-05	0.00288763
Icam5	2103.48	0.415348	0.101406	4.09588	4.20564e-05	0.00294797
Rp2h	520.804	-0.582472	0.142242	-4.09492	4.2231e-05	0.00294797
Carhsp1	663.377	0.740026	0.180972	4.08916	4.32932e-05	0.00300298
1500004A13Rik	353.532	0.482663	0.118091	4.0872	4.3661e-05	0.00300298
Arf6	1206.92	-0.408262	0.0998865	-4.08726	4.36503e-05	0.00300298
Mark3	1844.34	-0.407517	0.0997521	-4.08529	4.40215e-05	0.003013
Dennd5b	3783.92	-0.419247	0.102686	-4.0828	4.44973e-05	0.00303078
Mog	479.184	0.793699	0.19467	4.07716	4.55899e-05	0.00307535
Mag	1405.15	0.772122	0.18933	4.07819	4.53873e-05	0.00307535
Pttg1	257.27	0.912773	0.224128	4.07254	4.65028e-05	0.00312192
Crocc	367.576	0.724848	0.178514	4.06046	4.8977e-05	0.00326236
Maff	36.4724	-0.984926	0.242589	-4.06006	4.90598e-05	0.00326236
Tmem179	1521.77	0.431396	0.106569	4.04804	5.16479e-05	0.00341826
Fbxl4	444.024	0.476386	0.117863	4.04185	5.30304e-05	0.00348703
Zfp948	357.85	-0.639724	0.158302	-4.04118	5.3184e-05	0.00348703
Rala	1283.82	-0.372696	0.0922523	-4.03996	5.34596e-05	0.0034888
Ostc	494.604	-0.393799	0.097685	-4.03131	5.5466e-05	0.00360298
Emd	421.771	-0.424022	0.105553	-4.01715	5.89053e-05	0.00380876
Ogg1	61.3874	0.752021	0.187386	4.01321	5.98993e-05	0.00383916
Uba6	927.231	-0.490117	0.122194	-4.01098	6.0467e-05	0.00383916
2810403A07Rik	1022.8	-0.506767	0.126345	-4.01097	6.04701e-05	0.00383916
Taf5	219.531	-0.589988	0.147066	-4.01173	6.02762e-05	0.00383916
6430584L05Rik	87.962	0.743582	0.185477	4.00903	6.09675e-05	0.00385331
Nxpe4	135.043	0.689085	0.171957	4.00732	6.14121e-05	0.003864
Hnrnpu	6756.01	-0.241775	0.0604233	-4.00136	6.29794e-05	0.00394493
Efhd1	212.813	0.588859	0.147347	3.99641	6.43113e-05	0.00401045
Rftn1	130.362	0.937624	0.235028	3.98941	6.62365e-05	0.00411223
Fbxo32	536.289	0.651402	0.163449	3.98536	6.73766e-05	0.00416458
Gpbp1	2827.1	-0.386858	0.0971221	-3.98322	6.79884e-05	0.00418199
Smarca5	2642.36	-0.438415	0.110091	-3.98229	6.82543e-05	0.00418199
6330419J24Rik	334.986	0.648567	0.16323	3.97333	7.08745e-05	0.00431862
Pllp	425.027	0.579115	0.145778	3.97258	7.10997e-05	0.00431862
Mobp	2575.5	0.788875	0.198877	3.96664	7.28936e-05	0.00438957
Top1	1858.64	-0.504692	0.127221	-3.96703	7.27728e-05	0.00438957
Rap1b	1073.44	-0.437082	0.110282	-3.9633	7.39223e-05	0.0044325
Spty2d1	686.301	-0.502821	0.127036	-3.9581	7.55492e-05	0.00451077
Wdr83os	264.544	0.461619	0.116879	3.94955	7.82994e-05	0.00465516
Hspa4l	3623.02	-0.265704	0.0673119	-3.94736	7.90173e-05	0.00467802
AI414108	565.836	-0.672311	0.170456	-3.9442	8.0066e-05	0.00469517
Fst	74.7504	-0.882053	0.223631	-3.94423	8.00563e-05	0.00469517
Aspn	25.0062	-0.938495	0.237987	-3.94347	8.03108e-05	0.00469517
Fbxo21	2104.84	0.245764	0.0624385	3.93609	8.28199e-05	0.00482177
Tra2a	967.17	-0.687168	0.174786	-3.93147	8.44265e-05	0.00489499
Pisd-ps2	216.889	0.591917	0.150972	3.92072	8.82855e-05	0.00509767
Ccar1	1138.44	-0.47902	0.122227	-3.9191	8.88806e-05	0.005111
Jmjd1c	2556.55	-0.500964	0.12789	-3.91713	8.9609e-05	0.00513185
F630042J09Rik	26.5121	0.933941	0.238814	3.91075	9.20106e-05	0.00524797
Srsf7	2052.36	-0.509118	0.130234	-3.90925	9.25841e-05	0.0052593
Gtpbp4	959.315	-0.419847	0.107453	-3.90725	9.33538e-05	0.00528164
Ago3	753.166	-0.379679	0.0973011	-3.9021	9.53616e-05	0.00537357
Nkain1	366.466	0.509874	0.130967	3.89315	9.89497e-05	0.00553133
Etf1	2097.2	-0.323802	0.0831525	-3.89407	9.85758e-05	0.00553133
Bbs5	287.931	-0.523281	0.134446	-3.89211	9.93756e-05	0.00553309
Tnfaip8l3	122.861	0.835262	0.214756	3.88935	0.000100512	0.00557426
Hspa8	47186.7	-0.422357	0.108874	-3.87931	0.000104752	0.00578189
Ranbp2	8076.73	-0.618647	0.159505	-3.87855	0.00010508	0.00578189
Hsp90b1	8069.25	-0.389172	0.100445	-3.87446	0.000106859	0.0058568
Rbm41	325.063	-0.587343	0.151647	-3.87309	0.000107463	0.00586697
Lrrc75a	323.307	-0.512543	0.1324	-3.87118	0.000108309	0.00589026
Tcta	402.499	0.479808	0.124106	3.86613	0.000110577	0.00599036
Unc5c	801.207	0.401904	0.103998	3.86455	0.000111296	0.00600612
Zfp810	366.627	0.497316	0.128775	3.8619	0.00011251	0.0060484
Dusp14	1235.24	-0.704985	0.182747	-3.8577	0.000114458	0.00612964
Nipal3	1480.23	0.380283	0.0987282	3.85181	0.000117246	0.00625507
Lrrc8d	358.27	0.43738	0.113871	3.84101	0.000122531	0.00648769
Cggbp1	1714.51	-0.475049	0.123672	-3.84122	0.000122425	0.00648769
Bcl2	614.514	-0.476771	0.124204	-3.8386	0.000123736	0.00652685
Hist1h4c	321.373	0.827942	0.215977	3.83347	0.000126346	0.00663168
Ttyh2	489.581	0.677688	0.176811	3.83285	0.000126669	0.00663168
Dgat2	850.29	0.577264	0.150992	3.82313	0.000131766	0.00687288
Eif1b	1057.06	-0.441046	0.115451	-3.82021	0.000133337	0.00692907
Aplp1	8272.01	0.330259	0.0865471	3.81594	0.000135665	0.0070108
Snap29	487.549	-0.475034	0.124501	-3.8155	0.000135909	0.0070108
Tmem205	228.121	0.55494	0.145526	3.81334	0.000137102	0.00702119
Ap4b1	296.528	0.424224	0.111248	3.81332	0.000137111	0.00702119
Cyb5r4	928.675	-0.403417	0.105927	-3.80845	0.00013984	0.0071349
Col4a1	354.413	-0.605395	0.159221	-3.80223	0.000143397	0.00726353
Coq10b	770.253	-0.634764	0.16692	-3.80281	0.000143062	0.00726353
Plxnb3	175.189	0.656438	0.17272	3.80059	0.00014435	0.00728551
Pwwp2a	751.742	-0.297641	0.0783633	-3.79822	0.000145737	0.00730729
Zfp410	458.681	-0.408526	0.107561	-3.79808	0.000145823	0.00730729
Dlg1	5268.86	-0.303298	0.0799166	-3.79518	0.000147536	0.00732852
Mdm2	941.905	-0.349481	0.0920855	-3.79517	0.00014754	0.00732852
Pfkfb3	572.103	-0.754756	0.198897	-3.79471	0.000147814	0.00732852
Cav1	276.648	-0.786912	0.20744	-3.79344	0.000148573	0.00734025
Shc4	156.203	-0.55515	0.146458	-3.79052	0.000150334	0.0074012
Gon4l	1429.74	-0.28916	0.0763924	-3.7852	0.000153587	0.00750863
Srsf3	3345.1	-0.522681	0.138082	-3.7853	0.000153521	0.00750863
Rgma	129.737	0.752055	0.199103	3.77721	0.000158596	0.00758618
Ap5z1	179.45	0.613644	0.162435	3.77779	0.000158227	0.00758618
Ptprr	379.148	0.550292	0.145807	3.77411	0.00016058	0.00758618
D15Ertd621e	1811.13	-0.216811	0.0574341	-3.77495	0.000160039	0.00758618
Bms1	747.943	-0.391301	0.103666	-3.77462	0.000160255	0.00758618
Lypla1	661.122	-0.441976	0.116982	-3.77815	0.000157995	0.00758618
Serpini1	9401.13	-0.516041	0.136626	-3.77702	0.000158715	0.00758618
Fam46a	159.216	-0.668546	0.177059	-3.77583	0.000159479	0.00758618
Stard8	708.114	-0.770975	0.204126	-3.77695	0.000158758	0.00758618
Grasp	583.314	-0.8247	0.218323	-3.77743	0.000158456	0.00758618
Pde4b	2368.33	0.344115	0.091226	3.77212	0.000161867	0.00762132
Banp	444.151	-0.68273	0.181108	-3.76975	0.000163411	0.0076683
Ppp2r5a	1515.84	-0.564845	0.149944	-3.76704	0.000165193	0.00772606
Abcb8	520.716	0.414153	0.110013	3.76459	0.000166826	0.00775077
Lonrf3	846.27	-0.865535	0.229882	-3.76512	0.000166468	0.00775077
Tle4	1112.39	0.526266	0.139873	3.76246	0.000168251	0.00779118
Heca	745.339	-0.550593	0.146566	-3.75662	0.000172221	0.0079488
Hey2	154.48	-0.897834	0.239232	-3.75299	0.000174739	0.00803858
Tars2	411.891	0.353676	0.0942595	3.75215	0.000175325	0.00803918
Spred1	4811.27	-0.549848	0.146613	-3.75034	0.000176598	0.00807117
Magt1	449.746	-0.57937	0.154574	-3.74818	0.000178121	0.00811435
Slc25a36	872.793	-0.303993	0.0811302	-3.74698	0.000178977	0.00812697
Smc6	1244.73	-0.339584	0.0907084	-3.74369	0.000181339	0.00820762
Thoc1	607.527	-0.412376	0.110187	-3.74251	0.000182192	0.00821975
Pacs2	1205.85	0.391249	0.104626	3.73949	0.000184392	0.00829231
Slc35f1	1273.9	0.618347	0.165462	3.73709	0.000186159	0.00831848
Fbxo16	131.247	0.58428	0.156344	3.73715	0.000186119	0.00831848
Ube2d3	4230.06	-0.358524	0.0960047	-3.73445	0.000188129	0.00837982
Ppp4r2	2542.41	-0.760226	0.204153	-3.7238	0.000196243	0.00871358
Ddc	92.9022	0.815489	0.219108	3.72186	0.000197758	0.00875313
Tra2b	1568.24	-0.415858	0.111762	-3.72094	0.000198484	0.00875766
Atf3	118.437	-0.852326	0.229253	-3.71784	0.000200932	0.00883786
Slco1c1	861.397	-0.446779	0.12022	-3.71634	0.00020213	0.00886275
Morn4	595.468	0.359354	0.096795	3.71253	0.000205197	0.0089137
Scyl2	859.909	-0.352319	0.094882	-3.71323	0.000204627	0.0089137
Rbm12	645.929	-0.567263	0.152781	-3.71293	0.000204877	0.0089137
Atrx	6423.71	-0.319291	0.0860305	-3.71137	0.000206141	0.00892704
Tnfrsf12a	87.7025	-0.843107	0.227237	-3.71025	0.000207053	0.00893897
Larp4	1671.93	-0.323788	0.0872888	-3.70938	0.000207765	0.00894218
Pigf	129.238	-0.695529	0.187566	-3.70819	0.000208746	0.00895695
Kif13a	538.314	0.439711	0.118689	3.70474	0.000211608	0.00904668
Ccdc117	469.9	-0.406662	0.109786	-3.70412	0.000212127	0.00904668
Lemd1	21.1212	0.866924	0.234267	3.70057	0.000215113	0.00906382
Cnih2	983.953	0.454006	0.122675	3.70089	0.000214842	0.00906382
Smim20	271.985	0.409364	0.110594	3.7015	0.00021433	0.00906382
Avl9	2179.11	-0.256834	0.0693997	-3.70079	0.000214927	0.00906382
Sik1	380.66	-0.814647	0.220192	-3.69972	0.000215841	0.00906728
Golph3	1703.08	-0.459219	0.124197	-3.6975	0.000217737	0.00911962
Mfsd3	67.564	0.741772	0.200657	3.69672	0.000218404	0.00912032
Cul9	848.661	0.40388	0.109366	3.69292	0.000221696	0.00923031
Slc22a17	4466.03	0.390136	0.105751	3.6892	0.000224961	0.00933473
Zfp711	422.119	-0.613101	0.166217	-3.68855	0.000225534	0.00933473
Slc22a15	73.2655	0.768286	0.208379	3.68697	0.000226944	0.009338
Nufip2	2795.96	-0.389152	0.105545	-3.68709	0.000226834	0.009338
A930011O12Rik	1190.17	-0.360826	0.0980291	-3.6808	0.0002325	0.00953861
Tmem201	637.905	0.367201	0.0999428	3.67411	0.00023868	0.00973522
Arih1	2212.63	-0.359138	0.0977346	-3.67463	0.000238198	0.00973522
Ahsa2	278.114	-0.493041	0.134373	-3.66919	0.000243324	0.00989589
Areg	19.8577	-0.700367	0.191049	-3.6659	0.000246468	0.00999479
Tox4	1418.52	-0.212808	0.0580639	-3.66506	0.000247282	0.00999888
Zfp800	448.836	-0.504346	0.137683	-3.66309	0.000249189	0.0100471
Nfil3	267.44	-0.831465	0.22714	-3.66058	0.000251648	0.0101171
Adamts1	223.939	-0.673538	0.184083	-3.65887	0.000253327	0.0101555
Akap17b	655.845	-0.369958	0.101169	-3.65685	0.000255334	0.0102068
Rps6ka4	460.935	0.406397	0.111162	3.6559	0.000256285	0.0102157
Sv2a	5846.99	0.194972	0.0534047	3.65084	0.000261384	0.0103601
Irs1	724.249	-0.532547	0.145849	-3.65136	0.000260859	0.0103601
Cacna1e	4590.84	0.443937	0.121722	3.64713	0.000265181	0.010481
Ppp1r12a	2357	-0.273227	0.0749444	-3.64573	0.000266636	0.0105089
Elovl4	1252.36	-0.501227	0.137579	-3.6432	0.000269268	0.0105829
Pkp4	3469.91	0.283158	0.0777928	3.6399	0.000272749	0.0106369
Errfi1	727.087	-0.579169	0.159124	-3.63974	0.000272917	0.0106369
Tpm4	611.941	-0.661846	0.181831	-3.63989	0.000272751	0.0106369
Cnot4	813.6	-0.355521	0.0977391	-3.63745	0.000275348	0.0106724
Gch1	25.6275	-0.891111	0.244939	-3.6381	0.000274657	0.0106724
Magoh	310.304	-0.517122	0.142353	-3.63267	0.000280502	0.0108422
Nampt	1458.09	-0.382666	0.105376	-3.63143	0.000281855	0.0108646
Jak2	1700.06	-0.700594	0.192996	-3.63009	0.000283318	0.010891
Rogdi	691.062	0.450479	0.124166	3.62804	0.000285576	0.0109478
C030018K13Rik	43.4346	-0.739917	0.204036	-3.6264	0.000287399	0.0109877
Tmem98	77.7622	0.747549	0.206487	3.62032	0.00029424	0.0111883
Ccdc88a	2692.26	-0.492381	0.135992	-3.62066	0.000293847	0.0111883
Ctxn2	109.063	0.726015	0.200704	3.61734	0.000297647	0.0112569
C030023E24Rik	94.7673	-0.737024	0.203748	-3.61734	0.000297648	0.0112569
Myh7	105.957	0.831511	0.23034	3.60993	0.00030628	0.0115522
Midn	429.77	-0.589728	0.163464	-3.6077	0.000308923	0.0116206
Gm9866	248.346	0.866746	0.240399	3.60545	0.000311608	0.0116903
Rnf150	1404.67	0.523039	0.145307	3.59954	0.000318784	0.0118983
Zfp868	353.929	-0.393155	0.109226	-3.59948	0.000318849	0.0118983
Nup98	1285.27	-0.329873	0.0916748	-3.59829	0.00032031	0.0119212
Vprbp	1044.92	-0.428668	0.119197	-3.59631	0.00032276	0.0119806
Caly	1475.25	0.374764	0.104353	3.5913	0.000329027	0.012181
Aldh3a2	929.774	0.284003	0.0791196	3.58954	0.000331265	0.0122315
Ddx49	253.065	0.42104	0.117403	3.58629	0.00033541	0.0123521
Dmxl1	3657.34	-0.431513	0.120347	-3.58556	0.000336356	0.0123545
Prkcq	133.358	0.642495	0.179239	3.58456	0.000337644	0.0123694
Eltd1	395.633	-0.536223	0.150345	-3.56661	0.000361623	0.0132134
Fahd2a	225.085	0.522111	0.14663	3.56073	0.000369825	0.013478
Glra2	264.233	0.812123	0.228514	3.55394	0.000379508	0.013795
Myrf	131.296	0.741205	0.208646	3.55245	0.000381659	0.0138184
Mob4	1582.53	-0.365571	0.102935	-3.55146	0.000383105	0.0138184
Rwdd4a	535.443	-0.428156	0.120553	-3.55159	0.000382918	0.0138184
Mrgpre	78.9484	0.712758	0.200846	3.54877	0.000387034	0.0139243
BC051226	38.635	0.743045	0.209619	3.54475	0.000392991	0.0140467
Ssb	2317.47	-0.369025	0.104109	-3.5446	0.000393216	0.0140467
Mex3c	1045.91	-0.540326	0.152443	-3.54445	0.000393439	0.0140467
Cul3	2510.12	-0.311835	0.0879952	-3.54377	0.000394443	0.0140468
Il33	761.276	0.626584	0.176915	3.54173	0.000397515	0.014075
Trim45	156.951	0.515857	0.145639	3.54201	0.000397085	0.014075
Pex6	586.314	0.328443	0.0927478	3.54124	0.000398244	0.014075
2410018L13Rik	28.7334	0.83612	0.236326	3.538	0.00040317	0.0142133
Ipo7	3384.17	-0.218963	0.0619015	-3.53729	0.000404262	0.0142144
Ddit3	401.94	-0.555425	0.157048	-3.53666	0.000405227	0.0142144
Rnf217	293.888	-0.488914	0.138271	-3.53592	0.000406361	0.0142186
Fem1b	5320.56	-0.367395	0.103926	-3.53517	0.000407517	0.0142236
Cspg4	136.291	0.631363	0.178661	3.53386	0.000409541	0.0142587
Far1	1900.43	-0.299616	0.0848462	-3.53129	0.000413542	0.0143624
Sez6	1158.5	0.732649	0.207583	3.52943	0.000416457	0.0144279
Zbtb11	1625.78	-0.383632	0.108817	-3.52549	0.000422698	0.0145722
Pvr	151.989	-0.680491	0.193017	-3.52554	0.000422614	0.0145722
Plekhh1	341.683	0.609956	0.173082	3.52409	0.000424947	0.0145911
Ptma	4876.67	-0.510104	0.144758	-3.52385	0.000425325	0.0145911
Ugp2	1705.59	-0.276585	0.0785406	-3.52156	0.00042902	0.0146819
Dnajc16	824.83	0.409582	0.116335	3.5207	0.000430408	0.0146936
Usp37	884.04	-0.363146	0.103165	-3.52004	0.000431474	0.0146942
Caskin1	816.335	0.456134	0.129657	3.518	0.000434807	0.0147719
Kazn	649.921	0.631834	0.179796	3.51418	0.000441115	0.01495
Gm6277	39.6594	0.786414	0.223975	3.51117	0.000446134	0.0150836
Itgb1	1260.48	-0.340482	0.0970091	-3.50979	0.000448453	0.0150893
Haus3	174.097	-0.520797	0.14836	-3.51037	0.000447485	0.0150893
Dusp15	93.0801	0.64957	0.185124	3.50884	0.000450065	0.0151073
Abca2	2658.41	0.495137	0.14125	3.5054	0.000455915	0.0152491
Sema6b	1237.63	0.362964	0.103591	3.50382	0.000458635	0.0152491
Calr	5490.01	-0.375833	0.107261	-3.50392	0.000458458	0.0152491
Usp16	636.629	-0.38289	0.109252	-3.50465	0.000457214	0.0152491
Drc1	207.057	0.530797	0.151627	3.50067	0.000464091	0.0152498
Csnk1a1	4423.63	-0.391244	0.111751	-3.50104	0.000463444	0.0152498
Tram1	796.072	-0.470209	0.134283	-3.50163	0.000462418	0.0152498
Lysmd3	348.072	-0.532562	0.152094	-3.50154	0.000462571	0.0152498
Igfbp2	544.466	-0.793289	0.226451	-3.50315	0.000459799	0.0152498
Gpsm2	364.25	-0.633136	0.180982	-3.49834	0.000468165	0.0153477
Edem3	1859.26	-0.4369	0.124933	-3.49706	0.000470408	0.0153853
Mid1	91.7468	0.773688	0.221291	3.49625	0.000471851	0.0153886
Bbs10	117.401	0.564635	0.16152	3.49577	0.000472702	0.0153886
Casp8ap2	713.721	-0.330559	0.0945983	-3.49435	0.000475221	0.0153905
Hist2h2ac	122.033	-0.649932	0.18602	-3.49388	0.000476051	0.0153905
Chrdl1	416.935	-0.676685	0.193647	-3.49443	0.000475071	0.0153905
Nr4a3	155.572	-0.737023	0.211121	-3.491	0.000481214	0.0155216
Rsph4a	44.2849	0.806763	0.231413	3.48624	0.000489862	0.0157349
Stk40	460.135	-0.52876	0.151675	-3.48613	0.000490069	0.0157349
Hspa4	5964.86	-0.251676	0.0722437	-3.48371	0.000494522	0.0158416
Lrrn2	513.407	0.650054	0.18668	3.48218	0.000497351	0.015896
Pfn4	81.7849	0.605197	0.173836	3.48142	0.000498768	0.015905
Relb	64.8226	-0.732621	0.210664	-3.47768	0.000505779	0.016092
Cog1	514.025	0.375262	0.10794	3.47657	0.000507865	0.0161218
Sos2	706.925	-0.330356	0.095049	-3.47564	0.000509637	0.0161416
Arcn1	2608.55	-0.300574	0.0864954	-3.47503	0.000510791	0.0161417
Tmed2	2433.2	-0.325006	0.093595	-3.47248	0.000515682	0.0162596
Npy2r	80.1453	0.845974	0.243915	3.46831	0.000523743	0.0162941
Hapln2	181.518	0.73282	0.211232	3.46926	0.000521889	0.0162941
Cc2d1b	325.814	0.419573	0.120903	3.47032	0.000519837	0.0162941
Mpp3	976.076	-0.407236	0.117328	-3.47094	0.000518646	0.0162941
Lin54	495.879	-0.434356	0.125224	-3.46863	0.000523123	0.0162941
Serpinh1	285.362	-0.834985	0.240722	-3.46866	0.000523053	0.0162941
Tmem63a	211.107	0.612681	0.176881	3.46381	0.000532588	0.0163342
Nfia	518.247	0.54554	0.157582	3.46194	0.0005363	0.0163342
Ythdf2	961.809	-0.287278	0.0829128	-3.46482	0.000530589	0.0163342
Trim33	2108.7	-0.301792	0.0870563	-3.46663	0.000527023	0.0163342
Shprh	1807.08	-0.313319	0.0904802	-3.46284	0.0005345	0.0163342
Mphosph8	997.467	-0.333411	0.0962568	-3.46377	0.000532666	0.0163342
C230091D08Rik	1274.76	-0.348671	0.100694	-3.46268	0.000534829	0.0163342
Zfp326	464.336	-0.380067	0.109749	-3.46306	0.000534075	0.0163342
Naa16	154.351	-0.587068	0.169587	-3.46175	0.000536675	0.0163342
Pde5a	470.906	-0.713045	0.205887	-3.46328	0.00053364	0.0163342
Bmyc	183.497	0.534174	0.154337	3.46109	0.000537986	0.0163387
Id1	137.935	-0.680471	0.19689	-3.45609	0.000548063	0.0166088
L1cam	1431.05	0.546938	0.158413	3.45261	0.000555183	0.0167495
Phf23	549.321	-0.325365	0.094252	-3.45208	0.000556289	0.0167495
Cdk13	1321.33	-0.369238	0.106926	-3.45321	0.00055396	0.0167495
Tmem170b	2468.82	-0.276507	0.0801755	-3.44877	0.000563137	0.0168746
Slc18a2	129.633	-0.556759	0.161468	-3.4481	0.000564545	0.0168746
Cry1	490.442	-0.622171	0.180457	-3.44776	0.000565251	0.0168746
Ppfibp1	934.92	-0.763418	0.221372	-3.44858	0.000563542	0.0168746
Ppil4	1095.06	-0.408095	0.118423	-3.44607	0.000568803	0.0169445
Gnai3	1102.88	-0.653744	0.189861	-3.44328	0.000574708	0.0170842
Tmem41b	968.039	-0.307909	0.0894924	-3.44062	0.00058038	0.0172163
Fbxl5	2269.61	-0.215753	0.0627461	-3.43851	0.000584914	0.0173142
Abce1	2488.34	-0.309559	0.0900843	-3.43632	0.000589667	0.0174085
Zfp644	5042.51	-0.346621	0.100882	-3.4359	0.000590581	0.0174085
Greb1	47.6971	-0.839855	0.244577	-3.43391	0.000594932	0.0175
Ring1	203.801	0.539854	0.157257	3.43294	0.000597074	0.0175263
Nrros	110.361	0.581496	0.169467	3.43131	0.000600663	0.0175948
Cdv3	1891.69	-0.319948	0.0932662	-3.43049	0.000602501	0.0176119
Tbc1d24	1936.39	0.387003	0.11284	3.42966	0.000604334	0.0176287
Wisp1	284.06	-0.823405	0.240164	-3.42851	0.000606906	0.017667
Serp1	1004.51	-0.378779	0.110513	-3.42746	0.00060926	0.0176988
Lrrc48	153.764	0.72783	0.212497	3.42514	0.000614494	0.017814
Pcf11	2254.2	-0.508572	0.148615	-3.42208	0.000621447	0.0179784
Maml3	340.98	-0.838177	0.244984	-3.42135	0.000623106	0.0179893
Efnb3	793.188	0.695648	0.203434	3.41952	0.000627314	0.0179997
Bcr	1223.16	0.630617	0.184402	3.41979	0.00062669	0.0179997
Cnih4	679.913	-0.386509	0.11302	-3.41983	0.000626599	0.0179997
Aar2	738.179	0.268617	0.0786527	3.41523	0.000637293	0.0182487
Rtn4ip1	189.784	0.437053	0.128053	3.41307	0.000642352	0.0182816
G2e3	461.606	-0.396197	0.116061	-3.4137	0.000640866	0.0182816
Zfp804b	109.059	-0.750384	0.21984	-3.41332	0.000641773	0.0182816
Dnajb4	1346.74	-0.392355	0.114982	-3.41231	0.000644137	0.0182953
Nemf	1446.2	-0.323529	0.0948444	-3.41115	0.000646896	0.0183366
Alyref	528.789	-0.441439	0.129433	-3.41057	0.000648276	0.0183386
Nudt18	282.462	0.678777	0.199529	3.4019	0.000669195	0.0187906
Brf2	181.99	0.466146	0.137027	3.40185	0.000669323	0.0187906
Arid4a	1210.54	-0.295662	0.086912	-3.40185	0.000669311	0.0187906
Zfp207	2145.75	-0.391488	0.115085	-3.40173	0.000669609	0.0187906
Zbtb2	268.6	-0.493541	0.145196	-3.39913	0.000676009	0.0189323
Papola	1772.54	-0.385289	0.113393	-3.39781	0.000679279	0.018986
Ppt1	1968.67	-0.278593	0.082015	-3.39685	0.000681653	0.0190145
Tbl3	413.385	0.378262	0.111405	3.39539	0.000685297	0.0190782
N6amt1	201.096	0.503983	0.148574	3.39213	0.000693505	0.0192685
Igbp1	545.376	-0.305792	0.0902015	-3.39009	0.000698691	0.0193742
Prkg2	334.296	-0.567738	0.167537	-3.38874	0.000702141	0.0194315
Pdgfb	351.351	-0.523372	0.154525	-3.38697	0.000706695	0.019519
Rassf2	953.855	0.25729	0.0759909	3.3858	0.000709714	0.0195255
Tlr3	192.333	-0.566046	0.167175	-3.38594	0.000709339	0.0195255
Pigs	455.151	0.39191	0.115866	3.38244	0.000718452	0.0196503
Zfp715	806.794	-0.384665	0.11372	-3.38255	0.000718162	0.0196503
Ppfia2	3979.31	-0.463077	0.136896	-3.38269	0.000717808	0.0196503
Gnb2	2397.09	0.222392	0.0658612	3.37668	0.000733664	0.0200273
Pars2	141.861	0.496829	0.147221	3.37471	0.000738938	0.0201321
4933404O12Rik	116.872	0.528281	0.156625	3.3729	0.000743802	0.0202254
Cldn11	1083.32	0.675982	0.200449	3.37234	0.000745313	0.0202272
Tm9sf3	4805.97	-0.335773	0.0996019	-3.37116	0.000748533	0.0202522
Galnt11	855.949	-0.419042	0.12433	-3.37041	0.000750562	0.0202522
Cdkn1b	590.257	-0.476106	0.141255	-3.37054	0.000750219	0.0202522
Ptpn4	2526.46	-0.337354	0.100221	-3.36609	0.000762425	0.0205328
Gcdh	389.236	0.495524	0.147296	3.36415	0.000767806	0.0205876
Cmpk2	415.606	0.473039	0.140595	3.36456	0.000766665	0.0205876
Ube2f	541.332	-0.396502	0.117874	-3.36377	0.000768863	0.0205876
Rsbn1	839.632	-0.469679	0.139656	-3.36312	0.000770672	0.0205968
Klhl38	22.036	0.804843	0.239602	3.35909	0.000782003	0.0208426
Tmem88b	393.997	0.601691	0.179167	3.35827	0.000784325	0.0208426
Tmx3	1852.06	-0.264523	0.0787668	-3.35831	0.000784209	0.0208426
Lysmd4	395.485	0.394007	0.117568	3.3513	0.000804346	0.0213342
Rfwd2	1794.39	-0.351155	0.104837	-3.34954	0.000809459	0.0214293
Usp20	1025.42	0.351201	0.104881	3.34858	0.000812283	0.0214635
Foxp2	364.523	0.816258	0.24388	3.34697	0.000817001	0.0214637
Rgs14	546.043	0.629867	0.188217	3.34649	0.000818408	0.0214637
Gpr26	1127.63	0.548839	0.163929	3.34804	0.000813865	0.0214637
Sf3a3	687.513	-0.300475	0.0897673	-3.34727	0.000816111	0.0214637
Amdhd2	135.728	0.542821	0.162255	3.34547	0.000821435	0.0215029
Nkx6-2	79.2827	0.642906	0.192282	3.34357	0.000827091	0.0216106
Galnt6	156.101	0.742254	0.222193	3.34058	0.000836029	0.0218036
Prpf3	279.816	-0.366728	0.109825	-3.33921	0.000840176	0.0218711
Celf2	3312.52	0.329622	0.0987921	3.33652	0.000848336	0.0219072
Pias2	1637.66	-0.320078	0.0959297	-3.33659	0.000848126	0.0219072
Snapc3	403.617	-0.334536	0.100231	-3.33766	0.000844869	0.0219072
Plaa	1305.47	-0.35034	0.105012	-3.33618	0.000849372	0.0219072
Nkrf	938.4	-0.405634	0.121521	-3.33796	0.000843953	0.0219072
Orc2	750.233	-0.27264	0.0817993	-3.33304	0.000859025	0.0219798
Crebzf	1238.47	-0.462193	0.138641	-3.33373	0.000856886	0.0219798
Tpm1	2786.74	-0.462246	0.138708	-3.33251	0.000860671	0.0219798
Ak6	157.971	-0.471886	0.141561	-3.33344	0.000857803	0.0219798
Tinagl1	85.7701	-0.691241	0.207442	-3.33221	0.000861583	0.0219798
Htr3a	117.358	-0.713808	0.21417	-3.3329	0.000859458	0.0219798
Htr1a	255.517	0.680702	0.204512	3.32842	0.000873393	0.0222325
Sec23ip	812.795	-0.248261	0.0746079	-3.32755	0.000876142	0.0222325
Ube3a	3004.7	-0.364513	0.109545	-3.32751	0.000876245	0.0222325
Dcun1d5	685.196	-0.343852	0.103358	-3.3268	0.000878509	0.0222498
Tmem175	404.027	0.412627	0.12408	3.32549	0.000882637	0.022314
Med16	480.13	0.428066	0.128792	3.32371	0.000888279	0.0224163
Ptpn5	1337.04	0.716751	0.215854	3.32053	0.000898458	0.0225983
Ptger1	95.6747	0.58682	0.176748	3.3201	0.000899849	0.0225983
Zfp281	1480.47	-0.316699	0.0954069	-3.31945	0.000901936	0.0225983
Thap1	196.906	-0.393885	0.118651	-3.31969	0.000901181	0.0225983
Ccdc104	1741.01	-0.262237	0.0790336	-3.31805	0.000906475	0.0226716
Zer1	1953.94	0.368428	0.111156	3.3145	0.000918074	0.0228003
Zfml	4511.55	-0.306026	0.0923299	-3.31448	0.000918121	0.0228003
Atp11b	1173.05	-0.327038	0.0986625	-3.31472	0.000917365	0.0228003
Rab37	163.584	-0.795982	0.240144	-3.31461	0.000917713	0.0228003
Plekhg3	129.642	0.568529	0.171801	3.30923	0.000935516	0.0231503
Naa25	1022.31	-0.329331	0.0995136	-3.30941	0.000934934	0.0231503
Shisa7	554.817	0.530769	0.160473	3.30753	0.000941223	0.0232505
Slc25a22	1245.64	0.505286	0.152853	3.3057	0.000947399	0.023362
Osgin2	403.368	-0.463133	0.140196	-3.30347	0.000954979	0.0235076
Nomo1	1429.7	0.260931	0.0790206	3.30207	0.000959757	0.0235114
Max	710.354	-0.294971	0.0893208	-3.30238	0.000958697	0.0235114
Ptpn1	720.727	-0.493566	0.149477	-3.30195	0.000960162	0.0235114
BC003965	443.085	0.34531	0.104703	3.298	0.000973751	0.0237279
AU040320	825.497	0.319472	0.0968708	3.29792	0.000974046	0.0237279
Zbtb41	1215.71	-0.384921	0.116717	-3.29791	0.000974079	0.0237279
Lypd1	122.61	0.775911	0.235424	3.29581	0.000981386	0.0237411
Zfp395	27.6668	0.758967	0.230276	3.29591	0.00098105	0.0237411
Cdc5l	1536.39	-0.287859	0.0873308	-3.29619	0.000980058	0.0237411
Nmt2	2767.89	-0.31106	0.0943645	-3.29637	0.000979421	0.0237411
Abcg1	1534.33	0.370226	0.112363	3.29491	0.000984529	0.0237761
Mphosph10	452.882	-0.458464	0.139215	-3.29321	0.000990511	0.0238385
Rhbdf1	112.462	-0.648585	0.196935	-3.2934	0.000989831	0.0238385
Igsf9b	583.516	-0.616767	0.187386	-3.29143	0.000996781	0.0239483
Prrc1	159.607	0.525644	0.159889	3.28756	0.00101059	0.0242386
Lrrc75b	116.973	0.565099	0.172037	3.28475	0.00102072	0.0243567
Trip11	1175.71	-0.238738	0.0726772	-3.28491	0.00102014	0.0243567
Purb	12800	-0.352537	0.10731	-3.28522	0.00101903	0.0243567
Pnn	1340.55	-0.266412	0.0811556	-3.28273	0.00102806	0.0244903
Snora21	43.7376	0.79458	0.24228	3.2796	0.00103956	0.0246911
Fan1	200.536	0.404988	0.123505	3.27913	0.00104127	0.0246911
Taf12	211.406	-0.452492	0.137997	-3.279	0.00104177	0.0246911
Dbp	549.264	0.473068	0.144296	3.27846	0.00104376	0.0246965
Jph4	1117.32	0.538409	0.164266	3.27767	0.00104669	0.0247127
Cyp2j6	442.625	-0.593823	0.181192	-3.27732	0.00104797	0.0247127
Chrm2	379.959	-0.747463	0.228297	-3.27408	0.00106006	0.0249559
Smpd3	844.074	0.696528	0.212871	3.27207	0.00106764	0.0250922
Nprl3	289.668	0.37468	0.114571	3.27028	0.00107439	0.0251666
Ascc3	1382.28	-0.360133	0.110113	-3.27059	0.00107324	0.0251666
Rgp1	321.471	0.377852	0.115574	3.26936	0.0010779	0.0252067
Slit3	358.256	0.559151	0.171091	3.26815	0.00108255	0.0252732
Slc39a11	194.897	0.578049	0.176903	3.26761	0.0010846	0.0252792
Gorasp1	357.063	0.3571	0.109344	3.26585	0.00109137	0.0253947
Megf8	1677.28	0.505981	0.155088	3.26254	0.00110417	0.0256501
Yipf6	1018.32	-0.268885	0.0824528	-3.26108	0.00110991	0.0257406
Fgfr1op	390.873	-0.349368	0.107197	-3.25912	0.00111758	0.0258759
Glul	28674.5	-0.212739	0.0653168	-3.25704	0.00112581	0.0260234
Ss18	540.239	-0.553213	0.169966	-3.25485	0.00113453	0.0261818
Hsp90aa1	29976.9	-0.360373	0.11079	-3.25277	0.00114286	0.0263119
Rbm12b1	449.236	-0.459245	0.141217	-3.25204	0.00114579	0.0263119
Slc15a2	717.081	-0.71911	0.221106	-3.25233	0.00114462	0.0263119
Iqcc	187.876	0.516549	0.158912	3.25053	0.0011519	0.0264089
Fam63b	2315.59	-0.304148	0.093639	-3.24809	0.00116182	0.0265929
Thtpa	494.858	0.337105	0.103845	3.24625	0.00116937	0.0267223
Srrt	1068.67	-0.281299	0.0866714	-3.24558	0.0011721	0.0267411
Gm5523	36.5446	0.712019	0.219458	3.24444	0.00117682	0.0268051
Dhcr7	214.64	0.477969	0.147438	3.24184	0.0011876	0.0268954
Usp2	618.812	0.375583	0.115883	3.24106	0.00119087	0.0268954
Pmpcb	870.187	-0.293647	0.0906115	-3.24072	0.00119228	0.0268954
G3bp1	1381.67	-0.304756	0.0940382	-3.24077	0.00119209	0.0268954
Polr2k	259.888	-0.401941	0.123991	-3.2417	0.00118819	0.0268954
Fabp7	1393.99	-0.674966	0.208262	-3.24095	0.00119134	0.0268954
Wdr11	799.661	0.27297	0.0843282	3.23699	0.00120797	0.027162
Rps6kb1	1177.14	-0.285199	0.0880942	-3.23743	0.0012061	0.027162
Pvrl3	732.17	-0.599982	0.185392	-3.23628	0.00121097	0.0271858
Gpr83	241.825	0.761351	0.235384	3.23451	0.00121851	0.0273113
Usp38	918.121	-0.374832	0.115986	-3.23169	0.00123059	0.0275382
2310030G06Rik	27.6538	0.756455	0.234111	3.23118	0.00123279	0.0275435
Sltm	1280.62	-0.244941	0.0758463	-3.22944	0.00124031	0.027628
Sept11	2117.37	-0.273953	0.0848309	-3.2294	0.00124051	0.027628
Ldoc1l	958.305	0.33963	0.105258	3.22666	0.00125245	0.0278496
Cbfb	481.363	-0.586788	0.181917	-3.22558	0.00125719	0.0279109
Dnajb9	692.004	-0.365653	0.113454	-3.22293	0.00126885	0.0281252
Pde2a	5781.71	0.539738	0.167512	3.22208	0.00127264	0.0281647
Slc35a2	299.439	0.377054	0.117107	3.21974	0.00128305	0.0283505
Morc3	809.13	-0.34425	0.106957	-3.21858	0.00128828	0.0284211
Sh3gl3	478.888	0.433717	0.13485	3.21628	0.00129864	0.0286048
Egr3	1107.66	-0.714707	0.22228	-3.21534	0.00130288	0.0286532
1700037H04Rik	336.563	0.551809	0.171691	3.21397	0.00130912	0.0287454
Josd2	237.535	0.477431	0.148646	3.21186	0.00131878	0.0288672
Exoc5	1992.58	-0.383126	0.119278	-3.21204	0.00131795	0.0288672
Ugdh	390.508	-0.43018	0.133973	-3.21094	0.00132303	0.028915
Ybx1	1736.63	-0.612173	0.190808	-3.20831	0.00133515	0.0291346
Tmem168	525.081	-0.421446	0.131393	-3.20752	0.00133884	0.0291696
Cpt1c	964.166	0.436093	0.136072	3.20488	0.00135121	0.0292641
Hsph1	4819.46	-0.287799	0.0898023	-3.20481	0.00135152	0.0292641
Leo1	526.868	-0.362981	0.113234	-3.20558	0.00134789	0.0292641
Plekha3	737.316	-0.363446	0.113362	-3.20607	0.00134563	0.0292641
Tmem251	191.09	-0.422768	0.13202	-3.20232	0.00136327	0.0294511
Mfap3l	2198.19	-0.582721	0.181981	-3.20209	0.00136435	0.0294511
Arhgef28	586.637	0.574822	0.179706	3.19868	0.00138057	0.0297555
Krit1	940.583	-0.250542	0.0783708	-3.19687	0.00138926	0.0298967
Glo1	2489.62	-0.538454	0.168498	-3.19561	0.00139537	0.0299823
Plat	650.36	-0.596155	0.186623	-3.19443	0.00140107	0.0300588
Zfp622	738.766	-0.312984	0.0980507	-3.19206	0.00141262	0.0301224
Topors	842.159	-0.396924	0.124304	-3.19318	0.00140715	0.0301224
BC005561	545.044	-0.397759	0.124597	-3.19236	0.00141113	0.0301224
Phtf2	532.53	-0.407162	0.127528	-3.19274	0.00140931	0.0301224
Lyrm7	110.227	0.702895	0.220384	3.18941	0.00142563	0.0303537
Mfsd10	132.682	0.460158	0.144359	3.18759	0.00143462	0.030362
Cycs	3672.51	-0.366096	0.114823	-3.18835	0.00143087	0.030362
Zfp830	259.286	-0.389359	0.122123	-3.18826	0.0014313	0.030362
Paxbp1	825.841	-0.405143	0.1271	-3.18758	0.00143468	0.030362
5330426P16Rik	32.7988	0.718164	0.225511	3.18461	0.00144947	0.0306289
Brat1	235.698	0.384633	0.120808	3.18385	0.00145331	0.0306638
Spred2	643.623	-0.473456	0.148782	-3.1822	0.00146159	0.030792
Ndrg1	1037.77	0.458113	0.144172	3.17754	0.00148528	0.0311661
Skil	2846.24	-0.328279	0.103289	-3.17826	0.0014816	0.0311661
Ptges3	3151.36	-0.331078	0.104198	-3.1774	0.001486	0.0311661
Ntng2	117.457	0.579394	0.182688	3.17149	0.00151657	0.0316857
Ergic2	829.822	-0.297458	0.0937834	-3.17176	0.00151518	0.0316857
Sp3	1865.97	-0.452965	0.142832	-3.17131	0.00151756	0.0316857
Mapk4	1621.16	-0.384862	0.121414	-3.16983	0.00152527	0.0317995
Slc2a8	217.981	0.481126	0.15185	3.16842	0.0015327	0.0318597
Nedd9	271.579	-0.441358	0.139293	-3.16856	0.00153195	0.0318597
Opalin	144.517	0.716504	0.226237	3.16704	0.00153997	0.0318692
Slc25a25	1282.38	-0.237373	0.0749485	-3.16715	0.00153941	0.0318692
Nrip3	4947.99	-0.742617	0.234459	-3.16736	0.0015383	0.0318692
Adra2a	102.618	0.712218	0.22509	3.16415	0.00155536	0.0318692
Mks1	45.1843	0.69498	0.219609	3.16463	0.00155283	0.0318692
Mt1	1555.74	0.357463	0.112976	3.16406	0.00155587	0.0318692
Fam173a	605.431	0.328791	0.103853	3.16592	0.00154592	0.0318692
Nop2	464.076	-0.313484	0.0990738	-3.16414	0.00155541	0.0318692
Evi5	2313.44	-0.324398	0.102486	-3.1653	0.00154924	0.0318692
Fam181b	309.479	-0.729559	0.230395	-3.16655	0.00154257	0.0318692
Sumo2	2846.8	-0.380309	0.120274	-3.16203	0.00156672	0.0319996
Alx3	27.5132	-0.667288	0.211032	-3.16202	0.0015668	0.0319996
A730017C20Rik	312.581	0.614165	0.19436	3.15993	0.00157809	0.032082
Strn3	2910.83	-0.417146	0.132026	-3.15958	0.00157998	0.032082
Dhx15	2330.17	-0.419216	0.132655	-3.1602	0.00157661	0.032082
Taf1d	365.192	-0.465492	0.147292	-3.16033	0.00157592	0.032082
Smek2	1693.41	-0.427709	0.135395	-3.15897	0.0015833	0.032103
Slc4a3	1784.66	0.278582	0.0882637	3.15625	0.00159811	0.0323566
Cds2	11397.1	0.194438	0.0616413	3.15435	0.00160856	0.0324745
Hnrnph2	3017.43	-0.341823	0.108355	-3.15466	0.00160685	0.0324745
Zdhhc5	1258.26	-0.303295	0.0962	-3.15275	0.00161739	0.0326057
8030462N17Rik	1030.15	-0.336058	0.10664	-3.15134	0.00162523	0.0327169
Gltscr1	52.6168	0.701809	0.222794	3.15003	0.00163253	0.0327543
Fkbp4	1970.06	-0.28123	0.0892926	-3.14953	0.00163533	0.0327543
C1galt1c1	382.024	-0.333775	0.105995	-3.14898	0.00163839	0.0327543
Jmjd6	376.284	-0.406538	0.129072	-3.1497	0.00163437	0.0327543
Tet3	896.935	-0.478976	0.152109	-3.14889	0.00163891	0.0327543
Casp3	227.61	-0.606765	0.192716	-3.1485	0.0016411	0.0327543
Sirt2	721.374	0.266286	0.0847031	3.14376	0.00166792	0.0332423
Iws1	1269.91	-0.350802	0.111738	-3.13951	0.00169231	0.0336806
Gm16062	19.4362	-0.766855	0.244431	-3.13731	0.00170506	0.0338863
Rspo3	290.668	-0.640042	0.204136	-3.13537	0.00171639	0.0340633
Ccdc173	64.6824	-0.602225	0.192116	-3.1347	0.00172029	0.0340923
Rb1	917.191	-0.538105	0.171708	-3.13384	0.00172534	0.0341442
Armcx3	2161.21	-0.271337	0.0866132	-3.13274	0.0017318	0.0342238
Pds5a	1354.3	-0.33719	0.107705	-3.13067	0.00174406	0.0343876
Gnl3	489.469	-0.342457	0.109393	-3.13052	0.00174499	0.0343876
Ttc38	151.622	0.451077	0.144203	3.12808	0.00175954	0.0346257
Irak2	395.655	-0.413547	0.13228	-3.12631	0.00177016	0.0347859
Trim46	561.476	0.438181	0.140243	3.12444	0.00178142	0.0349118
Grik5	851.795	0.356391	0.114066	3.12442	0.00178154	0.0349118
Nbas	1464.33	0.234218	0.0749897	3.12334	0.00178812	0.0349431
Ptpn2	678.32	-0.400195	0.128128	-3.1234	0.00178778	0.0349431
Smad3	1213.21	-0.335689	0.107543	-3.12144	0.00179967	0.0351199
Chd9	2320.08	-0.319676	0.102446	-3.12045	0.00180573	0.0351892
Qdpr	1722.22	0.45341	0.145418	3.11798	0.00182097	0.0352129
Gnptg	795.016	0.337778	0.108338	3.11781	0.00182201	0.0352129
Slc39a3	880.495	0.29363	0.0941764	3.11787	0.00182161	0.0352129
Papd5	939.173	-0.366691	0.117585	-3.11852	0.00181762	0.0352129
Crem	369.972	-0.606005	0.194362	-3.11792	0.00182131	0.0352129
Raver2	458.601	-0.689491	0.221124	-3.11812	0.00182011	0.0352129
Ucp3	37.8532	0.694794	0.222886	3.11727	0.00182537	0.0352294
Nans	199.197	-0.449939	0.144362	-3.11675	0.00182859	0.035243
Rheb	1990.3	-0.560779	0.179985	-3.1157	0.00183511	0.0353203
Efcc1	89.5346	0.667385	0.214443	3.11219	0.00185707	0.0354809
Ctxn1	1059.08	0.483007	0.155282	3.11051	0.00186766	0.0354809
Prrc2b	3999.39	0.34863	0.112038	3.1117	0.00186013	0.0354809
Ints5	255.056	0.341493	0.109747	3.11165	0.00186046	0.0354809
Fam3c	1646.79	-0.243156	0.0780934	-3.11365	0.00184786	0.0354809
BC027231	220.925	-0.374487	0.120368	-3.11119	0.00186338	0.0354809
Sarnp	493.492	-0.380533	0.122345	-3.11034	0.00186875	0.0354809
Hmgb1	4788.46	-0.395641	0.127191	-3.11062	0.00186697	0.0354809
Rsbn1l	662.358	-0.415676	0.133552	-3.11246	0.00185537	0.0354809
Rrad	27.1788	-0.75604	0.242965	-3.11173	0.00185994	0.0354809
Ighmbp2	152.244	0.45539	0.146459	3.10933	0.0018751	0.0355534
Rybp	1231.49	-0.47691	0.153407	-3.10879	0.00187858	0.0355713
Gm9776	34.2514	0.72538	0.233479	3.10683	0.00189105	0.0357544
Fam208b	1281.37	-0.249797	0.0804426	-3.10528	0.00190099	0.0357544
Osbpl11	502.158	-0.267892	0.0862566	-3.10576	0.00189792	0.0357544
Acin1	1217.98	-0.330084	0.106287	-3.10558	0.00189906	0.0357544
Ppih	219.747	-0.384431	0.123757	-3.10634	0.00189418	0.0357544
Wapal	2010.4	-0.294103	0.0948191	-3.10172	0.00192398	0.0361384
Slc9a1	239.691	0.506414	0.163342	3.10033	0.00193306	0.0362604
Idi1	945.021	-0.419191	0.135308	-3.09806	0.00194794	0.0364907
Rfk	1009.22	-0.251189	0.0810976	-3.09737	0.00195247	0.0365269
Taf7	338.873	-0.428482	0.13836	-3.09686	0.00195582	0.0365407
Adm	46.2279	-0.754409	0.243651	-3.09627	0.00195974	0.0365654
Paip1	1666.09	-0.34611	0.111872	-3.09381	0.00197601	0.0367711
Tbc1d1	568.233	-0.539762	0.174455	-3.09399	0.00197487	0.0367711
Cspp1	428.765	-0.367815	0.118922	-3.0929	0.00198213	0.0368362
Rnf4	1923.78	-0.299296	0.0967946	-3.09207	0.00198763	0.0368738
Zufsp	254.205	-0.400437	0.129516	-3.09181	0.00198941	0.0368738
Arsg	336.916	0.568581	0.184009	3.08996	0.00200182	0.0370549
Tprn	185.109	0.53776	0.174085	3.08907	0.00200782	0.0371168
Uba2	2124.62	-0.27962	0.0905746	-3.08718	0.00202065	0.0372157
Cbx1	373.735	-0.419278	0.135833	-3.08672	0.00202377	0.0372157
Fgf9	423.968	-0.462196	0.149719	-3.0871	0.0020212	0.0372157
Bach2	122.544	-0.646434	0.209413	-3.08688	0.00202268	0.0372157
Ctage5	730.785	-0.262658	0.085106	-3.08625	0.00202699	0.037226
Smchd1	1538.92	-0.33929	0.109984	-3.08491	0.00203615	0.0372479
Diablo	361.348	-0.37448	0.12139	-3.08493	0.002036	0.0372479
Sfpq	1901.16	-0.471987	0.152992	-3.08503	0.00203529	0.0372479
Clmn	551.244	0.513087	0.166381	3.08381	0.0020437	0.0373374
Top2b	3893.24	-0.347391	0.112676	-3.08309	0.0020486	0.0373784
Dcun1d3	635.022	-0.271271	0.0881099	-3.07878	0.00207847	0.037874
Dusp5	167.675	-0.70612	0.229609	-3.07531	0.00210281	0.0382678
9930021J03Rik	1645.78	-0.235333	0.0766206	-3.07141	0.00213053	0.038722
Neu2	63.7983	0.739874	0.240973	3.07036	0.002138	0.0388077
Tacc1	5244.64	-0.233922	0.0762169	-3.06916	0.00214661	0.0388633
Zbtb40	250.312	-0.398729	0.129911	-3.06923	0.00214609	0.0388633
Phf3	2622.97	-0.236643	0.0771312	-3.06805	0.00215459	0.0389575
1810011O10Rik	27.6565	-0.75046	0.244704	-3.06681	0.00216357	0.0390696
Katnb1	531.006	0.345345	0.112623	3.06639	0.00216664	0.0390747
Ggcx	287.877	0.398362	0.129942	3.06568	0.00217173	0.0391162
Chd1	933.048	-0.351989	0.114832	-3.06526	0.00217481	0.0391214
Tmem11	382.791	-0.350931	0.114561	-3.06326	0.00218938	0.0392981
Zfp143	271.408	-0.351389	0.114715	-3.06315	0.00219023	0.0392981
Kxd1	297.455	0.401104	0.131047	3.06077	0.0022077	0.0395609
Caln1	982.668	0.713252	0.233141	3.05932	0.0022184	0.039702
Esf1	758.583	-0.301279	0.0984944	-3.05884	0.00222195	0.0397149
Rnft2	926.545	0.451983	0.147785	3.05839	0.00222529	0.039724
Gnb4	461.982	0.603783	0.197477	3.05749	0.00223198	0.0397572
Taz	449.518	0.320698	0.104893	3.05738	0.00223282	0.0397572
Pskh1	135.5	0.500197	0.163853	3.05272	0.00226778	0.0400517
Mfap1b	937.404	-0.213607	0.0699586	-3.05333	0.00226313	0.0400517
Ctcf	1393.55	-0.249875	0.081841	-3.05317	0.00226435	0.0400517
Tax1bp1	4116.25	-0.29384	0.0962335	-3.05341	0.00226255	0.0400517
Myo1c	303.956	-0.414685	0.13585	-3.05251	0.00226934	0.0400517
Dnaja4	928.544	-0.426437	0.139676	-3.05304	0.00226533	0.0400517
Frmd6	980.456	-0.593438	0.194375	-3.05307	0.00226516	0.0400517
Crym	992.652	0.738374	0.24213	3.04949	0.00229229	0.040406
1700123O20Rik	230.524	-0.348428	0.114309	-3.04813	0.00230273	0.0404882
Lrba	3738.53	-0.523814	0.171836	-3.04834	0.00230109	0.0404882
Tmem55a	715.28	-0.302743	0.0994218	-3.04504	0.0023265	0.040855
Rif1	1321.05	-0.447024	0.146928	-3.04247	0.00234647	0.0411541
Cetn3	977.258	-0.334193	0.109939	-3.0398	0.00236736	0.0414687
Naglu	115.596	0.49206	0.161925	3.03881	0.00237514	0.041553
Fam69b	873.928	0.323518	0.106501	3.0377	0.0023839	0.0416544
Hps1	60.9981	0.633388	0.208581	3.03666	0.00239218	0.0416953
Eif3a	3736.19	-0.225362	0.0742103	-3.03681	0.002391	0.0416953
Mcat	237.002	0.463947	0.152838	3.03554	0.00240102	0.0417975
Tmem41a	131.55	0.46006	0.151601	3.03467	0.00240798	0.0418666
Map3k19	136.865	-0.61305	0.202089	-3.03357	0.00241682	0.0419683
Pelp1	262.679	0.407689	0.134508	3.03098	0.00243765	0.0420181
Mfge8	2063.99	0.365906	0.120709	3.0313	0.00243504	0.0420181
Fuk	273.124	0.34727	0.114629	3.02951	0.00244949	0.0420181
Usp22	3923.23	0.256231	0.0845352	3.03106	0.00243699	0.0420181
Atg12	1182.74	-0.238449	0.0787093	-3.02949	0.00244963	0.0420181
Ccnt1	456.947	-0.285614	0.0942552	-3.03022	0.00244378	0.0420181
Fam208a	2237.06	-0.314596	0.103757	-3.03204	0.00242907	0.0420181
Snx16	720.591	-0.322121	0.106312	-3.02995	0.0024459	0.0420181
Iffo2	407.674	-0.349567	0.115306	-3.03164	0.00243229	0.0420181
Luzp2	4505.19	-0.514918	0.169895	-3.03079	0.00243913	0.0420181
Tmtc3	407.77	-0.382715	0.126366	-3.02862	0.00245675	0.0420887
Gatm	1220.38	0.365078	0.120584	3.02758	0.00246518	0.0421816
Pde9a	193.092	0.594725	0.196511	3.02642	0.00247472	0.0422135
Pdgfra	1060.31	0.419517	0.138634	3.02608	0.00247747	0.0422135
Eif4a3	833.439	-0.270631	0.0894496	-3.02552	0.00248209	0.0422135
Txnl1	1341.22	-0.291299	0.0962771	-3.02564	0.00248111	0.0422135
Isg20l2	314.064	-0.373356	0.123364	-3.02646	0.00247439	0.0422135
Nab1	1115.26	-0.418293	0.13831	-3.02431	0.00249198	0.0423304
Tmem59l	2046	0.574355	0.190004	3.02286	0.00250395	0.0424823
Rbck1	886.434	0.30897	0.102256	3.02154	0.00251494	0.0425428
Dmwd	918.812	0.257038	0.0850602	3.02184	0.00251243	0.0425428
Cers6	1114.03	-0.416305	0.137788	-3.02134	0.00251661	0.0425428
Gpr126	82.1945	0.704037	0.233318	3.0175	0.00254867	0.0428782
Sec14l5	78.0291	0.615115	0.20382	3.01793	0.00254511	0.0428782
Wdr81	358.806	0.357602	0.118473	3.01843	0.0025409	0.0428782
Pex13	819.832	-0.26086	0.0864424	-3.01773	0.00254676	0.0428782
Slc38a2	2599.57	-0.389681	0.129181	-3.01655	0.00255672	0.0429621
Armc2	116.488	0.543326	0.180215	3.01487	0.00257088	0.0431483
Usp7	3196.22	-0.24535	0.0814043	-3.01397	0.00257855	0.0432253
Pla2g5	46.397	-0.730029	0.242328	-3.01257	0.00259046	0.0433731
Map4k5	1037.33	-0.399081	0.13264	-3.00876	0.0026232	0.043869
Rab39	36.2869	-0.667415	0.22187	-3.00814	0.00262854	0.0439061
Sla	157.718	0.673491	0.224069	3.00573	0.00264941	0.0439928
Ldb3	66.0945	0.634977	0.211241	3.00593	0.00264769	0.0439928
C130046K22Rik	87.1542	0.582815	0.193878	3.0061	0.00264623	0.0439928
Hexdc	261.846	0.35195	0.11707	3.00631	0.00264436	0.0439928
Fndc3a	1615.79	-0.33219	0.110504	-3.00613	0.00264596	0.0439928
Wasf3	760.602	0.288224	0.0959467	3.004	0.00266455	0.0441919
Mmp24	620.94	-0.313138	0.104264	-3.00332	0.00267052	0.0442385
Snd1	1279.26	0.222425	0.0740779	3.00259	0.00267695	0.0442929
Phospho2	628.192	-0.370448	0.123436	-3.00112	0.00268989	0.044298
Irf2bp2	1234.19	-0.375212	0.125023	-3.00113	0.00268976	0.044298
Mycn	108.209	-0.589148	0.196242	-3.00215	0.00268076	0.044298
Ush1g	49.5546	-0.672692	0.224095	-3.00182	0.00268375	0.044298
Hlcs	210.285	0.486392	0.162094	3.00068	0.00269374	0.0443094
Spock2	6921.72	0.319859	0.106682	2.99826	0.00271522	0.0444197
Pitpnm2	1917.59	0.308476	0.102889	2.99815	0.00271628	0.0444197
Cse1l	1801.68	-0.261551	0.0871963	-2.99956	0.00270369	0.0444197
Ubn1	1185.94	-0.320888	0.107028	-2.99816	0.00271615	0.0444197
Emx2os	41.5545	-0.667615	0.222608	-2.99906	0.00270817	0.0444197
Ehbp1l1	264.938	0.485985	0.162128	2.99754	0.00272172	0.0444568
Mum1	530.559	0.381178	0.127248	2.99556	0.0027394	0.0445858
Sat1	639.792	-0.368758	0.123111	-2.99534	0.00274143	0.0445858
Tmpo	772.328	-0.438624	0.146404	-2.99598	0.00273563	0.0445858
Spin4	33.4173	-0.649568	0.216867	-2.99524	0.00274233	0.0445858
Fkrp	656.168	0.355518	0.118714	2.99475	0.00274673	0.0446058
Hist1h4f	126.211	0.543287	0.181547	2.99253	0.00276673	0.0448786
Hspa9	4786.04	-0.180161	0.0602726	-2.9891	0.00279796	0.0451976
Dpp10	5043.79	-0.293799	0.0983064	-2.98861	0.0028025	0.0451976
Set	4421.44	-0.298842	0.099991	-2.98869	0.00280175	0.0451976
Zfp280d	1031.74	-0.313731	0.104935	-2.98978	0.00279178	0.0451976
Apold1	407.553	-0.659835	0.220757	-2.98897	0.00279921	0.0451976
Tmem181c-ps	208.854	0.506079	0.169393	2.9876	0.00281177	0.0452951
Vps41	2322.3	0.505197	0.169138	2.9869	0.00281824	0.0453471
Rc3h2	3445.44	-0.219674	0.073578	-2.98559	0.00283028	0.0454887
Luc7l	2239.92	-0.230774	0.077307	-2.98516	0.00283428	0.0455009
Gdpd4	20.9887	-0.581119	0.194859	-2.98225	0.00286137	0.0458832
B3galt6	293.186	0.356194	0.119528	2.98001	0.00288243	0.0461682
Rnf216	804.55	-0.230751	0.0774619	-2.9789	0.00289287	0.0462826
Gstm7	151.797	0.536161	0.180052	2.97782	0.00290307	0.0463035
2810468N07Rik	218.239	0.436292	0.146571	2.97667	0.00291398	0.0463035
Sh3glb1	1368.11	-0.244275	0.0820536	-2.97702	0.00291067	0.0463035
Dnttip2	697.208	-0.351947	0.118227	-2.97687	0.00291209	0.0463035
Naa50	1612.65	-0.402924	0.13533	-2.97734	0.00290764	0.0463035
Snrnp48	241.976	-0.432111	0.145138	-2.97725	0.00290845	0.0463035
Akirin1	1234.57	-0.343614	0.115526	-2.97435	0.00293609	0.0465495
Irs2	535.883	-0.468592	0.157536	-2.97451	0.00293454	0.0465495
Ptpru	322.43	0.644838	0.216827	2.97397	0.00293972	0.0465545
Pank3	2229.85	-0.268144	0.0901873	-2.97319	0.00294723	0.0466207
Slc43a2	654.302	0.392865	0.132152	2.97282	0.00295077	0.0466241
Slc9a8	362.185	0.334525	0.112567	2.9718	0.00296061	0.046727
Frem2	52.632	0.725544	0.24428	2.97013	0.00297669	0.0469281
Gm996	466.342	0.365118	0.122959	2.96943	0.00298353	0.0469465
Acox1	3266.76	0.242135	0.0815551	2.96898	0.0029879	0.0469465
Zfp266	1562.67	-0.263664	0.088798	-2.96926	0.00298517	0.0469465
Arhgef7	1783.43	-0.329831	0.111117	-2.96833	0.00299419	0.0469928
Nisch	4014.36	0.321242	0.108287	2.96658	0.00301129	0.0472083
Tmem18	676.22	0.333786	0.112548	2.96571	0.00301981	0.047289
Idua	210.464	0.421376	0.142152	2.96427	0.00303405	0.0474104
Pa2g4	839.291	-0.228554	0.0771038	-2.96424	0.00303432	0.0474104
Akap8	1107.64	-0.295319	0.0996415	-2.96382	0.00303848	0.0474226
Zfp946	310.733	-0.388807	0.131214	-2.96316	0.00304501	0.0474717
Col5a2	98.5037	-0.673234	0.227288	-2.96203	0.00305617	0.0475927
Evpl	37.3786	0.725404	0.244953	2.96141	0.00306239	0.0476145
Scamp4	307.896	0.468798	0.158313	2.96121	0.00306435	0.0476145
Kdm3a	1194.84	-0.253952	0.0857761	-2.96064	0.00307005	0.0476502
Vegfa	805.155	-0.310954	0.105128	-2.95786	0.00309779	0.0480277
Man2b1	539.309	0.481222	0.162731	2.95716	0.00310491	0.048085
Tsc2	1060.43	0.37247	0.125988	2.9564	0.00311257	0.0481504
Cep76	203.585	-0.39887	0.134942	-2.95585	0.00311806	0.0481822
Hpcal1	300.367	0.67529	0.22853	2.95493	0.00312743	0.0482738
Zfp944	321.736	-0.370452	0.125412	-2.95388	0.00313806	0.0483847
Mettl13	158.826	0.426817	0.144564	2.95245	0.00315259	0.0484491
Fntb	227.209	0.405387	0.137293	2.95272	0.0031499	0.0484491
Hmg20a	1080.1	0.306913	0.103932	2.95301	0.00314689	0.0484491
Zbtb7c	51.5642	0.706228	0.239291	2.95134	0.003164	0.0485713
Dbndd2	2048.11	0.326313	0.110639	2.94935	0.00318444	0.0488315
Bpnt1	1184.5	-0.252818	0.0857398	-2.94866	0.00319151	0.048837
Syap1	575.022	-0.314084	0.106518	-2.94864	0.00319175	0.048837
Thbs3	69.99	0.65556	0.222512	2.94618	0.00321729	0.0489096
Klhl11	1796.88	-0.20068	0.0680798	-2.94772	0.00320124	0.0489096
Tpp2	1552.01	-0.243599	0.0826833	-2.94616	0.00321742	0.0489096
Setd8	446.091	-0.360531	0.122363	-2.94639	0.00321504	0.0489096
Htr7	184.374	-0.465971	0.158128	-2.9468	0.00321083	0.0489096
Zc3h12c	636.002	-0.598059	0.202992	-2.94622	0.0032168	0.0489096
Dlx1as	269.016	-0.570186	0.193576	-2.94555	0.00322383	0.048954
Xpo1	2411.76	-0.392417	0.133343	-2.94291	0.00325143	0.0493197
Ubqln2	947.429	0.440338	0.149659	2.94227	0.00325815	0.0493684
Susd4	1045.19	0.275373	0.0936402	2.94075	0.00327419	0.0495578
Dnah6	139.197	0.719429	0.244878	2.93791	0.00330432	0.0499601
Tmod3	450.881	-0.398302	0.135607	-2.93717	0.00331222	0.0500256
Arhgap33	365.88	0.566165	0.192982	2.93377	0.00334867	0.0503186
Rwdd1	898.603	-0.297191	0.10131	-2.93348	0.0033519	0.0503186
Rrp8	265.146	-0.33873	0.115488	-2.93304	0.00335663	0.0503186
Azin1	4252.35	-0.362787	0.12366	-2.93375	0.00334898	0.0503186
Abracl	166.952	-0.596508	0.203301	-2.93412	0.00334499	0.0503186
Tax1bp3	127.277	-0.707631	0.241263	-2.93303	0.00335672	0.0503186
Cd24a	150.584	-0.714848	0.243607	-2.93443	0.00334165	0.0503186
Riok1	337.005	-0.324668	0.110747	-2.93163	0.00337193	0.0504926
Naa30	1037.04	-0.344953	0.117764	-2.92919	0.00339847	0.0508358
Acp2	1182.15	0.296138	0.101169	2.92716	0.00342071	0.051114
A230001M10Rik	29.9404	0.709469	0.242425	2.92655	0.00342749	0.0511608
Lrpap1	2676.37	0.291764	0.0997827	2.924	0.00345568	0.0515268
Rasgef1b	1083.13	0.49222	0.168376	2.92334	0.00346297	0.0515807
Rnf44	525.652	0.433348	0.148331	2.92149	0.00348358	0.0517965
Crk	3242.65	-0.236575	0.0809804	-2.92138	0.00348484	0.0517965
Exoc4	1604.75	0.229695	0.0786935	2.91885	0.00351323	0.052163
Nasp	405.154	-0.332269	0.113863	-2.91815	0.00352111	0.0522248
Cabp7	80.2206	0.681574	0.233607	2.91761	0.00352728	0.052261
Gal3st1	120.647	0.512291	0.175628	2.91691	0.00353523	0.0523237
Pdgfrb	190.065	0.534708	0.183471	2.9144	0.00356377	0.0526905
Rnf2	750.091	-0.462484	0.158773	-2.91286	0.00358136	0.0528949
Brd2	2288.24	-0.266898	0.0916438	-2.91234	0.00358733	0.0529273
Pde7a	576.235	-0.249074	0.0855486	-2.91149	0.00359705	0.0529593
Arid4b	1798.5	-0.331979	0.114015	-2.91172	0.00359446	0.0529593
Rnf166	370.63	-0.341842	0.117461	-2.91027	0.0036112	0.0531119
Ubn2	1499.64	-0.338898	0.11649	-2.90925	0.00362293	0.0532247
Stxbp6	2202.41	-0.411759	0.141549	-2.90895	0.00362646	0.0532247
Rnft1	337.778	-0.48529	0.166911	-2.90747	0.00364367	0.0534215
Xxylt1	386.575	0.316532	0.108936	2.90567	0.00366466	0.0536731
Csrp1	2843.58	0.47308	0.162974	2.90279	0.00369857	0.0541132
Wnt7b	368.008	0.570056	0.196494	2.90114	0.00371803	0.0541311
Mzf1	104.119	0.443258	0.152752	2.90182	0.00370997	0.0541311
Nrde2	332.112	0.335734	0.115754	2.90041	0.00372679	0.0541311
Tmem33	2373.01	-0.192859	0.0664876	-2.90067	0.00372363	0.0541311
Mxd1	464.407	-0.312805	0.107823	-2.9011	0.00371853	0.0541311
Stk17b	244.445	-0.404994	0.139543	-2.90229	0.00370448	0.0541311
Ccrn4l	627.677	-0.601274	0.207272	-2.90089	0.00372102	0.0541311
Rbm4b	546.604	-0.393311	0.135667	-2.89909	0.00374245	0.054256
Ero1lb	494.802	-0.448888	0.154841	-2.89904	0.00374312	0.054256
Nt5c2	1382.92	-0.210755	0.0727084	-2.89864	0.00374788	0.0542688
Rbmxl1	771.768	-0.275902	0.0952133	-2.89773	0.00375875	0.0543701
Prpf38b	797.645	-0.515089	0.177814	-2.89678	0.00377012	0.0544785
Grem2	358.559	0.573128	0.197941	2.89545	0.00378618	0.0546109
Trim16	39.043	-0.628082	0.216926	-2.89537	0.00378707	0.0546109
Emc1	1764.39	0.284592	0.0983039	2.89502	0.00379134	0.0546164
Ly6h	1213.47	0.536904	0.185543	2.8937	0.00380734	0.0547906
Pggt1b	261.053	-0.386543	0.133638	-2.89246	0.00382244	0.0549272
Atp7a	335.901	-0.4249	0.146925	-2.89195	0.00382858	0.0549272
Bmi1	1284.74	-0.55892	0.193254	-2.89215	0.00382618	0.0549272
Atp13a3	1569.41	-0.219408	0.0759176	-2.89009	0.00385134	0.0551973
Zc3h15	2741.29	-0.310551	0.107489	-2.88915	0.00386283	0.0553054
Otof	162.021	0.695804	0.240894	2.88842	0.00387186	0.0553219
Emc6	447.913	-0.331018	0.114602	-2.88842	0.00387184	0.0553219
Pcgf1	149.035	0.412607	0.142933	2.88672	0.00389286	0.0555653
Pappa	100.672	-0.490619	0.170033	-2.88543	0.00390882	0.0557364
Fip1l1	963.528	-0.2193	0.0760752	-2.88267	0.0039432	0.0561696
Lrrc3	151.524	0.557575	0.193487	2.88173	0.00395503	0.056281
2410004B18Rik	326.188	-0.413318	0.143485	-2.88057	0.00396953	0.0564301
Tars	730.799	-0.362704	0.125973	-2.87922	0.00398663	0.0565586
Rbm39	4002.73	-0.382577	0.132869	-2.87936	0.00398486	0.0565586
Rcan1	1009.07	-0.273067	0.0949454	-2.87605	0.00402689	0.057072
Tspan2	1057.69	0.593771	0.206767	2.87169	0.0040829	0.0578074
Tspyl3	421.819	0.472493	0.164672	2.8693	0.0041138	0.0581081
Ksr2	333.768	0.382432	0.133294	2.86909	0.00411656	0.0581081
Ccdc97	204.831	0.377048	0.13139	2.86968	0.00410894	0.0581081
Slc38a7	306.713	0.429273	0.149719	2.8672	0.00414122	0.0583339
Recql5	260.843	0.334239	0.116569	2.8673	0.00413994	0.0583339
Ube2g1	947.415	-0.374865	0.130756	-2.86691	0.00414503	0.0583339
Efcab1	54.4501	0.656032	0.228923	2.86573	0.00416049	0.0584929
Med20	378.484	-0.416029	0.145193	-2.86536	0.0041654	0.0585032
Sorcs3	935.933	0.398856	0.139491	2.85936	0.00424499	0.0595615
Izumo4	176.6	0.516041	0.180516	2.85871	0.00425371	0.0595647
Chuk	769.827	-0.302996	0.105984	-2.85889	0.00425128	0.0595647
Zfp160	475.759	-0.386931	0.135376	-2.8582	0.00426057	0.0596013
Wdr43	765.364	-0.346868	0.121407	-2.85708	0.00427557	0.0597515
Fam107b	183.502	-0.61901	0.216689	-2.85668	0.00428098	0.0597676
Plcl1	792.737	0.289905	0.101543	2.855	0.00430374	0.0598472
Brk1	1954.04	0.249435	0.0873568	2.85536	0.00429885	0.0598472
Mfsd7b	242.172	-0.334056	0.116978	-2.85572	0.00429395	0.0598472
Etv3	611.542	-0.436356	0.152833	-2.85512	0.00430209	0.0598472
Ccni	3645.56	-0.271602	0.0951834	-2.85346	0.00432454	0.0599581
Slc25a32	332.722	-0.35369	0.123942	-2.85367	0.00432167	0.0599581
Slc7a11	1344.19	-0.587798	0.205976	-2.85372	0.00432107	0.0599581
Blvrb	120.072	-0.531706	0.186391	-2.85264	0.00433581	0.060055
Pik3c2a	1399.34	-0.349463	0.12255	-2.85159	0.00435015	0.0601943
Chaf1a	65.3125	0.539705	0.189372	2.84998	0.0043722	0.0603253
Wdr20	434.289	-0.349565	0.122678	-2.84945	0.00437944	0.0603253
Zfp667	391.177	-0.384155	0.134795	-2.84992	0.00437296	0.0603253
Il1rapl1	706.616	-0.404591	0.141979	-2.84966	0.00437657	0.0603253
Grhl3	27.459	-0.697102	0.244655	-2.84933	0.00438112	0.0603253
Zfp51	175.889	-0.477138	0.167538	-2.84795	0.00440024	0.0605291
Ccnd3	181.557	-0.461559	0.162104	-2.8473	0.00440916	0.0605925
Gtf3c1	2132.1	0.241148	0.0847397	2.84575	0.00443067	0.0608284
Htr6	17.7151	0.690789	0.242801	2.84509	0.00443993	0.060896
Apoo	224.787	-0.388639	0.136652	-2.84401	0.00445494	0.0610423
Zkscan2	192.79	0.501459	0.176376	2.84312	0.00446745	0.0611539
Aldh1b1	133.682	0.607724	0.213815	2.84229	0.00447907	0.0612532
Zfp707	133.297	0.422772	0.148777	2.84166	0.00448799	0.0613154
4930451G09Rik	42.2662	0.640025	0.225695	2.8358	0.00457109	0.0618674
3010026O09Rik	152.94	0.516194	0.181898	2.83782	0.00454233	0.0618674
Pold4	108.572	0.420879	0.14847	2.83478	0.00458571	0.0618674
Map1s	359.45	0.400787	0.141359	2.83525	0.00457904	0.0618674
Get4	586.039	0.252625	0.0890296	2.83754	0.00454621	0.0618674
Pten	7114.08	-0.28851	0.101773	-2.83485	0.00458474	0.0618674
Sept2	1419.92	-0.356486	0.125685	-2.83634	0.00456332	0.0618674
Echdc1	171.045	-0.366171	0.129151	-2.83522	0.00457944	0.0618674
Kcnn2	388.907	-0.380546	0.134132	-2.83709	0.00455264	0.0618674
Pcgf6	213.334	-0.403474	0.142227	-2.83684	0.00455626	0.0618674
1810026B05Rik	314.11	-0.471615	0.166344	-2.83518	0.00458005	0.0618674
Utp14b	437.535	-0.477325	0.168313	-2.83594	0.00456913	0.0618674
Gt(ROSA)26Sor	168.449	-0.509676	0.179687	-2.83646	0.00456161	0.0618674
2900041M22Rik	17.2161	0.693333	0.244688	2.83354	0.00460357	0.0618704
Bahcc1	125.305	0.577487	0.203776	2.83394	0.00459785	0.0618704
Telo2	239.095	0.465699	0.164345	2.83367	0.00460163	0.0618704
Clca1	99.5237	-0.48888	0.172522	-2.83372	0.00460096	0.0618704
Zfp414	168.299	0.443456	0.156552	2.83265	0.00461643	0.0619839
Chst1	1193.07	0.439431	0.155529	2.8254	0.00472216	0.063222
Entpd6	611.415	0.303774	0.107508	2.82558	0.00471945	0.063222
Epha2	38.252	-0.683242	0.241811	-2.82552	0.00472043	0.063222
Runx2	120.826	-0.502939	0.178051	-2.82469	0.00473269	0.0633025
Kcnj14	33.7229	0.636885	0.2255	2.82433	0.00473798	0.063313
Pja1	4424.4	-0.234836	0.0832036	-2.82243	0.00476614	0.0635077
Ccdc6	709.491	-0.306052	0.108426	-2.82268	0.00476237	0.0635077
Rin2	811.866	-0.323067	0.114454	-2.82267	0.00476256	0.0635077
Ppp1r10	666.548	0.331647	0.117533	2.82174	0.00477632	0.0635831
Pik3ca	2665.42	-0.253955	0.0900235	-2.82098	0.00478766	0.0636247
Sf3b1	6486.72	-0.271569	0.0962695	-2.82093	0.00478852	0.0636247
Abcb9	499.766	0.490828	0.174014	2.82062	0.00479309	0.0636252
Islr2	723.908	0.597135	0.211781	2.81959	0.00480847	0.0636533
Chmp1a	1318.74	0.298171	0.105762	2.81927	0.00481335	0.0636533
Snhg6	160.246	-0.468325	0.166108	-2.8194	0.00481132	0.0636533
Cnga2	30.1769	-0.576762	0.204561	-2.81951	0.00480974	0.0636533
Zdhhc15	198.844	0.475192	0.168647	2.81767	0.00483734	0.0637875
Yme1l1	2644.57	-0.249147	0.0884297	-2.81745	0.00484063	0.0637875
Kcmf1	975.38	-0.30758	0.109162	-2.81765	0.00483769	0.0637875
Uhrf2	1163.54	-0.382303	0.135695	-2.81738	0.00484168	0.0637875
Ubap1	847.866	-0.213658	0.0758525	-2.81676	0.00485109	0.0638514
Acsf3	153.577	0.464328	0.164917	2.81552	0.00486979	0.0639775
Rock1	920.766	-0.469504	0.16674	-2.81579	0.00486577	0.0639775
Foxp4	99.0805	0.557027	0.198139	2.81129	0.00493427	0.0641392
Ldlr	310.933	0.494215	0.175768	2.81175	0.0049273	0.0641392
Ramp1	771.531	0.402747	0.143194	2.8126	0.00491425	0.0641392
Pex16	256.53	0.338764	0.120521	2.81082	0.00494152	0.0641392
Eid2b	345.054	0.310293	0.11039	2.81088	0.00494064	0.0641392
Ranbp6	1763.04	-0.281956	0.100253	-2.81244	0.00491675	0.0641392
Fxr1	1484.6	-0.304378	0.108284	-2.81094	0.00493975	0.0641392
Zfp719	602.888	-0.350128	0.124407	-2.81438	0.00488722	0.0641392
Chpt1	741.04	-0.40429	0.143709	-2.81325	0.00490441	0.0641392
Ubtf	2256.07	-0.518558	0.184407	-2.81203	0.00492295	0.0641392
Phf21b	115.392	-0.520155	0.184889	-2.81333	0.00490308	0.0641392
Rbm3	1677.24	-0.55013	0.195512	-2.8138	0.00489603	0.0641392
Ubash3b	583.452	-0.565007	0.200975	-2.81133	0.00493376	0.0641392
Rab21	811.898	-0.294033	0.104673	-2.80906	0.00496868	0.0644321
Anp32e	1784.72	-0.347544	0.12374	-2.80866	0.00497482	0.0644522
Exosc9	401.658	0.394697	0.140591	2.80742	0.00499405	0.0646416
Tes	57.1063	-0.676098	0.240884	-2.80674	0.00500457	0.0647181
Tacr3	29.8249	0.602875	0.214834	2.80623	0.00501242	0.06476
Magi3	1495.52	-0.319042	0.113721	-2.80546	0.00502441	0.0648551
Yod1	507.266	-0.355992	0.126954	-2.8041	0.0050458	0.06503
Btbd1	3255.92	-0.438427	0.156358	-2.804	0.00504723	0.06503
Mpp6	1149.74	-0.278711	0.0995158	-2.80066	0.00509974	0.0655167
Cep170	2635.31	-0.362147	0.129305	-2.80071	0.00509897	0.0655167
Srsf1	3319.23	-0.365003	0.130339	-2.80042	0.00510368	0.0655167
Lix1	1806.8	-0.426407	0.152223	-2.8012	0.00509128	0.0655167
Polq	111.031	-0.545735	0.194931	-2.79964	0.00511601	0.0656149
4933439C10Rik	113.142	0.597014	0.213294	2.79902	0.00512576	0.06568
Cdpf1	116.304	0.468888	0.167558	2.79837	0.00513607	0.0656952
Ctdspl2	1221.11	-0.382731	0.13677	-2.79836	0.00513631	0.0656952
Zranb2	2951.53	-0.205791	0.0735535	-2.79783	0.00514467	0.0657243
Snrk	2541.63	-0.470375	0.168134	-2.79763	0.00514796	0.0657243
Nudcd3	2585.53	0.296344	0.106053	2.79431	0.00520104	0.0662332
Ehbp1	1341.05	-0.186149	0.0666209	-2.79416	0.00520351	0.0662332
Fnip1	2230.26	-0.194206	0.0695031	-2.7942	0.00520275	0.0662332
Ado	1381.19	-0.387905	0.138837	-2.79396	0.0052067	0.0662332
Erich3	100.389	0.610608	0.218595	2.79334	0.00521672	0.0663005
Zfp655	1179.7	-0.290544	0.104027	-2.79295	0.0052229	0.0663143
Luc7l3	2552.64	-0.310164	0.111065	-2.79263	0.00522817	0.0663143
Snx6	672.757	-0.3237	0.115926	-2.79228	0.00523373	0.0663143
Phf6	777.423	-0.433711	0.155335	-2.7921	0.00523671	0.0663143
Bcas1	1527.08	0.572463	0.205198	2.78981	0.00527391	0.0667252
Nipa2	576.815	-0.286386	0.102694	-2.78872	0.0052916	0.0668887
1200014J11Rik	600.702	-0.500161	0.179491	-2.78655	0.00532728	0.067279
Mcf2l	2967.31	-0.459937	0.165111	-2.78562	0.00534247	0.0674102
Itga6	523.659	-0.479577	0.172202	-2.78497	0.00535325	0.0674856
Myo1d	162.803	0.429869	0.154422	2.78373	0.0053737	0.0676219
Nfasc	1783.69	0.423462	0.152111	2.78391	0.00537084	0.0676219
Rab42	16.9406	0.677723	0.243552	2.78267	0.00539144	0.0677844
Mknk1	254.611	0.37521	0.13487	2.78202	0.00540218	0.0678353
Prpf38a	497.986	-0.319586	0.114883	-2.78184	0.00540516	0.0678353
2310036O22Rik	755.767	-0.327584	0.117799	-2.78087	0.00542126	0.0679765
Obscn	84.9283	0.680298	0.244754	2.77952	0.00544398	0.0681402
Aatk	2519.87	0.39442	0.141932	2.77894	0.00545374	0.0681402
Slc25a19	435.588	0.367037	0.132053	2.77946	0.00544486	0.0681402
Spats2	450.453	-0.478678	0.172245	-2.77904	0.00545191	0.0681402
Ankrd54	203.721	-0.420924	0.151498	-2.77842	0.0054624	0.0681877
Itsn2	1495.14	-0.233962	0.0842299	-2.77766	0.00547516	0.0682862
Sec63	1460.41	-0.262616	0.0945663	-2.77705	0.00548543	0.0683535
Col3a1	65.3297	-0.579124	0.208561	-2.77676	0.0054903	0.0683535
Ndufaf4	782.655	-0.364191	0.131179	-2.77629	0.0054983	0.0683925
Trim59	92.3623	0.580596	0.209175	2.77565	0.00550914	0.0684665
Scarna6	853.202	0.454621	0.163857	2.77449	0.00552876	0.0686496
Rbm46	23.4114	-0.674592	0.24321	-2.7737	0.00554232	0.0687571
Pknox1	453.426	-0.658189	0.237416	-2.7723	0.0055661	0.0689911
Lnpep	3089.99	-0.270394	0.0975816	-2.77095	0.00558932	0.0692177
Pkdrej	62.3479	0.656817	0.237139	2.76975	0.00560992	0.0694117
U2af1	546.093	-0.284041	0.102598	-2.76849	0.00563172	0.0696122
Msantd4	1745.9	-0.292762	0.105758	-2.76824	0.00563605	0.0696122
Timp2	2226.04	0.427487	0.154471	2.76742	0.00565018	0.0697119
Ptbp1	366.548	-0.460508	0.166417	-2.7672	0.00565406	0.0697119
Wbp5	1233.95	-0.324022	0.117129	-2.76637	0.00566841	0.0698274
Sh2d5	819.873	0.57987	0.209742	2.76468	0.00569782	0.0699352
Snx33	167.474	0.385985	0.139625	2.76444	0.00570208	0.0699352
Ptp4a2	2937.01	-0.341181	0.123407	-2.76468	0.00569785	0.0699352
Terf1	207.312	-0.39598	0.143236	-2.76453	0.00570055	0.0699352
Stoml3	76.0929	-0.518356	0.187471	-2.765	0.00569235	0.0699352
Zbtb34	172.262	0.552121	0.199768	2.76381	0.00571315	0.0699517
C530008M17Rik	395.339	0.478878	0.173269	2.76379	0.00571339	0.0699517
Prkcg	1547.85	0.557356	0.201694	2.76337	0.0057208	0.0699812
Crtc1	658.632	0.378667	0.137068	2.76262	0.00573396	0.0700202
Ppp1r15b	1403.16	-0.236817	0.0857167	-2.76278	0.00573112	0.0700202
Stag2	2246.05	-0.363391	0.131606	-2.76119	0.00575907	0.0702657
Ppp6c	803.593	-0.259672	0.0940676	-2.76048	0.0057717	0.0702975
Kcnk12	127.661	-0.602224	0.218152	-2.76057	0.00577	0.0702975
Fbxl20	999.074	0.270412	0.0979944	2.75946	0.00578961	0.0703934
Map3k8	51.6251	-0.595781	0.21589	-2.75965	0.00578627	0.0703934
Fam98b	216.846	0.424408	0.153941	2.75695	0.00583424	0.0708747
Trappc9	1109.68	0.271117	0.0983571	2.75646	0.00584308	0.0709207
Ildr2	4140.8	-0.521749	0.189304	-2.75614	0.00584883	0.0709291
Gm5124	287.257	0.333039	0.120975	2.75296	0.00590588	0.0714049
Ppp1r7	1496.04	0.30292	0.11004	2.75282	0.00590842	0.0714049
Trim2	7836.15	-0.21071	0.0765376	-2.75303	0.00590466	0.0714049
Med13	2923.06	-0.418042	0.151843	-2.75312	0.00590304	0.0714049
Aftph	2714.7	-0.253565	0.0921567	-2.75145	0.00593317	0.0716422
Pnck	783.134	0.425541	0.154754	2.7498	0.00596324	0.0718199
Yipf1	430.897	0.385733	0.140275	2.74984	0.0059625	0.0718199
Tmx1	881.351	-0.286732	0.104264	-2.75006	0.0059584	0.0718199
Taf2	882.643	-0.228004	0.0829257	-2.7495	0.00596866	0.0718236
Cog7	783.018	0.324728	0.118139	2.74869	0.00598342	0.0719394
Zfp790	545.817	-0.25886	0.0942573	-2.74631	0.006027	0.0724014
Hnrnpab	2040.13	-0.334937	0.122027	-2.74478	0.00605519	0.0726778
Best1	23.832	0.635839	0.231774	2.74336	0.00608144	0.072806
Fam110a	37.1482	0.602323	0.219534	2.74365	0.00607607	0.072806
Tomm40l	881.848	0.290305	0.105818	2.74343	0.00608012	0.072806
Slc2a1	1275.83	-0.355881	0.129802	-2.74173	0.00611166	0.0731054
Fcrls	215.971	0.598189	0.218243	2.74093	0.00612657	0.0731945
Zfp68	1169.22	-0.333039	0.121513	-2.74077	0.00612954	0.0731945
Adamtsl4	49.0329	0.642593	0.234541	2.7398	0.00614775	0.073225
Mcam	172.149	0.469338	0.171277	2.74022	0.0061398	0.073225
Cox15	394.254	0.260453	0.0950588	2.73992	0.00614549	0.073225
Wdr5	449.506	-0.287316	0.105059	-2.7348	0.00624188	0.0742831
Rasgrp3	188.637	0.365874	0.133834	2.73379	0.00626108	0.0744485
Rft1	192.42	0.370337	0.135504	2.73304	0.00627536	0.0744674
Mrpl10	615.983	0.300363	0.109904	2.73296	0.00627683	0.0744674
Tfdp1	842.91	-0.316593	0.115846	-2.73287	0.00627859	0.0744674
Zfr	6417.55	-0.245125	0.0897055	-2.73256	0.0062845	0.0744745
Wiz	133.719	0.414004	0.151532	2.73213	0.00629267	0.0744895
Nupl1	1055.47	-0.267912	0.0980668	-2.73193	0.00629639	0.0744895
Acsl3	4125.5	-0.250425	0.0917097	-2.73063	0.0063214	0.0746595
Swap70	282.418	-0.507761	0.185933	-2.73088	0.00631664	0.0746595
Prr18	361.062	0.597509	0.218869	2.72998	0.00633375	0.0746797
Uqcrb	1503.95	-0.272228	0.0997103	-2.73019	0.00632981	0.0746797
Wac	2212.29	-0.186681	0.0684419	-2.72758	0.00638003	0.0750991
AI846148	315.024	-0.277582	0.10176	-2.7278	0.00637588	0.0750991
Zfpl1	223.02	0.355574	0.130411	2.72657	0.00639958	0.0751402
Ppp2ca	6792.43	-0.229697	0.0842378	-2.72676	0.00639586	0.0751402
Mgme1	120.007	-0.412195	0.151174	-2.72663	0.00639842	0.0751402
Gabpa	598.063	-0.379881	0.139387	-2.72537	0.00642294	0.0753514
Dimt1	432.979	-0.401843	0.147489	-2.72456	0.00643872	0.0754734
Rdm1	60.0039	0.552382	0.202781	2.72403	0.00644902	0.075531
Cdh13	710.49	0.4757	0.174701	2.72295	0.00647028	0.0757168
Nck1	481.271	-0.304204	0.111756	-2.72203	0.00648824	0.0758638
1700040L02Rik	18.6564	0.659875	0.242467	2.7215	0.00649855	0.0758998
Slc22a4	93.4543	0.474464	0.174351	2.72132	0.00650214	0.0758998
Alg2	1453.29	0.339285	0.12469	2.72103	0.00650781	0.0759028
Bckdha	542.267	0.326505	0.120046	2.71982	0.0065317	0.0761182
Jade3	258.397	-0.443065	0.163026	-2.71776	0.00657257	0.0765309
Kcnq1ot1	2247.31	-0.442676	0.163033	-2.71525	0.00662256	0.077049
Ntsr1	55.1223	0.642561	0.2367	2.71467	0.00663428	0.0771215
Itm2c	12055.6	0.30587	0.112695	2.71414	0.00664472	0.0771789
Nhsl2	1025.01	0.397152	0.146367	2.7134	0.0066596	0.0772877
Slc25a23	1220.5	0.305531	0.112613	2.71311	0.00666544	0.0772915
D8Ertd738e	565.899	0.425155	0.156735	2.71257	0.00667642	0.077355
Gm13293	18.8957	0.651779	0.240339	2.71191	0.00668961	0.0773799
Emp1	35.9687	-0.643792	0.237391	-2.71194	0.00668899	0.0773799
Fance	176.613	0.362537	0.133805	2.70943	0.00673984	0.0778357
Smarcad1	883.373	-0.338666	0.124996	-2.70942	0.0067401	0.0778357
Fto	1735.26	0.315323	0.116422	2.70844	0.0067601	0.0780025
Zfp597	783.343	-0.29032	0.107247	-2.70702	0.00678895	0.078271
Eif2s1	1048.18	-0.250401	0.0925333	-2.70607	0.00680847	0.0784316
Camsap2	5228.14	-0.230357	0.0851562	-2.70511	0.00682808	0.078593
Snora81	163.414	-0.485341	0.17949	-2.704	0.00685102	0.0787279
Hist1h4i	169.461	-0.612382	0.226464	-2.7041	0.00684904	0.0787279
Flad1	361.617	0.32618	0.1207	2.70241	0.00688387	0.0790405
Fsd1l	1035.37	-0.259936	0.096268	-2.70013	0.00693131	0.0794552
2810474O19Rik	490.976	-0.342599	0.12687	-2.70039	0.00692578	0.0794552
Polr3f	687.25	-0.278715	0.103323	-2.6975	0.00698626	0.0799545
Fbxo30	323.565	-0.561521	0.208152	-2.69764	0.00698319	0.0799545
Acy1	132.962	0.523783	0.194237	2.69662	0.00700479	0.080036
A830080D01Rik	222.911	-0.408142	0.151346	-2.69675	0.00700195	0.080036
Wscd2	563.619	0.463217	0.171854	2.69541	0.00703023	0.080252
Pcgf5	268.502	-0.299468	0.111113	-2.69518	0.00703513	0.080252
Cdh9	342.266	0.574853	0.213379	2.69405	0.007059	0.0804588
Nbeal1	1080.11	-0.286827	0.106502	-2.69317	0.00707761	0.0805401
Zfp191	1077.88	-0.395044	0.14667	-2.69342	0.00707225	0.0805401
Apc2	1046.77	0.506418	0.18808	2.69257	0.00709035	0.0805804
Galnt18	587.573	0.359558	0.133543	2.69245	0.00709293	0.0805804
Wnt6	24.1083	-0.638588	0.2372	-2.69219	0.00709838	0.0805804
Alx4	55.7772	-0.569213	0.211482	-2.69154	0.0071123	0.0806732
Tbc1d16	512.815	0.625416	0.232605	2.68875	0.00717208	0.0812855
Rab36	147.759	0.425341	0.158237	2.68799	0.00718828	0.0813055
Slc25a11	1593.53	0.294851	0.109697	2.68786	0.00719123	0.0813055
Plekho1	521.817	-0.447741	0.166564	-2.6881	0.00718596	0.0813055
Gtf2h1	888.438	-0.286711	0.106686	-2.68743	0.00720046	0.0813443
Rnf123	631.245	0.269157	0.100292	2.68372	0.00728079	0.0821856
Abcg4	411.793	0.391903	0.146163	2.68127	0.00733441	0.0826208
Mbtps1	1369.6	0.216869	0.0808866	2.68115	0.00733701	0.0826208
Cerk	1415.46	-0.353557	0.131846	-2.68159	0.00732723	0.0826208
Zfp943	485.043	-0.362085	0.135067	-2.68077	0.00734528	0.0826477
Pddc1	403.128	0.390541	0.14581	2.67842	0.00739703	0.0831633
Zfp26	957.936	-0.290264	0.108451	-2.67646	0.00744042	0.0835841
P2rx6	75.2799	0.522315	0.1952	2.67579	0.0074553	0.0836842
Hdac2	1621.82	-0.273324	0.10216	-2.67544	0.00746306	0.0837044
Fam132a	127.978	0.483171	0.180661	2.67446	0.00748488	0.0838656
Sdpr	171.493	-0.397842	0.148767	-2.67426	0.00748938	0.0838656
Tpt1	6264.99	-0.267747	0.100207	-2.67193	0.0075416	0.0843829
Cbx4	478.354	0.290591	0.108854	2.66954	0.00759547	0.0849179
Clk1	1993.31	-0.387724	0.145279	-2.66881	0.00761195	0.0850345
Fam220a	682.755	-0.325241	0.121895	-2.66821	0.00762571	0.0851204
Plin4	364.217	0.640802	0.240263	2.66709	0.00765111	0.0852481
Gfra1	569.001	0.544635	0.20422	2.6669	0.00765538	0.0852481
Zfp174	158.417	0.435345	0.163225	2.66714	0.00765007	0.0852481
Erdr1	264.514	0.627416	0.235308	2.66636	0.00766774	0.0852505
Cradd	56.7544	0.548202	0.205586	2.66653	0.0076638	0.0852505
Polr2b	1964.82	-0.172346	0.0646446	-2.66606	0.00767465	0.0852597
Cyp46a1	1279.68	0.442779	0.166209	2.66399	0.00772188	0.0853809
Mis12	459.776	-0.262231	0.0984024	-2.66489	0.00770139	0.0853809
Nsmce4a	614.372	-0.304442	0.114281	-2.66399	0.00772207	0.0853809
Bicd1	1809.93	-0.324273	0.121696	-2.66462	0.00770759	0.0853809
Exosc3	152.48	-0.374158	0.140412	-2.66472	0.00770521	0.0853809
Aldh1a3	33.5494	-0.646812	0.242767	-2.66433	0.00771425	0.0853809
Pparg	137.765	-0.55658	0.209018	-2.66283	0.00774855	0.0856062
Megf6	41.4313	0.651328	0.244679	2.66197	0.00776848	0.0856241
Stip1	3003.12	-0.248087	0.0931908	-2.66214	0.00776465	0.0856241
Sec14l1	3637.38	-0.311072	0.116855	-2.66203	0.00776707	0.0856241
Slit1	534.039	0.579875	0.217942	2.66069	0.00779818	0.0857495
Neurl1a	1180.12	0.394651	0.148319	2.66082	0.00779513	0.0857495
Ppp1cb	6346.56	-0.269456	0.101257	-2.66111	0.00778839	0.0857495
Dtnb	1404.12	0.318098	0.119665	2.65824	0.00785507	0.0863074
Cdk5rap3	290.221	0.334547	0.125886	2.65754	0.00787127	0.0864177
Dcaf4	308.572	0.316324	0.119054	2.65699	0.00788417	0.0864916
Srrm4os	54.5652	-0.568931	0.214389	-2.65373	0.00796076	0.0872636
Fads6	123.983	0.482516	0.181909	2.65252	0.00798935	0.0875087
Mccc2	314.271	0.380901	0.143698	2.65071	0.00803228	0.0879102
Tmem120a	189.377	-0.375321	0.141614	-2.65032	0.00804163	0.0879439
Slc9a4	55.9854	-0.58575	0.221063	-2.6497	0.00805623	0.0880351
Nosip	466.69	0.355679	0.134247	2.64943	0.00806279	0.0880381
Hnrnpk	7264.04	-0.22158	0.083643	-2.64911	0.00807035	0.0880522
Ephb1	396.087	0.549489	0.207563	2.64733	0.00811305	0.0881503
Tmem181b-ps	1254.4	0.423592	0.160007	2.64733	0.00811307	0.0881503
Kbtbd2	1792.89	-0.250675	0.0946929	-2.64724	0.00811516	0.0881503
Ptbp3	836.927	-0.422332	0.159557	-2.6469	0.00812333	0.0881503
Styx	339.689	-0.454102	0.171547	-2.6471	0.00811862	0.0881503
Egr4	206.757	-0.522815	0.197418	-2.64826	0.00809065	0.0881503
Rgcc	241.613	-0.559122	0.211137	-2.64814	0.0080935	0.0881503
Zmym2	3091.64	-0.281158	0.106315	-2.64457	0.00817942	0.0886817
Naa20	932.893	-0.310616	0.117464	-2.64434	0.00818493	0.0886817
Slc2a3	3061.18	-0.30187	0.114269	-2.64175	0.00824787	0.0892947
Slc25a29	116.568	0.380964	0.144248	2.64104	0.00826517	0.0893951
Zfp39	284.396	0.29549	0.111892	2.64085	0.00826989	0.0893951
Smtnl2	36.9957	-0.608364	0.230399	-2.64049	0.00827873	0.0894218
Hexim1	855.846	-0.283555	0.10741	-2.63994	0.00829205	0.0894967
Hmgn1	990.366	-0.598844	0.226893	-2.63933	0.0083071	0.0895902
Dbnl	718.077	0.276242	0.104794	2.63605	0.00838768	0.0902512
Brix1	360.974	-0.331148	0.125622	-2.63607	0.00838713	0.0902512
Ltbp2	25.2743	-0.560987	0.212799	-2.63622	0.00838344	0.0902512
Hspa14	710.221	-0.256168	0.0972175	-2.635	0.00841381	0.0903245
Btaf1	2049.64	-0.37888	0.143774	-2.63524	0.00840778	0.0903245
Dleu2	141.573	-0.559707	0.212407	-2.63507	0.00841196	0.0903245
Sec22c	186.953	0.368327	0.139797	2.63472	0.00842062	0.0903285
Uqcc2	882.896	0.24893	0.0945138	2.63379	0.00844372	0.0905071
Peak1	693.682	0.488288	0.185571	2.63126	0.00850679	0.0905427
Bloc1s2	314.29	0.328209	0.124714	2.6317	0.00849586	0.0905427
Smap2	1099.21	0.327504	0.124481	2.63097	0.00851422	0.0905427
Cops6	853.692	0.323972	0.123178	2.63013	0.00853534	0.0905427
Tk2	605.595	0.256315	0.0974118	2.63125	0.00850721	0.0905427
Hspd1	3352.97	-0.220831	0.0838859	-2.63251	0.00847555	0.0905427
Msh6	613.94	-0.289344	0.109888	-2.63307	0.0084617	0.0905427
Mmgt1	1001.08	-0.301607	0.114597	-2.6319	0.008491	0.0905427
Ddx21	619.168	-0.3691	0.14034	-2.63004	0.00853738	0.0905427
Qk	7202.59	-0.372498	0.141613	-2.63039	0.00852863	0.0905427
Pfdn4	278.946	-0.386176	0.146723	-2.63201	0.00848815	0.0905427
Zbtb26	331.159	-0.396166	0.150448	-2.63323	0.00845764	0.0905427
Plekha1	2421.76	-0.407499	0.15481	-2.63225	0.00848209	0.0905427
Fam120aos	285.491	-0.500286	0.19018	-2.63059	0.00852362	0.0905427
Tek	215.149	0.361261	0.137424	2.62881	0.00856844	0.090752
Jarid2	842.226	-0.559401	0.212801	-2.62875	0.00857005	0.090752
Slc2a6	290.871	0.429004	0.163273	2.62753	0.00860074	0.0910083
Rhog	121.454	0.447639	0.170408	2.62687	0.00861749	0.091032
Trip12	5537.92	-0.194432	0.0740181	-2.62682	0.0086187	0.091032
Hdac9	1460.62	-0.546698	0.208133	-2.62667	0.00862245	0.091032
Pigw	66.7269	0.534934	0.203729	2.62571	0.00864678	0.0912203
Smpdl3b	36.2536	0.639478	0.243737	2.62364	0.00869968	0.0914753
Sap130	317.38	0.364678	0.139012	2.62335	0.00870686	0.0914753
Ankrd13c	1268.49	-0.192663	0.0734117	-2.62442	0.00867964	0.0914753
Stam	1586.29	-0.213915	0.0815463	-2.62323	0.00871007	0.0914753
Rab8b	1103.89	-0.273356	0.104188	-2.62368	0.00869861	0.0914753
Eepd1	517.632	-0.499641	0.190412	-2.624	0.00869048	0.0914753
Zfp62	1594.43	-0.273877	0.104421	-2.62283	0.0087203	0.0915142
Dld	2218.82	-0.228652	0.0871923	-2.62239	0.00873162	0.0915619
Nup43	97.5635	-0.408077	0.155627	-2.62214	0.00873789	0.0915619
Pcdhga8	192.068	0.409117	0.156069	2.62138	0.00875736	0.0916516
Lrrc24	462.609	0.248134	0.0946609	2.6213	0.00875952	0.0916516
Rabggtb	802.587	-0.308737	0.117825	-2.6203	0.0087853	0.0917845
Pafah1b3	167.569	-0.460231	0.175625	-2.62054	0.00877913	0.0917845
Plekhf2	225.422	-0.399666	0.15256	-2.61973	0.00879995	0.0918692
Grpel2	511.99	-0.255331	0.0974811	-2.61929	0.00881142	0.0919205
A330102I10Rik	46.102	0.580534	0.221704	2.61851	0.00883142	0.0920606
Ankrd45	1273	-0.262728	0.100366	-2.61769	0.00885279	0.0922149
Plcb2	52.2157	0.60339	0.23071	2.61536	0.00891335	0.0923263
Pnma1	90.0358	0.500679	0.191353	2.61652	0.00888303	0.0923263
Rad51d	361.158	0.267736	0.102359	2.61565	0.00890588	0.0923263
1500011B03Rik	1068.12	0.194479	0.0743243	2.61663	0.00888015	0.0923263
Baz1b	2608.03	-0.174375	0.0666607	-2.61586	0.00890024	0.0923263
Acer3	386.388	-0.333994	0.127686	-2.61575	0.00890318	0.0923263
Vezf1	729.697	-0.389503	0.148914	-2.61562	0.00890645	0.0923263
Klf10	1070.53	-0.590466	0.225778	-2.61525	0.00891613	0.0923263
Dcaf12l2	18.9227	0.637321	0.243748	2.61467	0.00893136	0.0924158
Anxa6	1521.63	0.24862	0.0950975	2.61436	0.00893937	0.0924306
Coro7	400.593	0.410326	0.157	2.61353	0.00896114	0.0924513
Tmf1	2097.01	-0.217245	0.0831227	-2.61355	0.00896072	0.0924513
Gmeb2	405.677	-0.350898	0.134241	-2.61393	0.0089507	0.0924513
Lims1	726.823	-0.320675	0.122745	-2.61254	0.00898727	0.0926528
Rbm17	829.709	-0.202462	0.0775262	-2.61153	0.00901376	0.0928576
Ptp4a3	467.787	0.381209	0.146017	2.61072	0.00903508	0.0928913
Gpt2	1317.1	-0.345409	0.132316	-2.61048	0.00904145	0.0928913
Cnot6l	1103.45	-0.390234	0.149487	-2.61048	0.00904148	0.0928913
Bcl6	344.791	-0.425733	0.163098	-2.61029	0.00904647	0.0928913
Akr1c18	63.6544	-0.639439	0.244981	-2.61015	0.00905013	0.0928913
Ryk	583.629	-0.447837	0.171601	-2.60976	0.00906061	0.0929308
Psme4	1673.5	-0.428672	0.16432	-2.60876	0.00908708	0.0931034
Tex30	76.3619	-0.553637	0.212233	-2.60862	0.0090907	0.0931034
Rcn2	2154.56	-0.443323	0.170131	-2.60577	0.00916674	0.0938136
Tmem8b	530.393	0.408234	0.156776	2.60393	0.00921617	0.0941822
Eif1ax	1493.28	-0.273657	0.105092	-2.60398	0.00921473	0.0941822
Pigo	249.151	0.40552	0.155779	2.60317	0.00923674	0.0943237
Slc16a1	988.461	-0.37883	0.145582	-2.60218	0.00926326	0.0945256
Nog	81.6926	-0.498376	0.191561	-2.60165	0.00927757	0.0946028
Vapa	2674.88	-0.26223	0.100814	-2.60111	0.00929224	0.0946837
Skap2	175.72	0.422491	0.162504	2.59989	0.00932541	0.0949527
Pacs1	540.68	0.432184	0.166314	2.59861	0.00936026	0.0950863
Fuz	135.71	0.405022	0.155871	2.59845	0.0093646	0.0950863
Dhrs7	317.344	0.375832	0.144639	2.59841	0.00936563	0.0950863
Tln2	2916.58	0.308996	0.118885	2.59911	0.00934668	0.0950863
Gemin8	81.9365	0.488996	0.188221	2.59799	0.00937717	0.0951345
Cryl1	186.03	0.387375	0.149187	2.59657	0.00941588	0.0954582
Ptk7	134.395	0.513092	0.197683	2.59552	0.00944469	0.0956057
Ccdc177	227.415	0.456445	0.175874	2.5953	0.00945087	0.0956057
Gap43	2668.24	0.406335	0.156565	2.59532	0.00945039	0.0956057
Ogdhl	1702.4	0.380107	0.146542	2.59384	0.00949112	0.0959437
Adra2c	249.584	0.590623	0.227732	2.5935	0.00950037	0.0959681
Gh	27.2422	0.466784	0.180077	2.59213	0.00953831	0.0961813
Ctr9	1219.3	-0.183915	0.0709618	-2.59175	0.00954889	0.0961813
Scaf8	1224.71	-0.258425	0.0996978	-2.59208	0.0095397	0.0961813
Reln	3290.37	-0.62606	0.241557	-2.59177	0.00954832	0.0961813
Hhip	121.974	0.530131	0.204671	2.59017	0.00959299	0.0962604
Zfhx2	128.501	0.388552	0.14999	2.59051	0.00958327	0.0962604
Slc5a6	325.8	0.312043	0.120427	2.59113	0.00956608	0.0962604
Prpf18	1232.3	-0.21269	0.0821328	-2.58959	0.00960909	0.0962604
Nxt2	663.058	-0.243103	0.0938596	-2.59007	0.00959565	0.0962604
Ubxn2a	1388.62	-0.274758	0.106105	-2.5895	0.00961162	0.0962604
9330159F19Rik	1405.18	-0.288988	0.1116	-2.5895	0.00961163	0.0962604
Akap12	699.739	-0.454925	0.175675	-2.58958	0.00960924	0.0962604
Taf1	2513.37	-0.176775	0.0682766	-2.5891	0.00962276	0.0963031
Msl1	1642.22	-0.183832	0.0710189	-2.58849	0.00963976	0.0963358
Gpr3	117.623	-0.577265	0.223001	-2.58862	0.0096362	0.0963358
Cltb	2064.1	-0.234365	0.0906499	-2.58538	0.00972719	0.0971403
Pik3r4	729.471	0.313813	0.121398	2.58498	0.00973835	0.0971827
Mal	2483.21	0.493531	0.190969	2.58435	0.00975632	0.0972928
Mink1	2412.1	0.319237	0.123547	2.58393	0.00976824	0.0973424
Mcrs1	1126.11	0.247433	0.0958161	2.58237	0.00981242	0.0977133
Carf	499.278	0.295467	0.114435	2.58196	0.00982404	0.0977596
Gnai1	4646.04	-0.296242	0.114774	-2.58109	0.00984884	0.097937
Myl12a	283.519	-0.398915	0.154588	-2.58051	0.00986551	0.0980333
Ift52	361.393	0.329228	0.127662	2.57891	0.00991131	0.0984187
Msrb1	177.004	0.401924	0.155973	2.57689	0.00996944	0.0988811
Mrpl27	391.831	0.324623	0.125991	2.57656	0.00997902	0.0988811
Rlf	1402.14	-0.241831	0.0938541	-2.57667	0.00997572	0.0988811
Scml4	32.1934	0.59626	0.231475	2.57591	0.00999757	0.0989849
Ptpla	154.223	-0.417679	0.162161	-2.5757	0.0100036	0.0989849
Plod2	121.85	-0.627188	0.243643	-2.57421	0.0100471	0.0993447
Amigo2	312.618	-0.624256	0.242559	-2.57363	0.0100639	0.0994415
Fancd2	81.4808	0.558603	0.217254	2.5712	0.0101348	0.099581
Fbxl6	239.683	0.301409	0.11722	2.57132	0.0101313	0.099581
Lrpprc	1903.82	0.184363	0.0716919	2.5716	0.0101231	0.099581
Actg1	13776.9	0.167595	0.0651742	2.57149	0.0101261	0.099581
Zfp12	795.572	-0.224378	0.087236	-2.57208	0.0101091	0.099581
Pik3r3	1255.98	-0.272645	0.106029	-2.57142	0.0101283	0.099581
Thoc2	1405.22	-0.288177	0.112009	-2.5728	0.010088	0.099581
Whamm	223.983	-0.317221	0.123348	-2.57176	0.0101183	0.099581
Map3k14	73.4526	-0.50041	0.194715	-2.56996	0.0101709	0.0998655
Spry1	96.6467	0.42076	0.163761	2.56935	0.0101888	0.0999017
Spns1	595.08	0.322268	0.125425	2.56941	0.0101872	0.0999017
Ccdc134	158.71	-0.573752	0.223383	-2.56847	0.010215	0.100088
Pkn2	899.327	-0.358036	0.139413	-2.56818	0.0102235	0.100102
Kras	2030.47	-0.351492	0.136909	-2.56735	0.010248	0.100272
Kcnab3	790.302	-0.499119	0.194447	-2.56687	0.0102623	0.100341
Rqcd1	535.689	-0.226334	0.0881961	-2.56626	0.0102802	0.100447
BC021891	57.7122	0.625908	0.243929	2.56595	0.0102895	0.100467
Lin28b	137.668	0.515479	0.200926	2.56552	0.0103021	0.100521
5430417L22Rik	725.336	-0.402723	0.157032	-2.5646	0.0103295	0.100648
Prss56	26.7574	-0.50746	0.197862	-2.56472	0.010326	0.100648
Wnt2	71.0107	0.618886	0.241418	2.56355	0.0103607	0.100882
Orai2	1042.98	0.244756	0.0955144	2.5625	0.0103922	0.101118
Ntn3	191.57	0.442512	0.172734	2.56181	0.0104129	0.101249
Gpr165	140.262	0.481383	0.187941	2.56135	0.0104267	0.101268
Zfp322a	957.342	-0.269388	0.105178	-2.56127	0.0104292	0.101268
Zfand5	3400.88	-0.285184	0.111464	-2.55854	0.0105113	0.101951
Cebpd	69.5037	-0.610733	0.238712	-2.55845	0.0105141	0.101951
Nifk	511.037	-0.354469	0.138586	-2.55776	0.010535	0.102083
Txndc9	950.703	-0.234757	0.0918077	-2.55705	0.0105563	0.102133
Zfp397	1201.42	-0.377375	0.147587	-2.55697	0.0105589	0.102133
Ctla2a	104.059	-0.53034	0.207418	-2.55687	0.010562	0.102133
Celsr2	1762.07	0.599855	0.23477	2.55508	0.0106164	0.102262
Atp1a3	10800.7	0.351204	0.137458	2.55499	0.010619	0.102262
Dopey1	1884.3	-0.167369	0.0654876	-2.55573	0.0105966	0.102262
Dmtf1	1204.5	-0.25999	0.101747	-2.55525	0.0106111	0.102262
Cep83	710.237	-0.273963	0.107182	-2.55605	0.0105868	0.102262
Lin7a	2161.15	-0.345959	0.135398	-2.55513	0.0106147	0.102262
Neu4	116.052	0.408488	0.159895	2.55473	0.010627	0.102266
Cct5	2989.15	-0.191706	0.0750465	-2.5545	0.010634	0.102266
Ncln	493.143	0.269421	0.105481	2.55423	0.0106424	0.102276
Sil1	340.736	0.367088	0.143777	2.55318	0.0106745	0.102352
Lrrc45	282.327	0.27803	0.108913	2.55278	0.0106867	0.102352
Yy1	481.391	-0.311867	0.122129	-2.55358	0.0106621	0.102352
Rnf138	309.731	-0.385716	0.151078	-2.5531	0.010677	0.102352
Vash2	86.2894	-0.619169	0.242543	-2.55282	0.0106855	0.102352
Ttc34	21.6105	0.624842	0.244827	2.55218	0.0107051	0.102388
Mgat5b	486.163	0.379908	0.148846	2.55235	0.0106999	0.102388
Ncbp1	1123.51	-0.268885	0.105439	-2.55015	0.0107676	0.102806
Dis3	304.3	-0.287707	0.112815	-2.55025	0.0107647	0.102806
Zcchc9	192.055	-0.384312	0.150708	-2.55005	0.0107708	0.102806
Nktr	1506.72	-0.23314	0.0915042	-2.54786	0.0108387	0.103383
Sirt1	459.767	-0.391428	0.153644	-2.54762	0.0108459	0.103383
Nxf7	29.8997	-0.624087	0.244994	-2.54736	0.0108542	0.103392
Eri1	369.99	-0.312143	0.122558	-2.54689	0.0108688	0.10346
B3gnt9	45.1847	0.548133	0.215296	2.54595	0.0108982	0.103623
Lum	33.8933	-0.619181	0.24321	-2.54587	0.0109006	0.103623
Whsc1	3548.59	-0.219809	0.086402	-2.54403	0.0109583	0.1041
Clcn7	733.836	0.277452	0.109149	2.54196	0.0110232	0.104645
Fam102a	810.4	0.337758	0.133006	2.53942	0.0111037	0.105339
Rab12	1530.76	-0.173539	0.0683574	-2.5387	0.0111264	0.105404
Stag1	1746.62	-0.333698	0.131432	-2.53894	0.0111188	0.105404
Lancl2	1943.24	-0.373408	0.147098	-2.53849	0.0111331	0.105404
Acvr1	400.049	-0.575091	0.226623	-2.53765	0.01116	0.105587
Daam2	635.917	0.398118	0.156947	2.53663	0.0111924	0.105751
Abhd17c	259.775	0.310585	0.12243	2.53685	0.0111855	0.105751
Fubp1	1866.77	-0.304937	0.120228	-2.53633	0.011202	0.105771
Epha8	50.2897	0.619318	0.244315	2.53491	0.0112475	0.105916
Fgf10	109.583	0.482454	0.190309	2.53511	0.0112413	0.105916
Plekhb1	2973.31	0.383972	0.151452	2.53527	0.011236	0.105916
Edrf1	778.41	-0.260591	0.10278	-2.53543	0.0112308	0.105916
A330021E22Rik	275.226	-0.398742	0.157338	-2.5343	0.0112674	0.106031
Bcl9	223.557	0.45879	0.181054	2.534	0.0112769	0.106049
Atg13	658.359	0.350416	0.138378	2.5323	0.0113316	0.106493
Agap1	1831.16	0.308168	0.121712	2.53193	0.0113435	0.106534
Mrps23	512.535	0.268918	0.106264	2.53067	0.0113846	0.106848
Matr3	14020.4	-0.248173	0.0981822	-2.52768	0.011482	0.107546
Calu	1874.37	-0.267779	0.105934	-2.52778	0.0114787	0.107546
Atxn7	494.794	-0.269964	0.106785	-2.52812	0.0114675	0.107546
Rbbp7	2527.28	-0.215975	0.0854624	-2.52714	0.0114996	0.107576
Usp47	3345.88	-0.240858	0.0953098	-2.52711	0.0115006	0.107576
Rasa1	1727.11	-0.489861	0.193884	-2.52657	0.0115184	0.107671
Twistnb	322.278	-0.308926	0.122303	-2.52591	0.0115401	0.107802
Pde3b	295.268	-0.294903	0.11677	-2.5255	0.0115533	0.107854
Sema3c	1129.64	-0.555683	0.220182	-2.52374	0.0116114	0.108324
Mynn	474.795	-0.344095	0.13643	-2.52214	0.0116642	0.108745
Fbxo10	503.177	0.382167	0.151555	2.52163	0.0116812	0.10883
Gsg1l	511.292	0.460384	0.182642	2.5207	0.0117123	0.109048
Pold3	469.83	-0.245288	0.0973454	-2.51977	0.0117432	0.109263
Cmpk1	1394.17	-0.325379	0.129194	-2.51853	0.0117846	0.109503
Rap2c	597.555	-0.349294	0.138689	-2.51854	0.0117843	0.109503
Sh2d3c	104.464	0.570971	0.226845	2.517	0.0118357	0.109724
Slc2a5	64.055	0.517276	0.205507	2.51707	0.0118336	0.109724
Oprl1	856.727	0.516754	0.205284	2.51727	0.0118269	0.109724
Pcx	989.237	0.354295	0.140768	2.51688	0.0118399	0.109724
Ddhd1	1179	-0.276594	0.109905	-2.51666	0.0118474	0.109724
Rbm11	116.228	0.521868	0.207487	2.51519	0.0118968	0.110108
Cep83os	627.549	0.374804	0.149064	2.51439	0.0119238	0.110213
Chac2	183.911	-0.360553	0.143393	-2.51445	0.0119219	0.110213
Prr5l	138.947	0.48598	0.193327	2.51378	0.0119445	0.110331
Mgat1	801.641	0.218106	0.0867875	2.5131	0.0119674	0.11047
Csnk2a1	3984.87	-0.234783	0.0934703	-2.51185	0.0120102	0.110792
Wdr1	3405.5	-0.455417	0.181365	-2.51105	0.0120371	0.110968
Phip	3101.52	-0.390077	0.155368	-2.51066	0.0120507	0.11102
Ap5b1	60.326	0.485142	0.193275	2.51011	0.0120694	0.11107
Gnao1	3347.27	0.389787	0.155292	2.51003	0.012072	0.11107
Cbx3	2829.44	-0.267099	0.106424	-2.50975	0.0120817	0.111086
Psmc6	1926.02	-0.309122	0.123192	-2.50927	0.0120981	0.111164
Abhd13	1385.06	-0.281064	0.112029	-2.50884	0.0121127	0.111226
Pank1	652.841	-0.263923	0.105217	-2.50838	0.0121285	0.111298
Ccnl2	745.044	-0.373706	0.149013	-2.50789	0.0121456	0.111382
Gm6402	39.9049	-0.543674	0.216861	-2.50702	0.0121753	0.111582
Il10ra	107.746	0.420411	0.167859	2.50455	0.0122607	0.112218
Sox21	88.015	-0.429709	0.171564	-2.50466	0.012257	0.112218
Tmem50a	1020.79	0.348483	0.139173	2.50395	0.0122816	0.112298
Arsb	739.393	0.336594	0.134431	2.50384	0.0122855	0.112298
A330023F24Rik	1344.59	-0.313047	0.125049	-2.5034	0.0123005	0.112362
Mr1	96.1202	-0.484833	0.193744	-2.50244	0.012334	0.112595
Rars	942.008	-0.24578	0.0982492	-2.5016	0.0123634	0.112643
Eif4a1	5179.22	-0.275256	0.110021	-2.50185	0.0123545	0.112643
Slc9a3r1	591.961	-0.406423	0.162455	-2.50176	0.0123576	0.112643
Rpp25	240.274	-0.549774	0.219799	-2.50126	0.0123753	0.112679
Cntrob	183.144	0.315547	0.126179	2.50078	0.012392	0.112684
Rpn1	2628.53	-0.190771	0.0762835	-2.50081	0.0123908	0.112684
Man1a2	3601.71	-0.225801	0.0903113	-2.50025	0.0124106	0.11278
U2surp	2355.22	-0.255408	0.102192	-2.49929	0.0124442	0.113013
Lamp2	1628.26	-0.234948	0.0940171	-2.49899	0.0124548	0.113035
Sox2	412.834	-0.378384	0.151474	-2.49802	0.0124891	0.113274
Dbn1	1507.77	0.265425	0.106303	2.49688	0.0125293	0.113418
Ube2w	1439.05	-0.279935	0.112105	-2.49709	0.0125219	0.113418
Pcna	877.041	-0.341775	0.136874	-2.497	0.0125248	0.113418
Fmo1	124.013	-0.58642	0.234944	-2.496	0.0125603	0.113626
Chfr	505.711	-0.218485	0.0875518	-2.4955	0.0125781	0.113664
Slc9a3r2	528.384	-0.551608	0.221048	-2.49542	0.0125807	0.113664
Spry2	882.307	-0.32798	0.131466	-2.4948	0.0126029	0.113791
Celf5	783.694	0.415021	0.166374	2.4945	0.0126133	0.113812
Mir9-2	51.3675	-0.574677	0.230399	-2.49427	0.0126217	0.113814
Chic1	1412.9	-0.256944	0.103089	-2.49245	0.0126866	0.114252
Ppwd1	167.986	-0.359615	0.144279	-2.4925	0.0126849	0.114252
Sdr39u1	619.753	0.385295	0.154726	2.49018	0.0127678	0.114724
Astn1	4383.87	0.150743	0.0605287	2.49043	0.0127588	0.114724
Ppm1b	2654.59	-0.264524	0.106231	-2.49007	0.0127716	0.114724
Aim1	58.1788	-0.588982	0.236529	-2.4901	0.0127707	0.114724
Snx19	1301.84	0.258777	0.103975	2.48884	0.0128162	0.11505
Myo5b	618.484	0.517147	0.207863	2.48792	0.0128493	0.1152
Dact1	137.315	-0.524702	0.210883	-2.48812	0.012842	0.1152
Qars	747.804	0.23491	0.0944719	2.48656	0.0128984	0.115567
Hdac11	2900.61	0.251603	0.10125	2.48498	0.0129559	0.115934
Metrnl	130.217	-0.600973	0.241828	-2.48513	0.0129504	0.115934
Slc12a9	212.75	0.397149	0.159845	2.48459	0.0129699	0.115986
Trim32	2770.29	0.317259	0.127734	2.48374	0.0130011	0.116042
Tacc2	425.964	0.314576	0.126639	2.48404	0.0129901	0.116042
Stk24	718.033	-0.221757	0.0892755	-2.48397	0.0129929	0.116042
Rasa3	2145.52	-0.542259	0.218404	-2.48283	0.0130345	0.116266
Abl1	613.022	0.317255	0.127796	2.48251	0.0130459	0.116295
Zfp383	120.648	0.407222	0.164085	2.48177	0.0130731	0.116369
Kctd20	766.319	-0.180163	0.0726059	-2.48138	0.0130875	0.116369
Mllt10	792.084	-0.245969	0.0991234	-2.48144	0.0130851	0.116369
Pdcd5	545.899	-0.315854	0.127257	-2.48201	0.0130643	0.116369
Akap1	709.539	0.312644	0.126075	2.47983	0.0131444	0.116802
Eif3k	1096.39	0.232703	0.0938544	2.4794	0.0131603	0.116868
Naif1	49.0103	0.500135	0.201747	2.47902	0.0131742	0.116918
Lamb3	30.0355	0.606965	0.244877	2.47865	0.013188	0.116966
Gpr37	690.729	0.488401	0.197155	2.47725	0.0132401	0.117206
Plxna2	2715.3	0.411472	0.166078	2.47759	0.0132274	0.117206
Qpctl	156.03	0.398306	0.160786	2.47725	0.0132399	0.117206
Kcnk15	20.1696	-0.49338	0.199237	-2.47635	0.0132734	0.117399
Cxcr4	40.6355	-0.550956	0.2225	-2.47621	0.0132786	0.117399
Mina	122.409	0.456202	0.184253	2.47596	0.013288	0.117408
Prrt1	67.6156	0.463809	0.187394	2.47504	0.0133221	0.117635
Nrip2	172.264	0.484802	0.195914	2.47456	0.0133401	0.11772
Nipa1	622.537	0.330885	0.133743	2.47404	0.0133595	0.117817
Kansl1l	728.702	-0.452691	0.18301	-2.47359	0.0133763	0.117891
4933409K07Rik	2739.64	-0.401267	0.162359	-2.47148	0.0134554	0.118514
Gpr137	749.393	0.421027	0.170427	2.47042	0.0134955	0.118792
Trim9	3025.15	-0.311989	0.126365	-2.46896	0.0135508	0.119205
Zdhhc12	35.1272	0.538318	0.218065	2.46861	0.0135638	0.119244
Hunk	334.448	0.553495	0.224314	2.4675	0.0136059	0.119288
Pdzd7	40.8498	0.518654	0.210244	2.46691	0.0136283	0.119288
Grik3	1238.85	0.370652	0.150225	2.46731	0.0136133	0.119288
Emc10	1303.58	0.328086	0.132942	2.46789	0.0135911	0.119288
Hepacam	522.445	0.314795	0.127601	2.46701	0.0136245	0.119288
Rbpj	763.449	-0.302184	0.122493	-2.46696	0.0136267	0.119288
Zbtb6	660.542	-0.321147	0.130146	-2.46758	0.0136029	0.119288
Ctps	819.938	-0.261202	0.105898	-2.46655	0.0136421	0.119335
Klf4	47.2955	-0.59469	0.241149	-2.46607	0.0136606	0.119422
Gsto1	343.912	0.292719	0.118724	2.46553	0.0136809	0.11945
Pdgfa	313.376	-0.32829	0.133145	-2.46566	0.0136761	0.11945
Fbxo7	419.43	0.224226	0.0909614	2.46506	0.0136989	0.119459
Herc6	392.78	-0.593421	0.240714	-2.46525	0.0136918	0.119459
Them4	216.847	0.375156	0.152216	2.46463	0.0137157	0.119531
Zfp341	70.4222	0.441177	0.179043	2.46408	0.0137365	0.119638
Smyd5	538.864	0.412732	0.167565	2.46312	0.0137735	0.119812
Kdm6b	134.897	-0.583219	0.236762	-2.46332	0.0137657	0.119812
St18	135.596	0.523232	0.212449	2.46286	0.0137833	0.119822
Lyar	150.405	-0.39378	0.159909	-2.46253	0.013796	0.119859
Rnf139	868.37	-0.28202	0.114574	-2.46146	0.0138373	0.120107
Mvd	243.124	-0.41757	0.169651	-2.46134	0.0138417	0.120107
Eif4e	2436.03	-0.243647	0.0990404	-2.46008	0.0138906	0.120457
Mapkapk3	56.5355	-0.600798	0.244449	-2.45776	0.0139805	0.121162
Ppm1e	6173.74	-0.450869	0.183468	-2.45748	0.0139915	0.121182
Zfp52	153.755	-0.40309	0.164075	-2.45675	0.01402	0.121354
Wdr3	502.355	-0.234291	0.0953869	-2.45622	0.0140409	0.12146
Impa1	1297.68	-0.251917	0.102577	-2.45589	0.0140535	0.121494
Smc1a	2187.83	-0.197588	0.0804952	-2.45466	0.0141019	0.121767
Gramd4	722.376	-0.215921	0.0879644	-2.45464	0.0141024	0.121767
Clptm1	2301.38	0.212528	0.0866001	2.45413	0.0141226	0.121866
Kif27	84.6885	0.594605	0.242419	2.4528	0.0141749	0.122167
Rffl	161.128	0.413177	0.16845	2.45282	0.014174	0.122167
Zfp92	61.0112	0.577481	0.235496	2.45219	0.0141989	0.122285
Gnl2	889.266	-0.226222	0.0922597	-2.45201	0.014206	0.122285
Kcnk10	208.469	-0.411874	0.168109	-2.45004	0.0142839	0.12288
Babam1	766.181	0.22146	0.0904017	2.44973	0.0142963	0.122912
Fbxl21	65.1749	0.585325	0.238973	2.44933	0.0143122	0.122973
Snrpd1	651.856	-0.311495	0.127189	-2.44908	0.0143223	0.122984
Gstm1	1301.82	0.29587	0.120875	2.44772	0.0143762	0.123372
Atp2b4	3840.92	0.43168	0.176393	2.44726	0.0143946	0.123378
Zbed5	606.811	0.259432	0.106008	2.44729	0.0143933	0.123378
Gm5512	39.4162	0.556391	0.227403	2.44672	0.0144163	0.123461
Bhlhe40	1928.87	-0.558347	0.228215	-2.44658	0.0144219	0.123461
Nol3	196.23	0.40089	0.163875	2.44631	0.0144326	0.123478
Oxsm	131.044	0.449422	0.183779	2.44545	0.0144673	0.123699
H2-DMa	105.327	0.438017	0.179226	2.44393	0.0145281	0.12402
Rraga	1065.73	0.263208	0.107705	2.44378	0.0145342	0.12402
1110051M20Rik	1126.59	0.238113	0.0974512	2.44341	0.0145493	0.12402
Dbx2	200.712	-0.355365	0.145451	-2.4432	0.0145578	0.12402
Hcfc2	641.808	-0.369609	0.15126	-2.44353	0.0145445	0.12402
Rap1a	804.749	-0.51717	0.211653	-2.44348	0.0145462	0.12402
Slc29a1	203.936	0.478721	0.196057	2.44174	0.0146167	0.12407
Unc5b	215.232	0.435133	0.178215	2.44162	0.0146216	0.12407
Cplx2	10190.7	0.383951	0.157259	2.44152	0.0146255	0.12407
Ddn	9654.6	0.231008	0.0945806	2.44245	0.0145879	0.12407
9030624J02Rik	933.271	0.192827	0.0789502	2.44239	0.0145902	0.12407
Mknk2	489.308	-0.232725	0.0952732	-2.44271	0.0145776	0.12407
Rhoq	736.354	-0.542158	0.222003	-2.44212	0.0146012	0.12407
Aqp1	147.966	-0.442104	0.181145	-2.4406	0.0146627	0.12431
Pnma3	255.433	0.44921	0.184086	2.44021	0.0146785	0.124369
Cox7c	1792.84	-0.204439	0.0837975	-2.43968	0.0147004	0.124479
Rtn4	13423.7	-0.216876	0.0889056	-2.43939	0.014712	0.124502
Zfp148	3946.7	-0.200542	0.0822371	-2.43858	0.0147453	0.124558
Galnt1	1401.08	-0.277763	0.1139	-2.43866	0.0147417	0.124558
Nadk2	955.741	-0.288621	0.118343	-2.43885	0.0147342	0.124558
Stx3	555.577	-0.302513	0.124084	-2.43798	0.0147696	0.124689
Zfhx3	57.9504	0.595763	0.244442	2.43724	0.0147998	0.124771
Med6	322.033	-0.271833	0.11155	-2.43687	0.0148149	0.124771
Nebl	1057.27	-0.386878	0.158759	-2.43689	0.0148141	0.124771
Gjd2	192.291	-0.597066	0.244988	-2.43712	0.0148046	0.124771
Usp11	1898.1	0.309913	0.127241	2.43565	0.0148651	0.124774
Rab2a	4347.5	-0.246102	0.101023	-2.4361	0.0148465	0.124774
Tada1	725.497	-0.33037	0.135644	-2.43556	0.0148687	0.124774
Nipbl	1589.33	-0.353228	0.145015	-2.4358	0.0148589	0.124774
Ccnd2	905.491	-0.400843	0.164557	-2.43589	0.0148552	0.124774
Gimap6	71.981	-0.553725	0.227301	-2.43609	0.014847	0.124774
Map2k7	875.692	0.242269	0.0994999	2.43486	0.0148975	0.124941
Rasa2	1777.24	-0.576455	0.23687	-2.43363	0.0149481	0.125291
Mon1b	454.906	0.267253	0.109889	2.43202	0.0150147	0.125774
Szt2	376.177	0.331259	0.13625	2.43125	0.0150469	0.125968
Tmem136	198.219	0.376584	0.154909	2.43101	0.0150569	0.125977
Dcaf15	182.417	0.34858	0.143421	2.43047	0.0150791	0.126036
Ppp6r3	2124.89	-0.203396	0.0836879	-2.43041	0.0150819	0.126036
Rasd2	657.866	0.586192	0.241252	2.42979	0.0151076	0.1261
Bag6	1393.83	0.248209	0.102152	2.4298	0.0151071	0.1261
Zfp772	176.698	0.322984	0.132959	2.42919	0.0151327	0.126234
Zmpste24	599.775	-0.275451	0.113525	-2.42635	0.0152514	0.127149
Rtkn	494.365	0.442082	0.182288	2.42518	0.0153009	0.12744
Antxr1	143.6	0.376624	0.155303	2.42509	0.0153044	0.12744
Plp1	16518.6	0.400542	0.165216	2.42435	0.0153356	0.127598
C1galt1	294.806	-0.33209	0.136989	-2.42421	0.0153415	0.127598
Pigl	56.3034	0.483555	0.199572	2.42296	0.0153948	0.127965
Ptk2b	4989.32	0.244432	0.100911	2.42225	0.0154248	0.128138
Commd5	218.024	0.33208	0.137114	2.42193	0.0154384	0.128175
Slx4ip	125.582	0.400085	0.165261	2.42093	0.015481	0.128377
Pmvk	534.747	-0.310933	0.128427	-2.42109	0.0154741	0.128377
Gadd45g	148.034	-0.561898	0.232121	-2.42071	0.0154904	0.128379
Acbd3	795.994	-0.226913	0.0937738	-2.41979	0.0155293	0.128626
Map3k2	1337.21	-0.332174	0.137331	-2.41879	0.0155722	0.128905
Gal3st3	164.733	0.46747	0.193457	2.41641	0.0156744	0.129369
Jag2	384.556	0.341145	0.141131	2.41723	0.0156393	0.129369
Selk	1302.52	-0.251038	0.103866	-2.41695	0.0156512	0.129369
Ppp1r3b	48.9841	-0.573713	0.237407	-2.41658	0.0156673	0.129369
Frzb	473.398	-0.588351	0.243478	-2.41645	0.0156729	0.129369
Noxred1	21.9772	-0.573086	0.237258	-2.41546	0.0157156	0.129633
Gas2l1	430.845	0.262885	0.108852	2.41508	0.0157319	0.129692
Fam13a	257.694	0.414224	0.171561	2.41444	0.0157596	0.129767
Tmem234	399.491	0.245152	0.101528	2.41463	0.0157511	0.129767
Cthrc1	74.3593	-0.582806	0.24141	-2.41417	0.015771	0.129785
Mtf2	1143.38	-0.272263	0.112812	-2.41343	0.0158031	0.12982
Wwp1	1596.85	-0.44989	0.186403	-2.41353	0.0157989	0.12982
Gm3219	24.9898	-0.552046	0.228702	-2.41383	0.015786	0.12982
Usp5	3199.36	0.245553	0.101764	2.41296	0.0158234	0.129911
Clcn3	5399.19	-0.157555	0.0653175	-2.41213	0.0158595	0.13012
Uggt1	1629.84	-0.19421	0.0805198	-2.41195	0.0158674	0.13012
Atp5f1	4783.42	-0.195616	0.0811253	-2.41128	0.0158966	0.130284
Orai3	236.95	0.453788	0.188223	2.4109	0.0159131	0.130342
Mbp	16783.2	0.508213	0.210966	2.40898	0.0159972	0.130869
Gtf2h4	185.355	0.398664	0.165511	2.40869	0.0160101	0.130869
Caprin1	5253.26	-0.1934	0.0802923	-2.4087	0.0160094	0.130869
Tbc1d12	428.163	-0.373883	0.155229	-2.40858	0.0160146	0.130869
Lpcat2	161.745	0.381628	0.158493	2.40785	0.0160466	0.131053
Ctbp2	499.346	-0.551471	0.229122	-2.40689	0.0160891	0.131324
Nes	191.615	-0.462152	0.192065	-2.40622	0.0161184	0.131487
Zhx2	252.381	-0.344547	0.143231	-2.40553	0.0161489	0.131655
Kctd15	124.9	-0.477415	0.198482	-2.40533	0.0161578	0.131655
Wipi1	137.643	0.356516	0.148246	2.4049	0.016177	0.131735
Zfr2	361.658	0.310153	0.12898	2.40466	0.0161873	0.131743
Tjap1	128.305	-0.370019	0.153915	-2.40405	0.0162146	0.131888
Hilpda	65.3442	0.478069	0.198993	2.40245	0.0162859	0.132391
Carns1	88.2862	0.53973	0.22482	2.40072	0.0163627	0.132738
Gm973	80.5675	0.504923	0.210326	2.40067	0.0163651	0.132738
Ablim2	922.872	0.447863	0.186525	2.40108	0.0163466	0.132738
Car5b	76.2593	-0.528672	0.220221	-2.40064	0.0163664	0.132738
Ngfr	29.2525	0.563863	0.234925	2.40018	0.016387	0.13282
Cd99l2	1558.39	0.270646	0.11277	2.39999	0.0163954	0.13282
Cacna2d2	341.186	0.584859	0.243815	2.39878	0.0164497	0.132949
Dcbld1	146.93	0.434214	0.181109	2.39753	0.016506	0.132949
Triqk	225.439	0.420546	0.175355	2.39825	0.0164735	0.132949
Negr1	4742.73	0.230129	0.0959605	2.39817	0.0164774	0.132949
Anxa5	850.313	-0.327854	0.136724	-2.39793	0.0164879	0.132949
Acvr1c	1077.11	-0.528914	0.220527	-2.39841	0.0164666	0.132949
2700046A07Rik	22.2923	-0.553855	0.230996	-2.39768	0.0164993	0.132949
Cyp1b1	81.2309	-0.568083	0.236815	-2.39884	0.016447	0.132949
Dlx1	348.75	-0.581861	0.242692	-2.39753	0.0165061	0.132949
Tmem252	18.1831	-0.587701	0.24494	-2.39937	0.0164233	0.132949
Klf11	154.175	0.492737	0.205591	2.39668	0.0165441	0.133179
Fam199x	723.195	-0.270926	0.113053	-2.39644	0.016555	0.13319
Tdrd5	19.8389	0.584134	0.243847	2.39549	0.0165981	0.133308
St3gal2	1187.74	0.314766	0.131398	2.39552	0.0165969	0.133308
Sclt1	315.446	-0.326464	0.136278	-2.39557	0.0165945	0.133308
Tmem8	157.154	0.348719	0.145662	2.39403	0.0166642	0.133762
N4bp2l2	1593.75	-0.359305	0.15021	-2.39202	0.0167557	0.134343
6430531B16Rik	16.6829	-0.58586	0.244903	-2.39221	0.0167471	0.134343
Adamtsl1	102.466	0.549601	0.230003	2.38954	0.0168697	0.134596
Wdtc1	525.938	0.309815	0.129569	2.39112	0.0167972	0.134596
Adnp2	529.23	0.235854	0.0987064	2.38945	0.0168737	0.134596
B230219D22Rik	2640.99	-0.205229	0.085848	-2.39061	0.0168202	0.134596
Zmym5	647.846	-0.221015	0.0924899	-2.38961	0.0168663	0.134596
Dek	1067.5	-0.294248	0.123094	-2.39043	0.0168288	0.134596
A230073K19Rik	317.077	-0.370252	0.154941	-2.38964	0.016865	0.134596
Slfn5	212.17	-0.408915	0.171094	-2.39	0.0168485	0.134596
Sox4	328.551	-0.585367	0.244937	-2.38987	0.0168543	0.134596
Grem1	50.2737	-0.53662	0.224618	-2.38903	0.0168927	0.134671
Coq5	638.557	-0.18187	0.0761382	-2.38869	0.0169086	0.134722
Ntrk2	11978.2	-0.192332	0.0805343	-2.3882	0.0169313	0.134826
Zfp318	881.399	0.214298	0.0897898	2.38667	0.0170019	0.135312
Nfatc2	66.4565	0.566935	0.237592	2.38617	0.0170249	0.135418
Inf2	480.407	0.558456	0.234103	2.38551	0.0170553	0.135506
Rnf219	307.851	-0.280321	0.117507	-2.38556	0.017053	0.135506
Pno1	385.933	-0.276718	0.116086	-2.38374	0.0171377	0.136083
Ttc30b	310.565	0.314685	0.132075	2.38262	0.0171898	0.13642
Galk2	383.882	0.244649	0.102733	2.38141	0.0172463	0.136714
Vps51	778.813	0.189154	0.0794279	2.38145	0.0172446	0.136714
Dak	85.8697	0.450803	0.189339	2.38093	0.0172692	0.136817
Egln3	140.586	-0.580194	0.243744	-2.38034	0.0172968	0.136959
Zfp263	475.272	-0.233722	0.0982083	-2.37986	0.0173193	0.137059
Mkks	747.803	-0.224815	0.0944758	-2.37961	0.017331	0.137075
Tbccd1	214.063	0.278968	0.117316	2.37792	0.0174107	0.137628
Ap1m1	573.362	0.26291	0.110615	2.37681	0.0174633	0.137888
Rit1	483.391	-0.257617	0.108387	-2.37683	0.0174622	0.137888
Vstm4	82.7591	-0.565634	0.238041	-2.37621	0.0174915	0.138033
Dusp8	1196.11	0.243965	0.102703	2.37545	0.0175278	0.138164
Yipf4	906.428	-0.27379	0.115249	-2.37564	0.0175186	0.138164
Prelp	58.4042	0.576699	0.24288	2.37442	0.0175763	0.138457
D430020J02Rik	40.6156	0.524977	0.221148	2.37387	0.0176026	0.138457
Znf512b	705.666	0.345958	0.145729	2.37398	0.0175977	0.138457
Dtx3	1273.12	0.212183	0.0893839	2.37384	0.0176044	0.138457
Dusp19	170.684	0.343666	0.144958	2.37079	0.0177499	0.13915
Arpc1a	1857.59	0.25851	0.109032	2.37095	0.0177422	0.13915
Vps11	1209.92	0.188927	0.0797032	2.37038	0.0177699	0.13915
Gdi2	5528.8	-0.193543	0.0816521	-2.37034	0.0177719	0.13915
Hsd17b12	1287.42	-0.197887	0.08344	-2.37161	0.0177107	0.13915
Chd2	1729.42	-0.213404	0.0900192	-2.37065	0.0177566	0.13915
Pdik1l	499.2	-0.277242	0.116943	-2.37075	0.0177523	0.13915
H3f3b	4008.84	-0.465569	0.196321	-2.37147	0.0177174	0.13915
Sytl5	141.306	0.567242	0.239422	2.36921	0.0178261	0.1393
Lmtk3	543.078	0.392524	0.165698	2.36891	0.0178406	0.1393
Lactb	316.532	-0.284313	0.119988	-2.36951	0.0178118	0.1393
Gng13	391.209	-0.420686	0.177555	-2.36933	0.0178204	0.1393
Knop1	658.624	-0.462452	0.195216	-2.36892	0.0178401	0.1393
Cwc25	338.522	-0.301682	0.127368	-2.36859	0.0178559	0.139341
Scube3	61.7161	0.576026	0.243256	2.36798	0.0178853	0.139488
BC037034	462.015	0.243268	0.10274	2.36779	0.0178945	0.139488
Cables1	417.776	-0.299925	0.126719	-2.36685	0.01794	0.139765
Lyrm9	647.871	0.414933	0.175367	2.36608	0.0179774	0.139826
Pan3	907.646	-0.220947	0.0933814	-2.36607	0.0179778	0.139826
Sgpl1	701.309	-0.409253	0.172942	-2.36642	0.017961	0.139826
Gigyf1	290.797	0.33914	0.143363	2.3656	0.0180007	0.13985
Lztfl1	1079.61	-0.234664	0.0991923	-2.36575	0.0179936	0.13985
Rhob	2496.3	0.245745	0.103935	2.3644	0.0180591	0.140181
Thoc7	652.922	-0.297342	0.125763	-2.36432	0.0180633	0.140181
Inpp4a	2674.39	0.397048	0.16801	2.36324	0.0181159	0.140364
Mettl21a	212.798	0.309818	0.1311	2.36322	0.018117	0.140364
Rasl11a	74.8067	-0.572636	0.242304	-2.36329	0.0181133	0.140364
Otud6b	1451.04	-0.189949	0.0803849	-2.36299	0.0181281	0.140373
Dmrtc1a	56.7498	0.487326	0.206279	2.36246	0.018154	0.140496
Prkce	4841.65	0.333202	0.141076	2.36186	0.0181833	0.140567
Tbc1d10a	384.745	-0.342031	0.144805	-2.36201	0.0181763	0.140567
Frmd8	204.64	0.403776	0.171005	2.3612	0.0182161	0.140743
Bmpr1a	1664.79	-0.371643	0.157447	-2.36042	0.0182541	0.140959
Axin1	436.854	-0.238728	0.101185	-2.35932	0.0183082	0.1413
Scn7a	194.676	0.576762	0.244565	2.35832	0.0183578	0.141413
Rgs8	1151.56	0.529105	0.224367	2.35821	0.0183632	0.141413
Zfp963	51.5868	0.515008	0.218386	2.35825	0.0183613	0.141413
Ipo4	882.31	0.328243	0.139186	2.3583	0.0183589	0.141413
Asphd2	998.775	0.29797	0.126388	2.35757	0.0183948	0.141501
Ddx39	232.759	-0.343686	0.145772	-2.35769	0.0183891	0.141501
Slc7a6	355.735	-0.232885	0.0988003	-2.35713	0.0184167	0.141514
Gramd1b	1219.21	-0.325085	0.137912	-2.3572	0.0184133	0.141514
Wnt9a	205.912	0.573447	0.243399	2.356	0.0184729	0.141858
Crlf2	134.861	0.383598	0.16283	2.35582	0.0184817	0.141858
Bclaf1	4324.5	-0.214566	0.0910896	-2.35555	0.0184954	0.141886
Zfp334	668.072	-0.25707	0.109146	-2.35529	0.0185082	0.141907
Rnf19b	551.615	-0.309574	0.131504	-2.35411	0.0185673	0.142281
Wdr54	187.564	0.307309	0.130586	2.35331	0.0186072	0.142385
Cnot2	1309.39	-0.20289	0.0862176	-2.35323	0.0186112	0.142385
Homer2	2150.13	-0.517483	0.219892	-2.35334	0.0186054	0.142385
Hemk1	121.161	0.40044	0.170195	2.35283	0.0186311	0.142402
Impdh2	823.302	-0.234126	0.0995105	-2.35278	0.0186338	0.142402
Pik3ip1	468.025	0.260749	0.110899	2.35124	0.0187111	0.142915
Sfxn3	527.783	0.324922	0.138235	2.35051	0.0187479	0.143119
Spast	1380.84	-0.262248	0.111595	-2.35	0.0187734	0.143235
Prss23	604.22	-0.567464	0.241507	-2.34968	0.0187895	0.14328
Dnah1	186.09	0.39581	0.168472	2.34941	0.0188033	0.143308
Fgf12	5506.92	-0.259787	0.110595	-2.349	0.0188238	0.143386
Mxi1	1284.53	-0.290644	0.123779	-2.34808	0.0188706	0.143664
Ing2	512.748	-0.378075	0.161029	-2.34788	0.0188809	0.143664
Pdlim7	306.576	-0.353504	0.150735	-2.3452	0.0190169	0.144621
Stk32c	1595.72	0.415971	0.17739	2.34495	0.0190299	0.144641
Ache	452.224	0.453927	0.19364	2.34418	0.0190689	0.144781
Uba3	1545.26	-0.196371	0.0837624	-2.34438	0.0190588	0.144781
Npr2	325.393	0.273962	0.116913	2.3433	0.0191138	0.145044
Arel1	3389.02	0.388875	0.166005	2.34255	0.0191523	0.145257
Kcnb2	875.049	-0.525948	0.224568	-2.34204	0.0191786	0.145378
Tunar	109.17	0.573702	0.24499	2.34174	0.0191942	0.145418
Mamld1	267.266	-0.355129	0.151697	-2.34104	0.0192299	0.14561
Dnajc17	113.911	0.418664	0.1789	2.34022	0.0192725	0.145775
Vps13a	3600.74	-0.356559	0.152349	-2.34041	0.0192624	0.145775
Dstn	3410.16	-0.289661	0.123793	-2.33988	0.0192902	0.14583
Zfp687	363.983	0.293061	0.125266	2.33951	0.019309	0.145894
Csgalnact2	427.137	-0.279873	0.119646	-2.33917	0.0193267	0.145949
Gfod1	2586.16	-0.471126	0.201428	-2.33893	0.019339	0.145963
Mta2	802.042	-0.202431	0.0865679	-2.33841	0.0193659	0.146088
Tmem19	473.676	0.250285	0.107058	2.33783	0.0193958	0.146235
Lmo7	1368.98	0.499917	0.214108	2.33488	0.0195497	0.147079
Stxbp4	374.188	0.285273	0.122174	2.33497	0.0195451	0.147079
Zc3h7a	664.444	-0.214157	0.0917162	-2.335	0.0195433	0.147079
Smc3	2182.67	-0.357039	0.152889	-2.33527	0.0195291	0.147079
Ap1s1	1654.79	0.359681	0.15409	2.33422	0.019584	0.147258
Prkar2b	1475.62	0.458982	0.196682	2.33363	0.0196152	0.1473
Pigq	885.719	0.253501	0.10862	2.33383	0.0196045	0.1473
Gm13889	293.094	-0.570673	0.244555	-2.33352	0.019621	0.1473
Ing3	402.779	-0.239485	0.102637	-2.33331	0.0196321	0.147304
Zfp955a	672.85	-0.326181	0.139809	-2.33304	0.0196459	0.147328
Tmed7	2360.49	-0.217705	0.0933412	-2.33236	0.0196817	0.147496
Zcchc11	766.939	-0.338366	0.145084	-2.33222	0.0196893	0.147496
Mmp19	23.6246	-0.491934	0.210994	-2.33151	0.0197266	0.147697
Pde4d	2096.65	-0.368463	0.158069	-2.33103	0.0197516	0.147805
Pip5k1a	858.617	-0.187008	0.0802445	-2.33048	0.0197808	0.147883
Cnn3	1065.55	-0.499716	0.21443	-2.33044	0.0197831	0.147883
Fam101a	18.8108	-0.556096	0.238673	-2.32995	0.0198085	0.147995
0610031J06Rik	339.853	0.32664	0.140257	2.32887	0.019866	0.148221
Keap1	967.462	0.259665	0.111512	2.32858	0.0198811	0.148221
Cpsf2	1381.08	-0.184578	0.0792489	-2.32909	0.0198543	0.148221
Nop58	770.693	-0.267461	0.114857	-2.32863	0.0198785	0.148221
Nudt16l1	357.149	0.271359	0.116559	2.32808	0.0199079	0.148295
Elf2	1242.07	-0.358427	0.153963	-2.328	0.0199122	0.148295
Ccdc174	392.524	-0.24393	0.104834	-2.32682	0.0199746	0.148681
Tnfsf10	37.8136	0.561627	0.241503	2.32555	0.0200428	0.149109
Tcea1	2057.31	-0.196924	0.0847218	-2.32436	0.020106	0.149421
Inpp1	383.072	-0.241086	0.103716	-2.32449	0.0200991	0.149421
Brwd3	334.195	-0.357728	0.153958	-2.32354	0.0201502	0.149671
Hs3st3a1	44.2801	-0.561875	0.241862	-2.32312	0.0201725	0.149757
Ank3	4024.86	0.33665	0.144955	2.32244	0.0202094	0.149951
Fbll1	373.619	0.258659	0.111386	2.32218	0.0202232	0.149974
Ube2z	1377.08	0.162188	0.0698615	2.32156	0.0202567	0.150143
Sbk1	1128.87	-0.277109	0.119388	-2.32108	0.0202828	0.150257
Chrna4	311.747	0.568358	0.244992	2.3199	0.0203462	0.150639
Rpf1	255.112	-0.348645	0.150296	-2.31973	0.0203557	0.150639
Pcdhb13	117.873	0.397706	0.17147	2.31939	0.020374	0.150654
Aen	406.477	-0.267056	0.115146	-2.31929	0.0203793	0.150654
Fam115a	4860.41	0.147917	0.0638021	2.31836	0.0204295	0.150829
Cul5	2156.54	-0.206734	0.0891622	-2.31863	0.020415	0.150829
Fnta	856.029	-0.254734	0.109881	-2.31826	0.0204351	0.150829
Mga	2923.81	-0.239811	0.103474	-2.31759	0.0204714	0.151017
Cdc37l1	1524.4	-0.21399	0.0923529	-2.31709	0.020499	0.151141
Vstm5	170.136	0.42339	0.182767	2.31655	0.020528	0.151185
Slc52a2	134.659	0.411631	0.177725	2.31611	0.0205524	0.151185
Car11	1365.83	0.379462	0.163828	2.31622	0.0205462	0.151185
Sec62	3402.01	-0.230187	0.0993987	-2.31579	0.0205697	0.151185
Zfp146	721.676	-0.23709	0.102376	-2.31588	0.0205648	0.151185
Zfp36l2	181.955	-0.39054	0.168611	-2.31622	0.0205462	0.151185
Cdkn2d	504.736	0.259123	0.111918	2.31529	0.0205971	0.151189
Tbcd	755.398	0.212911	0.0919534	2.31542	0.02059	0.151189
Acap2	2592.17	-0.180036	0.0777629	-2.31519	0.0206024	0.151189
Memo1	351.141	-0.280475	0.121205	-2.31405	0.0206649	0.151568
AU021092	26.8006	0.540154	0.233549	2.31281	0.020733	0.151923
Trub2	408.949	0.251023	0.108538	2.31277	0.020735	0.151923
Phlpp1	1137.1	0.333981	0.144438	2.31229	0.0207619	0.152041
Proca1	37.1413	-0.519715	0.224858	-2.3113	0.0208162	0.152359
Kdm5b	2013.52	-0.294852	0.12762	-2.31038	0.0208669	0.15265
Katnbl1	360.598	-0.306876	0.132838	-2.31016	0.0208793	0.152661
Snhg8	246.615	-0.269266	0.116573	-2.30986	0.0208961	0.152704
Fxyd6	1317.47	0.38111	0.165064	2.30886	0.0209513	0.153028
Slc7a3	203.159	0.550838	0.238609	2.30854	0.0209691	0.153079
Gjc1	45.6023	-0.481933	0.208875	-2.30728	0.0210392	0.153511
Snx30	1234.91	-0.313477	0.135956	-2.30573	0.0211257	0.154062
Dnajc25	52.3799	-0.477634	0.20735	-2.30352	0.0212498	0.154886
Ankrd32	867.519	-0.274367	0.119144	-2.30282	0.0212891	0.155092
Nat1	35.5366	-0.528668	0.229613	-2.30243	0.0213109	0.15517
Dyrk1b	202.373	0.36716	0.15953	2.30151	0.0213627	0.155305
Sdad1	482	-0.216939	0.0942536	-2.30165	0.0213548	0.155305
Swt1	279.303	-0.378019	0.164234	-2.30171	0.0213516	0.155305
Zfp617	802.632	-0.235261	0.102238	-2.30111	0.0213853	0.15539
Rpap1	228.619	0.343801	0.149484	2.29992	0.0214527	0.155665
Myh9	1501.24	-0.27446	0.119358	-2.29946	0.0214786	0.155665
Itpkc	202.883	-0.314453	0.136746	-2.29955	0.0214737	0.155665
Lgr4	1037.18	-0.413091	0.179589	-2.3002	0.0214367	0.155665
4430402I18Rik	61.5279	-0.475594	0.206808	-2.29969	0.0214659	0.155665
Psma3	1846.09	-0.250243	0.108861	-2.29873	0.0215204	0.155887
Prlr	21.9939	0.545605	0.23738	2.29844	0.0215365	0.155923
Myo7a	265.545	0.277954	0.120947	2.29816	0.0215528	0.155961
Chrna3	27.5634	-0.522491	0.227381	-2.29787	0.0215694	0.156
Ccdc103	44.1439	0.503612	0.219205	2.29744	0.0215935	0.156022
Spsb3	662.622	0.282021	0.122755	2.29742	0.0215947	0.156022
Zkscan4	106.041	0.356384	0.155154	2.29696	0.0216209	0.156054
Blzf1	503.798	-0.318399	0.138618	-2.29695	0.0216214	0.156054
Psmd12	1371.16	-0.237039	0.103243	-2.29594	0.0216796	0.156394
Rfng	297.005	0.326121	0.142115	2.29477	0.0217461	0.156472
Fam76a	925.941	0.280307	0.122144	2.2949	0.021739	0.156472
Rsrc2	1613.38	-0.233555	0.101764	-2.29507	0.0217294	0.156472
Dcp1a	468.841	-0.315911	0.137657	-2.29492	0.0217375	0.156472
Kcnj16	502.254	-0.316108	0.137719	-2.29531	0.0217151	0.156472
BC049352	20.127	-0.541735	0.236183	-2.29371	0.0218072	0.156831
Mcmbp	543.208	-0.338439	0.147627	-2.29252	0.0218756	0.157242
Pgap1	1889.18	-0.510949	0.2229	-2.29228	0.0218894	0.15726
Gpr108	251.698	0.34773	0.151723	2.29187	0.0219134	0.157272
Grm8	593.949	-0.402174	0.175475	-2.29191	0.0219108	0.157272
Crh	120.231	-0.499384	0.21806	-2.29013	0.022014	0.157913
Tomm6	425.757	0.247636	0.108142	2.28992	0.0220259	0.157918
Slc4a2	295.785	0.312097	0.136326	2.28934	0.0220594	0.158077
Pnpla7	255.254	0.406295	0.17751	2.28885	0.022088	0.158181
Engase	131.076	0.399869	0.174743	2.28832	0.0221189	0.158181
Cmtr1	1728.31	0.26071	0.113928	2.28839	0.022115	0.158181
Egfl8	24.0973	-0.558449	0.244012	-2.28861	0.0221018	0.158181
Supt6	2636.17	0.14606	0.0638485	2.28761	0.0221604	0.158396
Phax	827.26	-0.23071	0.100876	-2.28707	0.0221916	0.158458
Stk39	2309.54	-0.285583	0.124868	-2.28708	0.0221909	0.158458
Csad	201.047	0.299934	0.131187	2.28632	0.0222358	0.158693
Diap2	490.875	0.340545	0.148989	2.28571	0.0222715	0.158867
Vbp1	987.185	-0.263944	0.115495	-2.28532	0.0222939	0.158946
Nxph1	679.22	-0.349839	0.15315	-2.28429	0.0223548	0.159299
Plekha7	228.475	0.443681	0.194383	2.28251	0.0224595	0.159721
Grid1	799.052	0.347694	0.152326	2.28257	0.0224559	0.159721
Hspa13	1305.19	-0.243292	0.106577	-2.28278	0.0224431	0.159721
6820431F20Rik	2587.13	-0.42246	0.185072	-2.28269	0.0224489	0.159721
Stat2	230.099	0.346222	0.151766	2.28129	0.0225313	0.159938
Elmo1	991.265	0.306174	0.134213	2.28125	0.0225334	0.159938
Ndufc2	1372.63	-0.204025	0.0894377	-2.28119	0.022537	0.159938
Alkbh1	200.788	-0.370648	0.162492	-2.28102	0.0225471	0.159938
Osmr	85.382	-0.540588	0.236966	-2.28129	0.0225313	0.159938
Gzf1	1122.54	-0.213738	0.0937122	-2.28079	0.0225606	0.159954
1700102P08Rik	19.2575	-0.553008	0.242545	-2.28002	0.0226065	0.160198
Tvp23b	461.879	-0.251125	0.110161	-2.27962	0.0226303	0.160286
Mettl24	21.0271	0.557605	0.244638	2.27931	0.0226487	0.160335
Fam92a	977.804	-0.261767	0.114878	-2.27865	0.0226878	0.160531
Nfatc1	46.1408	-0.543761	0.238665	-2.27834	0.0227064	0.160581
Cyb5d2	260.042	0.295922	0.129919	2.27774	0.022742	0.160752
Adam15	555.656	0.305564	0.134236	2.27632	0.0228271	0.161273
Slc30a2	23.4873	0.556862	0.244918	2.27367	0.0229858	0.161514
Vat1l	974.019	0.519632	0.228456	2.27454	0.0229336	0.161514
Grid2	207.31	0.381764	0.167779	2.2754	0.0228821	0.161514
Dennd6a	825.352	-0.18713	0.0822431	-2.27533	0.0228864	0.161514
Ppid	1223.32	-0.212301	0.0933575	-2.27407	0.022962	0.161514
Suco	1397.5	-0.31414	0.138104	-2.27467	0.022926	0.161514
Tmem2	453.223	-0.373679	0.164301	-2.27436	0.0229444	0.161514
Rps2	7601.93	-0.387453	0.170411	-2.27364	0.0229879	0.161514
Sycp3	87.6307	-0.397453	0.174723	-2.27475	0.0229207	0.161514
Pdp1	4887.39	-0.463867	0.20402	-2.27364	0.0229876	0.161514
Ctxn3	139.887	-0.526889	0.231661	-2.27439	0.0229424	0.161514
Baz2b	943.361	-0.197319	0.0868123	-2.27294	0.0230297	0.161727
[truncated: 12,033 more rows]
