# Supplementary material for: Dysregulation of RNA Splicing in Tauopathies
Source: Cell Rep. Author manuscript; Available in PMC 2020 Jan 3. (PMC6941411; doi:10.1016/j.celrep.2019.11.093)
Supplement: 2 [file NIHMS1547525-supplement-2.xlsx]

## Sheet: alt3
gene	chrom	chromStart	chromEnd	name	score	strand	type	isoformIDs	altSSDistance	coverage	I_g1(AD)	I_g2(Ctrl)	dI_g1_vs_g2	pvalue	FDR	isoform1Tags_g1	isoform2Tags_g1	exonTags_g1	proximalJunctionTags_g1	distalJunctionTags_g1	isoform1Tags_g2	isoform2Tags_g2	exonTags_g2	proximalJunctionTags_g2	distalJunctionTags_g2
3146//HMGB1	chr13	31035429	31036848	A3-3146-6407-7652[A0][1/1][DNT]	0	-	alt3	A0/A1	155	22.4267	0.0722754	0.600563	-0.528287	6.00391e-40	3.28954e-36	344.029	228.971	344.029	17.8382	228.971	302.042	8.95805	302.042	13.4686	8.95805
5217//PFN2	chr3	149682688	149686336	A3-5217-5597-9053[A1][4/2][DNT]	0	-	alt3	A0/A1	322	727.519	0.820577	0.892123	-0.0715459	2.09933e-11	9.58521e-09	6463.61	454.121	6463.61	2076.89	454.121	6540.3	273.398	6540.3	2260.95	273.398
5217//PFN2	chr3	149683823	149686336	A3-5217-5597-7918[A1][1/1][DNT]	0	-	alt3	A0/A1	322	727.519	0.820577	0.892123	-0.0715459	2.09933e-11	1.04566e-08	6463.61	454.121	6463.61	2076.89	454.121	6540.3	273.398	6540.3	2260.95	273.398
5217//PFN2	chr3	149683824	149686336	A3-5217-5597-7917[A1][1/1][DNT]	0	-	alt3	A0/A1	322	727.519	0.820577	0.892123	-0.0715459	2.09933e-11	1.15022e-08	6463.61	454.121	6463.61	2076.89	454.121	6540.3	273.398	6540.3	2260.95	273.398
5217//PFN2	chr3	149683852	149686336	A3-5217-5597-7889[A1][1/2][DNT]	0	-	alt3	A0/A1	322	727.519	0.820577	0.892123	-0.0715459	2.09933e-11	1.27803e-08	6463.61	454.121	6463.61	2076.89	454.121	6540.3	273.398	6540.3	2260.95	273.398
5217//PFN2	chr3	149683857	149686336	A3-5217-5597-7884[A1][1/1][DNT]	0	-	alt3	A0/A1	322	727.519	0.820577	0.892123	-0.0715459	2.09933e-11	1.43778e-08	6463.61	454.121	6463.61	2076.89	454.121	6540.3	273.398	6540.3	2260.95	273.398
5217//PFN2	chr3	149683899	149686336	A3-5217-5597-7842[A1][1/1][DNT]	0	-	alt3	A0/A1	322	727.519	0.820577	0.892123	-0.0715459	2.09933e-11	1.64318e-08	6463.61	454.121	6463.61	2076.89	454.121	6540.3	273.398	6540.3	2260.95	273.398
5217//PFN2	chr3	149683934	149686336	A3-5217-5597-7807[A1][1/1][DNT]	0	-	alt3	A0/A1	322	727.519	0.820577	0.892123	-0.0715459	2.09933e-11	1.91704e-08	6463.61	454.121	6463.61	2076.89	454.121	6540.3	273.398	6540.3	2260.95	273.398
5217//PFN2	chr3	149683935	149686336	A3-5217-5597-7806[A1][1/1][DNT]	0	-	alt3	A0/A1	322	727.519	0.820577	0.892123	-0.0715459	2.09933e-11	2.30045e-08	6463.61	454.121	6463.61	2076.89	454.121	6540.3	273.398	6540.3	2260.95	273.398
5217//PFN2	chr3	149683949	149686336	A3-5217-5597-7792[A1][2/1][DNT]	0	-	alt3	A0/A1	322	727.519	0.820577	0.892123	-0.0715459	2.09933e-11	2.87556e-08	6463.61	454.121	6463.61	2076.89	454.121	6540.3	273.398	6540.3	2260.95	273.398
5217//PFN2	chr3	149683952	149686336	A3-5217-5597-7789[A1][1/1][DNT]	0	-	alt3	A0/A1	322	727.519	0.820577	0.892123	-0.0715459	2.09933e-11	3.83408e-08	6463.61	454.121	6463.61	2076.89	454.121	6540.3	273.398	6540.3	2260.95	273.398
5217//PFN2	chr3	149683983	149686336	A3-5217-5597-7758[A1][1/1][DNT]	0	-	alt3	A0/A1	322	727.519	0.820577	0.892123	-0.0715459	2.09933e-11	5.75112e-08	6463.61	454.121	6463.61	2076.89	454.121	6540.3	273.398	6540.3	2260.95	273.398
1974//EIF4A2	chr3	186504915	186505372	A3-1974-6693-7013[A0][1/210]	0	+	alt3	A0/A1	16	302.15	0.0127312	0.0204428	-0.00771159	1.95905e-08	7.66689e-06	730.657	9189.16	730.657	118.498	9189.16	934.564	8800.02	934.564	183.652	8800.02
1974//EIF4A2	chr3	186504915	186505335	A3-1974-6693-6976[A0][1/1][DNT]	0	+	alt3	A0/A1	16	302.15	0.0127312	0.0204428	-0.00771159	1.95905e-08	8.25666e-06	730.657	9189.16	730.657	118.498	9189.16	934.564	8800.02	934.564	183.652	8800.02
63908//NAPB	chr20	23375775	23377824	A3-63908-27448-29381[A2][3/2/555]	0	-	alt3	A0/A2	77	68.0344	0.0103612	0.00604162	0.00431962	4.96259e-08	1.81267e-05	860.34	4162.56	860.34	43.5808	4162.56	608.445	4023.08	608.445	24.4536	4023.08
60370//AVPI1	chr10	99439375	99446997	A3-60370-3493-10640[A1][40/3][UPT]	0	-	alt3	A0/A1	2	36.7534	0.968293	0.785997	0.182296	2.39141e-07	7.70739e-05	179.705	5.29501	179.705	161.705	5.29501	127.542	31.4584	127.542	115.542	31.4584
60370//AVPI1	chr10	99439487	99446997	A3-60370-3493-10528[A1][1/1][UPT][DNT]	0	-	alt3	A0/A1	2	36.7534	0.968293	0.785997	0.182296	2.39141e-07	8.1891e-05	179.705	5.29501	179.705	161.705	5.29501	127.542	31.4584	127.542	115.542	31.4584
84866//TMEM25	chr11	118402489	118403175	A3-84866-3784-4374[A0][5/317/19/11]	0	+	alt3	A1/A2	96	69.7687	0.955549	0.853229	0.10232	4.31377e-07	0.000131306	764.621	16.9785	764.621	364.981	16.9785	618.405	52.7902	618.405	306.887	52.7902
9900//SV2A	chr1	149885096	149889393	A3-9900-3144-7338[A1][1/2][UPT][DNT]	0	-	alt3	A0/A1	174	35.1885	0.995951	0.968063	0.0278889	1.61665e-06	0.000295255	2074	4	2074	984	4	2028.36	31.1885	2028.36	945.362	31.1885
9900//SV2A	chr1	149885169	149889393	A3-9900-3144-7265[A1][2/1][UPT][DNT]	0	-	alt3	A0/A1	174	35.1885	0.995951	0.968063	0.0278889	1.61665e-06	0.000305436	2074	4	2074	984	4	2028.36	31.1885	2028.36	945.362	31.1885
9900//SV2A	chr1	149885177	149889393	A3-9900-3144-7257[A1][1/3][UPT][DNT]	0	-	alt3	A0/A1	174	35.1885	0.995951	0.968063	0.0278889	1.61665e-06	0.000316344	2074	4	2074	984	4	2028.36	31.1885	2028.36	945.362	31.1885
9900//SV2A	chr1	149885185	149889393	A3-9900-3144-7249[A1][1/1][UPT][DNT]	0	-	alt3	A0/A1	174	35.1885	0.995951	0.968063	0.0278889	1.61665e-06	0.000328061	2074	4	2074	984	4	2028.36	31.1885	2028.36	945.362	31.1885
9900//SV2A	chr1	149885201	149889393	A3-9900-3144-7233[A1][1/2][UPT][DNT]	0	-	alt3	A0/A1	174	35.1885	0.995951	0.968063	0.0278889	1.61665e-06	0.000340678	2074	4	2074	984	4	2028.36	31.1885	2028.36	945.362	31.1885
9900//SV2A	chr1	149885208	149889393	A3-9900-3144-7226[A1][2/1][UPT][DNT]	0	-	alt3	A0/A1	174	35.1885	0.995951	0.968063	0.0278889	1.61665e-06	0.000354305	2074	4	2074	984	4	2028.36	31.1885	2028.36	945.362	31.1885
9900//SV2A	chr1	149885212	149889393	A3-9900-3144-7222[A1][4/1][UPT][DNT]	0	-	alt3	A0/A1	174	35.1885	0.995951	0.968063	0.0278889	1.61665e-06	0.000369068	2074	4	2074	984	4	2028.36	31.1885	2028.36	945.362	31.1885
9900//SV2A	chr1	149885305	149889393	A3-9900-3144-7129[A1][7/1][UPT]	0	-	alt3	A0/A1	174	35.1885	0.995951	0.968063	0.0278889	1.61665e-06	0.000385115	2074	4	2074	984	4	2028.36	31.1885	2028.36	945.362	31.1885
322//APBB1	chr11	6422803	6423438	A3-322-20333-20841[A2][2/38/39]	0	-	alt3	A0/A2	294	650	0.420358	0.570906	-0.150548	1.4238e-06	0.000390051	793.561	454.439	793.561	329.561	454.439	759.089	278.911	759.089	371.089	278.911
3920//LAMP2	chrX	119560002	119575748	A3-3920-30620-46202[A0][1/1][DNT]	0	-	alt3	A0/A1	2836	773.097	0.752003	0.69155	0.0604523	1.36282e-06	0.000392995	12159.8	410.164	12159.8	1243.74	410.164	7530.07	362.932	7530.07	813.701	362.932
8867//SYNJ1	chr21	34050954	34053957	A3-8867-49546-52397[A0][5/9]	0	-	alt3	A0/A1	9	299.218	0.136509	0.0648791	0.0716301	1.53827e-06	0.000401342	296.815	1327.19	296.815	209.815	1327.19	177.403	1288.6	177.403	89.4034	1288.6
9900//SV2A	chr1	149885414	149889393	A3-9900-3144-7020[A1][2/1][UPT][DNT]	0	-	alt3	A0/A1	174	35.1885	0.995951	0.968063	0.0278889	1.61665e-06	0.00040262	2074	4	2074	984	4	2028.36	31.1885	2028.36	945.362	31.1885
1116//CHI3L1	chr1	203152767	203153759	A3-1116-5219-6155[A1][1/51][DNT]	0	-	alt3	A0/A1	18	118.405	0.0308763	0.0472114	-0.016335	3.90042e-06	0.000628542	115.944	531.826	115.944	16.944	531.826	249.461	2047.62	249.461	101.461	2047.62
1116//CHI3L1	chr1	203152768	203153759	A3-1116-5219-6154[A1][6/766]	0	-	alt3	A0/A1	18	118.405	0.0308763	0.0472114	-0.016335	3.90042e-06	0.000647588	115.944	531.826	115.944	16.944	531.826	249.461	2047.62	249.461	101.461	2047.62
9444//QKI	chr6	163984451	163999627	A3-9444-152077-166954[A1][1/1][DNT]	0	+	alt3	A0/A1	1279	2934.74	0.294312	0.270113	0.0241985	4.26506e-06	0.000649119	21444.7	4442.4	21444.7	1852.73	4442.4	12499.7	2923.76	12499.7	1082.01	2923.76
9444//QKI	chr6	163984451	163991176	A3-9444-152077-158503[A1][1/1][DNT]	0	+	alt3	A0/A1	1279	2934.74	0.294312	0.270113	0.0241985	4.26506e-06	0.000667665	21444.7	4442.4	21444.7	1852.73	4442.4	12499.7	2923.76	12499.7	1082.01	2923.76
1116//CHI3L1	chr1	203152781	203153759	A3-1116-5219-6141[A1][1/1][DNT]	0	-	alt3	A0/A1	18	118.405	0.0308763	0.0472114	-0.016335	3.90042e-06	0.000667825	115.944	531.826	115.944	16.944	531.826	249.461	2047.62	249.461	101.461	2047.62
1116//CHI3L1	chr1	203152793	203153759	A3-1116-5219-6129[A1][1/1][DNT]	0	-	alt3	A0/A1	18	118.405	0.0308763	0.0472114	-0.016335	3.90042e-06	0.000689368	115.944	531.826	115.944	16.944	531.826	249.461	2047.62	249.461	101.461	2047.62
54902//TTC19	chr17	15905228	15906144	A3-54902-5646-6452[A1][1/84]	0	+	alt3	A0/A1	136	25.0872	0.0196279	0.0192005	0.000427453	1.02598e-05	0.00151928	392.07	652.838	392.07	13.0704	652.838	238.017	613.842	238.017	12.0168	613.842
3183//HNRNPC	chr14	21731469	21737582	A3-3183-3182-9169[A1][7/2/1213][UPT]	0	-	alt3	A0/A2	493	443.076	0.0715522	0.0636347	0.00791748	1.54266e-05	0.00222428	1645.17	3126.13	1645.17	240.92	3126.13	1286.52	2974.67	1286.52	202.156	2974.67
58486//ZBED5	chr11	10874250	10877803	A3-58486-4930-8370[A1][1/1][DNT]	0	-	alt3	A0/A1	32	37.9088	0.134157	0.0924148	0.0417425	1.88657e-05	0.00240384	373.327	149.916	373.327	23.2285	149.916	190.726	144.172	190.726	14.6803	144.172
58486//ZBED5	chr11	10876371	10877803	A3-58486-4930-6249[A1][1/1][DNT]	0	-	alt3	A0/A1	32	37.9088	0.134157	0.0924148	0.0417425	1.88657e-05	0.00246108	373.327	149.916	373.327	23.2285	149.916	190.726	144.172	190.726	14.6803	144.172
58486//ZBED5	chr11	10876389	10877803	A3-58486-4930-6231[A1][1/1][DNT]	0	-	alt3	A0/A1	32	37.9088	0.134157	0.0924148	0.0417425	1.88657e-05	0.0025211	373.327	149.916	373.327	23.2285	149.916	190.726	144.172	190.726	14.6803	144.172
58486//ZBED5	chr11	10876445	10877803	A3-58486-4930-6175[A1][1/1][DNT]	0	-	alt3	A0/A1	32	37.9088	0.134157	0.0924148	0.0417425	1.88657e-05	0.00258413	373.327	149.916	373.327	23.2285	149.916	190.726	144.172	190.726	14.6803	144.172
3831//KLC1	chr14	104143751	104145881	A3-3831-51336-53358[A1][3/30/6]	0	+	alt3	A0/A2	99	312.78	0.286375	0.204706	0.0816697	2.08623e-05	0.00259783	5403.96	429.037	5403.96	172.171	429.037	5162.73	546.273	5162.73	140.609	546.273
58486//ZBED5	chr11	10876455	10877803	A3-58486-4930-6165[A1][2/1][DNT]	0	-	alt3	A0/A1	32	37.9088	0.134157	0.0924148	0.0417425	1.88657e-05	0.00265039	373.327	149.916	373.327	23.2285	149.916	190.726	144.172	190.726	14.6803	144.172
26092//TOR1AIP1	chr1	179853826	179858503	A3-26092-5728-10328[A0][44/95]	0	+	alt3	A0/A1	3	281.542	0.354153	0.238532	0.115621	2.19395e-05	0.00267126	242.47	345.525	242.47	189.47	345.525	114.072	293.922	114.072	92.0719	293.922
3831//KLC1	chr14	104143751	104145881	A3-3831-51336-53358[A1][3/30/6]	0	+	alt3	A1/A2	24	975.31	0.908479	0.884835	0.0236437	2.40942e-05	0.00280877	5341.96	429.037	5341.96	4258.79	429.037	5115.73	546.273	5115.73	4197.12	546.273
3831//KLC1	chr14	104143751	104145835	A3-3831-51336-53312[A0][2/1][DNT]	0	+	alt3	A0/A1	24	975.31	0.908479	0.884835	0.0236437	2.40942e-05	0.00286983	5341.96	429.037	5341.96	4258.79	429.037	5115.73	546.273	5115.73	4197.12	546.273
3831//KLC1	chr14	104143751	104145881	A3-3831-51336-53358[A1][3/30/6]	0	+	alt3	A0/A1	75	312.78	0.0388563	0.0324153	0.00644109	3.13121e-05	0.00357415	487.171	4258.79	487.171	172.171	4258.79	353.609	4197.12	353.609	140.609	4197.12
92703//TMEM183A	chr1	202977770	202984175	A3-92703-7405-13643[A0][77/36]	0	+	alt3	A0/A1	3	452.68	0.704809	0.600939	0.10387	5.36259e-05	0.00544104	512.137	204.863	512.137	489.137	204.863	388.183	247.817	388.183	373.183	247.817
92703//TMEM183A	chr1	202977770	202984174	A3-92703-7405-13642[A0][7/8]	0	+	alt3	A0/A1	3	452.68	0.704809	0.600939	0.10387	5.36259e-05	0.0055437	512.137	204.863	512.137	489.137	204.863	388.183	247.817	388.183	373.183	247.817
92703//TMEM183A	chr1	202977770	202984166	A3-92703-7405-13634[A0][1/1][DNT]	0	+	alt3	A0/A1	3	452.68	0.704809	0.600939	0.10387	5.36259e-05	0.00565031	512.137	204.863	512.137	489.137	204.863	388.183	247.817	388.183	373.183	247.817
92703//TMEM183A	chr1	202977770	202984150	A3-92703-7405-13618[A0][1/1][DNT]	0	+	alt3	A0/A1	3	452.68	0.704809	0.600939	0.10387	5.36259e-05	0.0057611	512.137	204.863	512.137	489.137	204.863	388.183	247.817	388.183	373.183	247.817
92703//TMEM183A	chr1	202977770	202984085	A3-92703-7405-13553[A0][1/1][DNT]	0	+	alt3	A0/A1	3	452.68	0.704809	0.600939	0.10387	5.36259e-05	0.00587632	512.137	204.863	512.137	489.137	204.863	388.183	247.817	388.183	373.183	247.817
653659//TMEM183B	chr1	202977770	202984175	A3-653659-4405-10643[A0][9/4]	0	+	alt3	A0/A1	3	452.68	0.704809	0.600939	0.10387	5.36259e-05	0.00599625	512.137	204.863	512.137	489.137	204.863	388.183	247.817	388.183	373.183	247.817
8533//COPS3	chr17	17171198	17174120	A3-8533-13546-16419[A1][6/209/1]	0	-	alt3	A0/A1	68	80.2523	0.0824907	0.0648574	0.0176333	7.39825e-05	0.00723839	197.35	537.781	197.35	48.3504	537.781	96.9019	459.976	96.9019	31.9019	459.976
8533//COPS3	chr17	17171202	17174120	A3-8533-13546-16415[A1][1/1][DNT]	0	-	alt3	A0/A1	68	80.2523	0.0824907	0.0648574	0.0176333	7.39825e-05	0.00737	197.35	537.781	197.35	48.3504	537.781	96.9019	459.976	96.9019	31.9019	459.976
79739//TTLL7	chr1	84372011	84373343	A3-79739-94695-95822[A0][1/10]	0	-	alt3	A0/A1	60	405.718	0.153822	0.107749	0.0460732	8.12437e-05	0.00780937	494.584	1444.48	494.584	262.584	1444.48	292.133	1185.27	292.133	143.133	1185.27
288//ANK3	chr10	61894028	61898844	A3-288-597563-602256[A0][29/3]	0	-	alt3	A0/A1	15	892.361	0.381345	0.333239	0.0481067	0.000101503	0.0095885	828.138	817.862	828.138	504.138	817.862	590.223	776.777	590.223	388.223	776.777
6161//RPL32	chr3	12881640	12883039	A3-6161-3089-4441[A1][3/8/1/844][UPT]	0	-	alt3	A0/A3	111	34	0.00573066	0.00286041	0.00287025	0.000162336	0.0150753	707	4164	707	24	4164	736	3486	736	10	3486
6161//RPL32	chr3	12881640	12883039	A3-6161-3089-4441[A1][3/8/1/844][UPT]	0	-	alt3	A1/A3	99	90	0.0137376	0.00909608	0.00464149	0.000179759	0.016415	706	4164	706	58	4164	734	3486	734	32	3486
5257//PHKB	chr16	47495209	47497903	A3-5257-3128-5695[A0][14/23][UPT]	0	+	alt3	A0/A1	17	24	0.416667	0.27451	0.142157	0.000193509	0.0168291	146	14	146	10	14	113	37	113	14	37
4942//OAT	chr10	126094004	126097205	A3-4942-13435-16541[A0][1/139]	0	-	alt3	A0/A1	1853	43.5051	0.0114908	0.0145894	-0.00309862	0.000192968	0.0170527	890.24	1740.76	890.24	20.2352	1740.76	636.287	1571.71	636.287	23.2699	1571.71
10948//STARD3	chr17	37814027	37814774	A3-10948-23773-24443[A1][1/3]	0	+	alt3	A0/A1	432	32.2773	0.967516	0.865536	0.10198	0.000190448	0.017106	639.265	8.33426	639.265	248.232	8.33426	450.781	23.9431	450.781	154.121	23.9431
6638//SNRPN	chr15	25213078	25219602	A3-6638-147436-153810[A1][2/377/1]	0	+	alt3	A0/A1	23	224.925	0.0173269	0.0181597	-0.000832798	0.000222641	0.0190602	1117.33	6314.06	1117.33	111.332	6314.06	908.593	6141.63	908.593	113.593	6141.63
7726//TRIM26	chr6	30166442	30168914	A3-7726-15460-17829[A0][2/3]	0	-	alt3	A0/A1	111	22.6202	0.119909	0.0621553	0.057754	0.000262828	0.0221544	118.65	105.35	118.65	14.3535	105.35	68.2667	124.733	68.2667	8.26665	124.733
55852//TEX2	chr17	62232201	62238292	A3-55852-105493-111452[A0][33/2]	0	-	alt3	A0/A1	6	540	0.51271	0.407423	0.105287	0.000305585	0.0253682	379.084	309.916	379.084	326.084	309.916	259.008	319.992	259.008	220.008	319.992
26471//NUPR1	chr16	28549326	28550277	A3-26471-3379-4169[A1][9/169][UPT]	0	-	alt3	A0/A1	54	56.9872	0.0561938	0.0387167	0.0174771	0.000341448	0.0271129	120.964	604.036	120.964	35.964	604.036	57.0232	521.977	57.0232	21.0232	521.977
10495//ENOX2	chrX	129771202	129790668	A3-10495-249654-269006[A1][17/2]	0	-	alt3	A0/A1	6	26.2619	0.857368	0.974756	-0.117388	0.00035023	0.027413	153.894	23.1064	153.894	138.894	23.1064	134.845	3.15549	134.845	121.845	3.15549
6175//RPLP0	chr12	120638521	120638909	A3-6175-3129-3493[A0][2/8][UPT]	0	-	alt3	A0/A1	60	158	0.559748	0.43125	0.128498	0.000340273	0.027417	359	70	359	89	70	245	91	245	69	91
6175//RPLP0	chr12	120638532	120638909	A3-6175-3129-3482[A0][93/205][UPT]	0	-	alt3	A0/A1	60	158	0.559748	0.43125	0.128498	0.000340273	0.0278262	359	70	359	89	70	245	91	245	69	91
317781//DDX51	chr12	132626394	132626734	A3-317781-5217-5486[A1][1/22]	0	-	alt3	A0/A1	48	22.3499	0.116328	0.0655519	0.0507759	0.000400721	0.0309233	110.737	104.263	110.737	13.7254	104.263	63.0572	122.943	63.0572	8.62449	122.943
9921//RNF10	chr12	121000747	121001425	A3-9921-31742-32295[A0][4/73]	0	+	alt3	A0/A1	15	153.27	0.064319	0.0901882	-0.0258693	0.000442413	0.0318945	204.491	1039.28	204.491	71.4406	1039.28	236.078	825.49	236.078	81.8296	825.49
9921//RNF10	chr12	121000747	121001296	A3-9921-31742-32166[A0][1/1][DNT]	0	+	alt3	A0/A1	15	153.27	0.064319	0.0901882	-0.0258693	0.000442413	0.0323198	204.491	1039.28	204.491	71.4406	1039.28	236.078	825.49	236.078	81.8296	825.49
1499//CTNNB1	chr3	41280624	41281938	A3-1499-42904-43998[A0][1/1][DNT]	0	+	alt3	A0/A1	159	481.907	0.376158	0.38232	-0.00616134	0.000433444	0.0325321	4344	478	4344	288.22	478	3715.08	312.923	3715.08	193.687	312.923
8822//FGF17	chr8	21900655	21903801	A3-8822-3265-6375[A1][6/4]	0	+	alt3	A0/A1	33	61.828	0.518724	0.362317	0.156407	0.000441443	0.0326847	149.831	34.1694	149.831	36.8282	34.1694	75	44	75	24.9998	44
1499//CTNNB1	chr3	41280624	41281398	A3-1499-42904-43458[A0][1/1/5][DNT]	0	+	alt3	A0/A2	159	481.907	0.376158	0.38232	-0.00616134	0.000433444	0.0329839	4344	478	4344	288.22	478	3715.08	312.923	3715.08	193.687	312.923
7165//TPD52L2	chr20	62517368	62518964	A3-7165-23815-25385[A0][1/1][DNT]	0	+	alt3	A0/A1	3	25.098	0.0748066	0.0381408	0.0366657	0.000485728	0.0341193	165.424	198.69	165.424	16.0651	198.69	109.122	227.797	109.122	9.03288	227.797
6154//RPL26	chr17	8280855	8283253	A3-6154-6452-8710[A0][1/12][DNT]	0	-	alt3	A0/A1	32	232.032	0.0202522	0.014897	0.00535515	0.000496775	0.0344536	1605.77	6838.58	1605.77	141.359	6838.58	1216.98	5996	1216.98	90.6734	5996
7165//TPD52L2	chr20	62517368	62518957	A3-7165-23815-25378[A0][1/21]	0	+	alt3	A0/A1	3	25.098	0.0748066	0.0381408	0.0366657	0.000485728	0.0345624	165.424	198.69	165.424	16.0651	198.69	109.122	227.797	109.122	9.03288	227.797
8655//DYNLL1	chr12	120933915	120934627	A3-8655-29360-29969[A0][1/1][UPT][DNT]	0	+	alt3	A0/A1	14	313.676	0.0661479	0.0530699	0.013078	0.000594298	0.0401995	732.098	2466.9	732.098	174.739	2466.9	593.937	2479.06	593.937	138.937	2479.06
8655//DYNLL1	chr12	120933915	120934355	A3-8655-29360-29697[A0][63/933][UPT]	0	+	alt3	A0/A1	14	313.676	0.0661479	0.0530699	0.013078	0.000594298	0.040702	732.098	2466.9	732.098	174.739	2466.9	593.937	2479.06	593.937	138.937	2479.06
5178//PEG3	chr19	57335629	57337830	A3-5178-17342-19468[A1][2/1/8]	0	-	alt3	A0/A2	314	40.8781	0.0189267	0.0169743	0.00195242	0.000632422	0.0422566	745.13	1072.19	745.13	20.6845	1072.19	642.238	1169.47	642.238	20.1936	1169.47
6633//SNRPD2	chr19	46190768	46191823	A3-6633-6799-7675[A2][1/1/5][DNT]	0	-	alt3	A0/A2	26	32.7173	0.0108964	0.00880351	0.00209288	0.000698269	0.0460942	182.306	1661.69	182.306	18.3059	1661.69	117.411	1622.59	117.411	14.4113	1622.59

## Sheet: alt5
gene	chrom	chromStart	chromEnd	name	score	strand	type	isoformIDs	altSSDistance	coverage	I_g1(AD)	I_g2(Ctrl)	dI_g1_vs_g2	pvalue	FDR	isoform1Tags_g1	isoform2Tags_g1	exonTags_g1	proximalJunctionTags_g1	distalJunctionTags_g1	isoform1Tags_g2	isoform2Tags_g2	exonTags_g2	proximalJunctionTags_g2	distalJunctionTags_g2
10038//PARP2	chr14	20813090	20813622	A5-10038-4318-4780[A0][51/22]	0	+	alt5	A1/A0	39	97.0338	0.217325	0.0755859	0.141739	2.18589e-08	3.83624e-05	131.579	264.986	131.579	73.5788	264.986	52.455	286.854	52.455	23.455	286.854
4905//NSF	chr17	44832679	44834829	A5-4905-167645-168133[A0][54/2][DNT]	0	+	alt5	A1/A0	4	116.529	0.0110358	0.0264238	-0.015388	2.58286e-07	0.000226646	151.27	3338.85	151.27	37.2579	3338.85	228.939	2920.71	228.939	79.2709	2920.71
4155//MBP	chr18	74692383	74696849	A5-4155-150924-155347[A1][12/15630/2][DNT]	0	-	alt5	A2/A1	5	170.288	0.00269873	0.0025469	0.000151832	6.54849e-07	0.000383086	3175.03	37500.5	3175.03	101.478	37500.5	2617.93	26948.4	2617.93	68.8101	26948.4
9406//ZRANB2	chr1	71530729	71532616	A5-9406-17355-19152[A0][24/1][DNT]	0	-	alt5	A1/A0	1098	808.388	0.553465	0.517083	0.0363816	9.6704e-06	0.00424289	3157.78	403.221	3157.78	499.779	403.221	2268.83	405.167	2268.83	433.833	405.167
6156//RPL30	chr8	99054872	99057315	A5-6156-3502-5815[A0][1114/6]	0	-	alt5	A1/A0	116	86.3768	0.00626262	0.00722294	-0.000960315	1.36924e-05	0.00480602	492.236	7177.93	492.236	45.2359	7177.93	516.141	5654.72	516.141	41.1409	5654.72
51310//SLC22A17	chr14	23816309	23816939	A5-51310-8140-8659[A0][34/5]	0	-	alt5	A1/A0	54	667.958	0.118683	0.0896768	0.0290066	3.22172e-05	0.00942352	626.511	2968.57	626.511	399.765	2968.57	434.235	2722.46	434.235	268.193	2722.46
9777//TM9SF4	chr20	30730784	30733011	A5-9777-36476-38585[A0][1/52]	0	+	alt5	A1/A0	28	72.1286	0.965699	0.905992	0.0597076	4.78501e-05	0.0119967	643.14	19.86	643.14	559.14	19.86	579.731	52.2686	579.731	503.731	52.2686
5935//RBM3	chrX	48433948	48434806	A5-5935-4208-4961[A0][547/1]	0	+	alt5	A1/A0	416	155.477	0.0963533	0.146182	-0.0498283	7.69637e-05	0.0168839	625.184	767.394	625.184	81.8251	767.394	492.093	430.184	492.093	73.6516	430.184
6160//RPL31	chr2	101620619	101622532	A5-6160-4929-6730[A0][2314/16/2]	0	+	alt5	A1/A0	25	166.284	0.00887197	0.00970928	-0.000837312	0.000121498	0.0236921	406.726	9118.27	406.726	81.6212	9118.27	284.899	8635.1	284.899	84.6626	8635.1
5230//PGK1	chrX	77369512	77372911	A5-5230-12847-16143[A2][1/1/2566/1]	0	+	alt5	A3/A2	9	56.4579	0.00414281	0.00613028	-0.00198747	0.000144893	0.0254288	149.606	5674.39	149.606	23.6057	5674.39	211.852	5326.15	211.852	32.8522	5326.15
4738//NEDD8	chr14	24686071	24687420	A5-4738-20155-21147[A0][289/1/3]	0	-	alt5	A2/A0	74	39.7041	0.0167753	0.00405681	0.0127185	0.000239111	0.0349699	201.041	1877.96	201.041	32.0408	1877.96	130.663	1881.34	130.663	7.66332	1881.34
118//ADD1	chr4	2906490	2909570	A5-118-63907-66886[A0][30/7]	0	+	alt5	A1/A0	93	1629.29	0.316312	0.374805	-0.0584931	0.000236407	0.0377177	2042.95	1796.05	2042.95	830.952	1796.05	1812.34	1331.66	1812.34	798.336	1331.66
219927//MRPL21	chr11	68665394	68668072	A5-219927-6230-8823[A0][80/16]	0	-	alt5	A1/A0	13	147.855	0.231742	0.142195	0.089547	0.000306037	0.0413149	117.694	323.871	117.694	97.6943	323.871	58.1612	302.602	58.1612	50.1612	302.602

## Sheet: cass
No.	gene	chrom	chromStart	chromEnd	name	score	strand	type	isoformIDs	coverage	I_g1(AD)	I_g2(Ctrl)	dI_g1_vs_g2	pvalue	FDR	isoform1Tags_g1	isoform2Tags_g1	exonTags_g1	inclusionJunction1Tags_g1	inclusionJunction2Tags_g1	skippingJunctionTags_g1	isoform1Tags_g2	isoform2Tags_g2	exonTags_g2	inclusionJunction1Tags_g2	inclusionJunction2Tags_g2	skippingJunctionTags_g2
1	10006//ABI1	chr10	27047990	27054246	CA-10006-98870-100127-100208-104849[INC][4/34]	0	-	cass	INC/SKIP	520.735	0.447372	0.329728	0.117644	0.000608037	0.0347974	586.185	265.813	586.185	296.185	134.185	265.813	396.625	262.485	396.625	170.625	87.6249	262.485
	10006//ABI1	chr10	27040526	27054246	CA-10006-98870-104849-105026-112304[INC][8/18]	0	-	cass	INC/SKIP	99.6603	0.883256	0.805479	0.0777778	0.000680855	0.0365295	1372.09	35.8872	1372.09	265.813	277.216	35.8872	1186.18	63.7731	1186.18	262.485	265.661	63.7731
	10006//ABI1	chr10	27040526	27054246	CA-10006-98870-104852-105026-112304[INC][9/18]	0	-	cass	INC/SKIP	99.6603	0.842629	0.752469	0.0901597	0.000680855	0.0366727	1372.09	35.8872	1372.09	107.093	277.216	35.8872	1186.18	63.7731	1186.18	122.066	265.661	63.7731
2	100505495//LOC100505495	chr19	41984988	42006553	CA-100505495-3061-8219-8345-24362[INC][5/6][UPT]	0	-	cass	INC/SKIP	31	0.628569	0.923076	-0.294508	6.50387e-05	0.00607692	88	26	88	33	54.999	26	109	5	109	56	63.9991	5
	100505495//LOC100505495	chr19	41984988	42006553	CA-100505495-3061-8219-9107-24362[INC][2/6][UPT]	0	-	cass	INC/SKIP	31	0.388243	0.850748	-0.462505	0.000105798	0.00891497	121	26	121	33	0.00104948	26	133	5	133	56	1.00088	5
3	10059//DNM1L	chr12	32890798	32893173	CA-10059-61740-62061-62094-63861[INC][17/15]	0	+	cass	INC/SKIP	494.368	0.672047	0.58688	0.0851666	6.13878e-06	0.000926551	943.177	220.541	943.177	335.693	568.177	220.541	732.805	273.827	732.805	306.195	471.805	273.827
4	1007//CDH9	chr5	26988212	27038689	CA-1007-3120-13212-13329-53200[INC][2/18][UPT]	0	-	cass	INC/SKIP	206.082	0.146164	0.0788011	0.067363	0.00045019	0.0282345	139.347	384.653	139.347	62.3469	69.3469	384.653	92.1941	434.806	92.1941	28.1941	46.1941	434.806
5	10097//ACTR2	chr2	65466985	65473872	CA-10097-15268-17354-17369-21829[INC][25/312]	0	+	cass	INC/SKIP	1451.71	0.253817	0.331457	-0.0776406	0.000216132	0.0156241	579.788	1038.32	579.788	307.848	398.529	1038.32	557.588	751.66	557.588	340.585	404.746	751.66
	10097//ACTR2	chr2	65466985	65473872	CA-10097-15268-17351-17369-21829[INC][4/312]	0	+	cass	INC/SKIP	889.956	0.176616	0.22821	-0.0515949	0.000218512	0.0157134	580.788	1038.32	580.788	46.9103	398.529	1038.32	557.588	751.66	557.588	39.7704	404.746	751.66
	10097//ACTR2	chr2	65466985	65473872	CA-10097-15268-17277-17369-21829[INC][3/312]	0	+	cass	INC/SKIP	816.536	0.163049	0.215099	-0.0520496	0.000867204	0.0423881	627.788	1038.32	627.788	6.02909	398.529	1038.32	583.588	751.66	583.588	7.23195	404.746	751.66
6	10133//OPTN	chr10	13142162	13151287	CA-10133-3221-11056-11208-12030[INC][31/149][UPT]	0	+	cass	INC/SKIP	513.841	0.184911	0.127896	0.0570147	1.91497e-05	0.0023911	383.929	655.028	383.929	129.732	167.467	655.028	289.339	738.626	289.339	97.8515	118.791	738.626
7	10152//ABI2	chr2	204244930	204255865	CA-10152-55105-56909-56927-65766[INC][18/52]	0	+	cass	INC/SKIP	677.045	0.561803	0.666313	-0.10451	5.49121e-05	0.00531139	758.078	402.922	758.078	517.078	516.078	402.922	751.877	274.123	751.877	538.877	555.877	274.123
	10152//ABI2	chr2	204255768	204260502	CA-10152-65864-69420-69567-70379[INC][1/1]	0	+	cass	INC/SKIP	163.811	0.801544	0.708432	0.0931118	0.000169163	0.0130531	1276.86	68.5286	1276.86	470.857	82.7037	68.5286	952.502	95.2824	952.502	391.502	71.5196	95.2824
	10152//ABI2	chr2	204260378	204267456	CA-10152-70501-71505-71688-77296[INC][13/34]	0	+	cass	INC/SKIP	575.082	0.621105	0.697545	-0.0764398	0.000537143	0.0318003	1349.57	343.548	1349.57	733.75	392.574	343.548	1257.57	231.534	1257.57	695.395	372.568	231.534
8	10211//FLOT1	chr6	30708455	30709480	CA-10211-4063-4343-4487-4878[INC][76/6]	0	-	cass	INC/SKIP	75.6885	0.954068	0.979863	-0.0257955	0.00105523	0.0484735	2322.13	53.8842	2322.13	1089.34	1149.13	53.8842	2154.2	21.8043	2154.2	984.803	1137.2	21.8043
9	10243//GPHN	chr14	67389382	67432041	CA-10243-418531-419786-419885-460783[INC][9/11]	0	+	cass	INC/SKIP	461.66	0.31318	0.243081	0.0700987	0.000253157	0.0178314	305.343	283.657	305.343	112.343	146.343	283.657	216.987	316.013	216.987	83.9865	118.987	316.013
10	10367//MICU1	chr10	74135540	74167794	CA-10367-221263-249608-249728-253319[INC][1/66]	0	-	cass	INC/SKIP	21.1592	0.0114376	0.00465399	0.00678359	0.000118579	0.00981131	78.0545	652.945	78.0545	10.0545	5.05452	652.945	35.0251	646.975	35.0251	3.02509	3.02509	646.975
11	10396//ATP8A1	chr4	42557984	42576723	CA-10396-85487-90900-90945-104065[INC][5/6]	0	-	cass	INC/SKIP	1194.03	0.518273	0.624892	-0.106619	5.25781e-08	2.06331e-05	1283.1	740.896	1283.1	832.104	762.104	740.896	1160.87	453.13	1160.87	773.87	735.87	453.13
12	10432//RBM14	chr11	66384100	66407593	CA-10432-3476-10632-11366-26118[INC][2/63][UPT]	0	+	cass	INC/SKIP	244.995	0.5951	0.469283	0.125818	0.000929764	0.0446514	2394	109.998	2394	323.336	0.00214624	109.998	1893	134.997	1893	238.737	0.00297725	134.997
13	10521//DDX17	chr22	38883883	38888119	CA-10521-17285-19882-20113-21225[INC][1/22]	0	-	cass	INC/SKIP	119.214	0.0325315	0.0301811	0.00235038	0.000436464	0.0277538	3784.48	974.515	3784.48	56.4848	9.05203	974.515	2773.59	862.411	2773.59	44.5887	9.08835	862.411
	10521//DDX17	chr22	38883883	38888119	CA-10521-17285-19882-20118-21225[INC][1/22]	0	-	cass	INC/SKIP	187.303	0.0472011	0.049984	-0.00278298	0.000546841	0.0319611	3837.48	974.515	3837.48	56.4848	40.0689	974.515	2823.59	862.411	2823.59	44.5887	46.1609	862.411
14	10580//SORBS1	chr10	97127406	97135812	CA-10580-188442-192987-193089-196715[INC][1/14]	0	-	cass	INC/SKIP	1366.78	0.317392	0.467695	-0.150303	1.53502e-15	1.75696e-12	1193.09	976.3	1193.09	361.809	546.092	976.3	1052.28	495.703	1052.28	326.795	544.278	495.703
	10580//SORBS1	chr10	97143994	97157039	CA-10580-167195-169339-169414-180129[INC][2/21]	0	-	cass	INC/SKIP	871.817	0.601952	0.46833	0.133622	3.64531e-11	2.78158e-08	1709.48	420.519	1709.48	951.481	320.39	420.519	1089.7	451.298	1089.7	582.702	212.364	451.298
	10580//SORBS1	chr10	97081719	97099083	CA-10580-225282-227120-227894-242393[INC][2/32]	0	-	cass	INC/SKIP	303.179	0.047779	0.0768917	-0.0291126	3.05339e-08	1.31057e-05	1684.15	1505.8	1684.15	131.114	19.9977	1505.8	1387.13	912.811	1387.13	130.107	21.9613	912.811
	10580//SORBS1	chr10	97127406	97135812	CA-10580-188442-192365-192431-196715[INC][2/14]	0	-	cass	INC/SKIP	601.429	0.149138	0.207248	-0.0581099	1.08114e-07	3.53559e-05	545.766	976.3	545.766	246.766	95.4823	976.3	435.832	495.703	435.832	206.832	52.349	495.703
	10580//SORBS1	chr10	97192204	97197311	CA-10580-126925-129697-129793-131838[INC][21/48]	0	-	cass	INC/SKIP	1301.68	0.313101	0.240114	0.0729872	2.02991e-07	5.57615e-05	1107.35	1017.65	1107.35	504.375	423.351	1017.65	606.389	797.611	606.389	264.68	239.389	797.611
	10580//SORBS1	chr10	97081719	97099083	CA-10580-225282-227609-227894-242393[INC][2/32]	0	-	cass	INC/SKIP	42.0116	0.0066075	0.0118966	-0.00528907	9.35604e-06	0.0013386	953.147	1505.8	953.147	0.033845	19.9977	1505.8	768.125	912.811	768.125	0.0188337	21.9613	912.811
	10580//SORBS1	chr10	97170389	97181829	CA-10580-142454-149552-149921-153637[INC][9/17]	0	-	cass	INC/SKIP	434.136	0.0915589	0.0761143	0.0154446	1.39825e-05	0.00184663	993.713	1279.97	993.713	162.519	95.4894	1279.97	623.751	1068.93	623.751	94.5209	81.6065	1068.93
15	10615//SPAG5	chr17	26907026	26910666	CA-10615-18528-19219-19312-21918[INC][1/47]	0	-	cass	INC/SKIP	29.7542	0.148871	0.0481742	0.100697	2.80729e-06	0.000494335	61.2677	61.561	61.2677	7.26766	14.2677	61.561	19.1095	81.1945	19.1095	5.10945	3.10945	81.1945
16	10673//TNFSF13B	chr13	108939150	108955712	CA-10673-20231-36147-36265-36624[INC][2/36]	0	+	cass	INC/SKIP	22.0723	0.30977	0.128514	0.181256	0.000116477	0.00975498	57	12.2551	57	4	7	12.2551	42.0362	37.542	42.0362	7.03616	4.03616	37.542
17	10730//YME1L1	chr10	27415624	27420869	CA-10730-25562-28063-28184-30634[INC][2/87]	0	-	cass	INC/SKIP	23.1603	0.0145803	0.00880312	0.00577716	3.51848e-05	0.00377549	199.031	508.969	199.031	11.0307	4.03072	508.969	101.049	455.951	101.049	7.04944	1.04944	455.951
18	10752//CHL1	chr3	383594	386391	CA-10752-148487-149388-149436-150993[INC][4/8]	0	+	cass	INC/SKIP	1248.09	0.19209	0.141947	0.0501437	8.83967e-07	0.000205784	584.78	1534.22	584.78	377.78	351.78	1534.22	415.766	1567.23	415.766	254.766	263.766	1567.23
19	10755//GIPC1	chr19	14602467	14606883	CA-10755-3113-6237-6293-7406[INC][47/45][UPT]	0	-	cass	INC/SKIP	29	0.682119	0.907407	-0.225288	0.000243429	0.0173238	92	24	92	20	83	24	107	5	107	11	87	5
20	10808//HSPH1	chr13	31715258	31719904	CA-10808-19418-21057-21189-23721[INC][51/2]	0	-	cass	INC/SKIP	375.865	0.903853	0.93968	-0.0358272	5.11355e-06	0.00079812	4285.75	243.252	4285.75	2189.75	2383.75	243.252	3849.39	132.613	3849.39	1999.39	2132.39	132.613
21	10927//SPIN1	chr9	91003375	91041505	CA-10927-3157-33396-33570-41000[INC][4/80][UPT]	0	+	cass	INC/SKIP	231.204	0.194161	0.13572	0.0584413	3.25697e-05	0.00360762	374.071	269.929	374.071	0.00423114	130.071	269.929	276.129	322	276.129	3	98.1289	322
	10927//SPIN1	chr9	91003375	91041505	CA-10927-3157-33468-33570-41000[INC][6/80][UPT]	0	+	cass	INC/SKIP	243.231	0.206045	0.138034	0.0680111	0.000659005	0.0366455	280.071	269.929	280.071	10.0314	130.071	269.929	219.129	322	219.129	5	98.1289	322
22	10948//STARD3	chr17	37814027	37814774	CA-10948-23773-23893-23947-24325[INC][142/5]	0	+	cass	INC/SKIP	32.2773	0.969654	0.877286	0.0923678	0.00014727	0.011829	404.265	8.33426	404.265	248.232	284.382	8.33426	270.781	23.9431	270.781	154.121	188.219	23.9431
23	10964//IFI44L	chr1	79086132	79094683	CA-10964-3169-10503-10991-11548[INC][11/21][UPT]	0	+	cass	INC/SKIP	128	0.257525	0.0641512	0.193374	2.76302e-13	2.71072e-10	302	111	302	35	42	111	392	372	392	26.0001	25.0001	372
	10964//IFI44L	chr1	79086562	79094683	CA-10964-3569-10503-10991-11548[INC][2/1]	0	+	cass	INC/SKIP	51	0.728814	0.225226	0.503588	5.49758e-05	0.00528037	302	8	302	1	42	8	392	43	392	0	25.0001	43
24	11101//ATE1	chr10	123670420	123681925	CA-11101-8683-17138-17242-19880[INC][63/2]	0	-	cass	INC/SKIP	64.4599	0.977198	0.94473	0.032468	0.000853882	0.0423396	1407.83	20.166	1407.83	640.616	1087.83	20.166	1256.71	44.2939	1256.71	592.521	921.706	44.2939
25	1161//ERCC8	chr5	60186715	60194226	CA-1161-49803-54435-56042-56992[INC][1/17]	0	-	cass	INC/SKIP	40.2376	0.0698397	0.16528	-0.0954404	3.05791e-05	0.00347111	555.108	121.302	555.108	16.1078	2.10775	121.302	522.011	55.6095	522.011	19.0111	3.01106	55.6095
26	117//ADCYAP1R1	chr7	31132257	31142979	CA-117-43274-50665-50749-53775[INC][4/11]	0	+	cass	INC/SKIP	922.35	0.282043	0.350116	-0.0680735	0.000659922	0.0364017	466.29	669.038	466.29	233.36	292.29	669.038	421.87	443.977	421.87	212.504	265.87	443.977
	117//ADCYAP1R1	chr7	31132257	31142979	CA-117-43274-50668-50749-53775[INC][3/11]	0	+	cass	INC/SKIP	661.686	0.20245	0.266144	-0.0636942	0.000766552	0.0392858	465.29	669.038	465.29	47.3661	292.29	669.038	419.87	443.977	419.87	56.1598	265.87	443.977
27	118427//OLFM3	chr1	102271631	102290800	CA-118427-175209-187088-187825-194052[INC][3/14]	0	-	cass	INC/SKIP	40.5361	0.00784428	0.0136367	-0.00579244	4.61811e-08	1.86558e-05	660.124	837.876	660.124	5.1245	8.1245	837.876	515.144	986.856	515.144	12.1435	15.1435	986.856
28	1213//CLTC	chr17	57762947	57768071	CA-1213-69120-70312-70333-73947[INC][15/166]	0	+	cass	INC/SKIP	3791.05	0.241792	0.215284	0.0265072	0.000562608	0.0327433	1435.46	3317.54	1435.46	1160.46	955.46	3317.54	1122.06	3052.94	1122.06	905.064	770.064	3052.94
29	122060//SLAIN1	chr13	78315506	78318566	CA-122060-46587-48162-48312-49429[INC][9/144][UPT]	0	+	cass	INC/SKIP	554.058	0.274297	0.432429	-0.158133	5.61636e-11	3.85704e-08	869.908	522.173	869.908	19.8273	374.908	522.173	680.058	219.534	680.058	13.4661	321.058	219.534
30	1452//CSNK1A1	chr5	148892632	148899950	CA-1452-34155-36567-36651-41235[INC][19/88]	0	-	cass	INC/SKIP	2127.45	0.305357	0.364187	-0.0588298	0.00013549	0.0110771	1224.58	1384.42	1224.58	630.577	586.577	1384.42	1100.45	991.551	1100.45	566.449	569.449	991.551
	1495//CTNNA1	chr5	138163203	138221980	CA-1495-77301-130624-130720-135794[INC][2/229]	0	+	cass	INC/SKIP	298.065	0.0576294	0.110631	-0.053002	2.65927e-06	0.000480592	240.595	1016.29	240.595	0.705067	123.595	1016.29	267.216	698.451	267.216	0.548896	173.216	698.451
31	1508//CTSB	chr8	11710837	11721971	CA-1508-6762-16223-16458-17658[INC][1/173]	0	-	cass	INC/SKIP	33.2705	0.0452549	0.0175839	0.0276711	8.8394e-05	0.00768413	114.134	245.434	114.134	6.13358	17.1336	245.434	64.0017	279.444	64.0017	5.00165	5.00165	279.444
32	158471//PRUNE2	chr9	79229466	79239973	CA-158471-284065-289700-289748-294487[INC][6/5][DNT]	0	-	cass	INC/SKIP	426.427	0.622116	0.752338	-0.130222	3.27985e-05	0.0036039	1455.69	276.213	1455.69	128.779	780.688	276.213	1238.69	150.214	1238.69	127.942	784.688	150.214
33	161582//DYX1C1	chr15	55742419	55783453	CA-161582-23112-47073-47305-63867[INC][10/1]	0	-	cass	INC/SKIP	52.0195	0.614096	0.823899	-0.209804	0.000996209	0.0466994	182.001	38.0195	182.001	67.001	54.001	38.0195	194	14	194	86	45	14
34	166614//DCLK2	chr4	151119153	151125040	CA-166614-122830-123754-123805-128521[INC][2/10]	0	+	cass	INC/SKIP	669.251	0.470632	0.605043	-0.134411	1.20408e-05	0.00162138	605.029	435.894	605.029	391.029	384.029	435.894	502.985	233.357	502.985	374.985	339.985	233.357
35	1740//DLG2	chr11	83962280	83984322	CA-1740-1357121-1357971-1358130-1378980[INC][1/8][UPT]	0	-	cass	INC/SKIP	37.1377	0.0172781	0.0144468	0.0028313	0.000635439	0.0357695	198.021	626.837	198.021	8.021	14.021	626.837	102.048	514.908	102.048	7.04784	8.04784	514.908
36	1806//DPYD	chr1	98293669	98386580	CA-1806-3176-40685-40796-95863[INC][53/4][UPT]	0	-	cass	INC/SKIP	66.5087	0.939157	0.975498	-0.0363408	0.000659897	0.0365471	1369.83	48.1732	1369.83	749.827	737.349	48.1732	1293.66	18.3355	1293.66	712.664	747.298	18.3355
37	1837//DTNA	chr18	32443929	32455361	CA-1837-373773-375821-375842-384949[INC][3/26]	0	+	cass	INC/SKIP	1653.73	0.28885	0.242004	0.0468458	6.17925e-05	0.00585324	1492.96	1514.04	1492.96	1212.96	16.9607	1514.04	781.728	1009.27	781.728	631.728	12.728	1009.27
	1837//DTNA	chr18	32335939	32346004	CA-1837-265754-266868-266999-275671[INC][1/179]	0	+	cass	INC/SKIP	42.08	0.00633854	0.00349401	0.00284453	0.000121111	0.00996087	201.018	2275.98	201.018	15.0184	14.0184	2275.98	102.022	1859.98	102.022	6.02157	7.02157	1859.98
38	1974//EIF4A2	chr3	186502352	186503839	CA-1974-4125-4390-4530-5311[INC][2991/493]	0	+	cass	INC/SKIP	1068.33	0.92626	0.950435	-0.0241751	7.08699e-11	4.63523e-08	15979.9	642.987	15979.9	4873.22	11280.1	642.987	15919.4	425.343	15919.4	5196.86	11115.5	425.343
	1974//EIF4A2	chr3	186505591	186507686	CA-1974-7311-7738-7849-8553[INC][8/173]	0	+	cass	INC/SKIP	115.391	0.00519874	0.00566858	-0.000469847	1.45062e-05	0.00189754	720.706	5125.94	720.706	30.4792	23.0962	5125.94	591.034	5421.56	591.034	41.0419	20.7736	5421.56
	1974//EIF4A2	chr3	186505591	186507686	CA-1974-7311-7738-7845-8553[INC][7/173]	0	+	cass	INC/SKIP	78.1026	0.00317783	0.00417137	-0.000993541	1.56055e-05	0.00198464	715.706	5125.94	715.706	30.4792	2.20337	5125.94	587.034	5421.56	587.034	41.0419	4.37818	5421.56
39	2037//EPB41L2	chr6	131188598	131206407	CA-2037-181227-196196-196511-198741[INC][4/3]	0	-	cass	INC/SKIP	92.6951	0.654327	0.782448	-0.12812	0.000682652	0.0364834	1522.14	66.1002	1522.14	163.141	87.1028	66.1002	1334.65	26.5949	1334.65	108.646	82.6565	26.5949
40	2066//ERBB4	chr2	212522478	212530201	CA-2066-876305-883633-883678-883799[INC][1/7]	0	-	cass	INC/SKIP	479.176	0.331992	0.434251	-0.102259	0.000615781	0.0350944	385.436	282.564	385.436	276.436	4.42551	282.564	401.388	196.612	401.388	294.388	7.43932	196.612
41	222008//VSTM2A	chr7	54617526	54637013	CA-222008-10845-14541-14748-29805[INC][1/4][DNT]	0	+	cass	INC/SKIP	26.0867	0.025297	0.0150558	0.0102412	0.000349562	0.0234207	177.422	285.964	177.422	10.4218	4.42179	285.964	138.122	367.759	138.122	9.12154	2.12154	367.759
42	2273//FHL1	chrX	135290613	135293517	CA-2273-64940-65541-65741-66169[INC][5/152][DNT]	0	+	cass	INC/SKIP	1401.71	0.314106	0.394489	-0.0803833	4.77677e-06	0.000762895	1024.81	881.773	1024.81	495.809	311.809	881.773	971.532	608.647	971.532	500.532	292.532	608.647
43	22832//KIAA1009	chr6	84925493	84930888	CA-22832-9561-11403-11515-14695[INC][4/7]	0	-	cass	INC/SKIP	36.3406	0.174603	0.0856971	0.0889061	0.000281556	0.0196303	72	52	72	14	8	52	40.1703	76.5001	40.1703	13.1703	1.17031	76.5001
44	22998//LIMCH1	chr4	41687726	41691651	CA-22998-328044-330053-330140-331740[INC][2/38]	0	+	cass	INC/SKIP	1142.73	0.250194	0.306158	-0.0559639	0.00101709	0.0471951	847.795	889.935	847.795	473.795	120.109	889.935	751.606	621.899	751.606	458.606	90.2189	621.899
45	23114//NFASC	chr1	204926783	204937487	CA-23114-132173-136454-136505-142595[INC][6/13]	0	+	cass	INC/SKIP	1648.17	0.347744	0.267821	0.0799225	4.59556e-07	0.000110737	796.549	990.451	796.549	522.549	533.549	990.451	533.169	951.831	533.169	355.169	341.166	951.831
	23114//NFASC	chr1	204950925	204956667	CA-23114-156367-160256-160461-161764[INC][1/7]	0	+	cass	INC/SKIP	786.719	0.448991	0.345525	0.103466	9.16138e-06	0.00132454	1469.58	398.785	1469.58	6.32266	643.579	398.785	991.302	387.934	991.302	5.31228	404.302	387.934
	23114//NFASC	chr1	204913353	204921243	CA-23114-118753-124903-124921-126357[INC][15/17]	0	+	cass	INC/SKIP	1144.4	0.436098	0.528635	-0.0925365	0.000101956	0.00864427	766.833	683.167	766.833	474.833	581.833	683.167	706.769	461.231	706.769	456.769	577.769	461.231
46	23122//CLASP2	chr3	33617660	33623419	CA-23122-139393-143949-144012-144938[INC][6/14]	0	-	cass	INC/SKIP	3073.86	0.411461	0.376298	0.035163	4.65495e-05	0.00463302	1846.82	1598.18	1846.82	1088.82	1145.82	1598.18	1388.32	1475.68	1388.32	855.32	925.32	1475.68
	23122//CLASP2	chr3	33614601	33617766	CA-23122-145045-146717-146741-147859[INC][8/14]	0	-	cass	INC/SKIP	2578.55	0.427751	0.509483	-0.0817317	6.26157e-05	0.0058906	1721.03	1470.97	1721.03	1180.03	1019.03	1470.97	1602.41	1107.59	1602.41	1218.41	1082.41	1107.59
47	23136//EPB41L3	chr18	5398019	5406966	CA-23136-140211-146392-146491-148844[INC][3/30]	0	-	cass	INC/SKIP	30.7502	0.0103536	0.00631962	0.00403397	1.38004e-07	4.03294e-05	346.287	883.418	346.287	9.19768	9.2868	883.418	227.146	964.313	227.146	7.12018	5.14552	964.313
	23136//EPB41L3	chr18	5397056	5406966	CA-23136-140211-148844-148967-149561[INC][26/58]	0	-	cass	INC/SKIP	591.889	0.747959	0.817132	-0.069173	2.37368e-05	0.00281056	2001.12	341.948	2001.12	883.418	1146.12	341.948	2132.37	249.941	2132.37	964.313	1269.37	249.941
48	23322//RPGRIP1L	chr16	53671606	53675027	CA-23322-65827-68448-68550-69005[INC][6/7]	0	-	cass	INC/SKIP	237.706	0.596151	0.289813	0.306337	4.02169e-13	3.68253e-10	204.861	79.1385	204.861	100.861	132.782	79.1385	114.432	158.568	114.432	59.4321	69.9848	158.568
49	23369//PUM2	chr2	20462953	20482991	CA-23369-47437-51564-51801-66923[INC][13/10]	0	-	cass	INC/SKIP	701.382	0.279374	0.2234	0.055974	0.00107267	0.0489473	915.008	519.992	915.008	207.008	196.176	519.992	701.693	518.307	701.693	142.693	155.505	518.307
50	23387//SIK3	chr11	116734383	116741116	CA-23387-230947-233188-233332-237459[INC][1/4]	0	-	cass	INC/SKIP	768.344	0.478533	0.420168	0.0583651	0.00062938	0.0355742	1269.04	405.962	1269.04	332.037	413.037	405.962	843.595	362.382	843.595	213.595	311.595	362.382
	23387//SIK3	chr11	116746089	116747078	CA-23387-225025-225268-225412-225826[INC][5/4]	0	-	cass	INC/SKIP	504.831	0.701068	0.62819	0.0728781	0.000812271	0.0411681	1464	252	1464	631	551	252	1057.17	252.831	1057.17	466.169	388.169	252.831
51	23461//ABCA5	chr17	67310454	67321957	CA-23461-4484-12359-12478-15752[INC][1/10]	0	-	cass	INC/SKIP	49.1336	0.169036	0.027785	0.141251	1.57497e-08	6.97814e-06	454.038	100.962	454.038	26.0378	15.0378	100.962	271.029	140.977	271.029	7.02899	1.02899	140.977
52	23499//MACF1	chr1	39893126	39894997	CA-23499-349198-349544-349871-350825[INC][7/2]	0	+	cass	INC/SKIP	1624.14	0.49253	0.439733	0.0527975	0.000332727	0.0226238	2757.47	851.534	2757.47	1030.47	622.466	851.534	2033.39	772.608	2033.39	796.392	416.392	772.608
53	23760//PITPNB	chr22	28247662	28254496	CA-23760-63881-67328-67414-68604[INC][23/5][DNT]	0	-	cass	INC/SKIP	465.607	0.642834	0.561462	0.0813722	0.000844474	0.0420248	737.449	230.551	737.449	482.449	347.449	230.551	518.944	235.056	518.944	348.944	252.944	235.056
54	23767//FLRT3	chr20	14307871	14318219	CA-23767-3264-11340-11534-13109[INC][11/50][UPT][DNT]	0	-	cass	INC/SKIP	176.819	0.231765	0.18897	0.042795	0.000202512	0.0148744	281.906	141.094	281.906	41.9064	43.2251	141.094	232.246	196.754	232.246	51.2462	40.4409	196.754
55	253260//RICTOR	chr5	38947365	38950821	CA-253260-127688-127972-128044-129958[INC][2/9]	0	-	cass	INC/SKIP	588.268	0.314979	0.445691	-0.130712	2.28365e-05	0.0027514	363.639	349.361	363.639	184.639	136.639	349.361	400.093	238.907	400.093	232.093	152.093	238.907
56	255812//SDHAP1	chr3	195710982	195717173	CA-255812-3090-7490-7653-9003[INC][1/14][UPT]	0	-	cass	INC/SKIP	93	0.84507	0.390328	0.454742	1.20441e-15	1.50387e-12	226	11	226	23	96.9999	11	180	82	180	31	73.9972	82
	255812//SDHAP1	chr3	195686617	195692412	CA-255812-27851-29858-29980-33193[INC][4/3][DNT]	0	-	cass	INC/SKIP	43	0.819444	0.605263	0.214181	0.000340074	0.0230094	357	13	357	58	60	13	247	30	247	42	50	30
57	26127//FGFR1OP2	chr12	27110533	27116387	CA-26127-22372-25143-25257-27970[INC][8/17]	0	+	cass	INC/SKIP	865.687	0.193623	0.141453	0.0521698	1.95148e-06	0.000382908	894.418	1086.64	894.418	321.418	200.418	1086.64	621.426	1043.5	621.426	218.426	125.426	1043.5
58	26230//TIAM2	chr6	155570984	155572154	CA-26230-162681-163249-163336-163624[INC][1/18]	0	+	cass	INC/SKIP	36.7937	0.0233518	0.0223676	0.000984245	0.000466336	0.0289825	147.245	365.755	147.245	11.2453	6.24526	365.755	101.152	421.848	101.152	11.1516	8.15161	421.848
59	26751//SH3YL1	chr2	234159	247601	CA-26751-19531-24197-24271-32796[INC][2/96]	0	-	cass	INC/SKIP	37.56	0.0617337	0.0169843	0.0447494	4.56028e-08	1.89804e-05	86.1552	222.738	86.1552	1.15517	28.1552	222.738	26.1248	238.736	26.1248	0.124822	8.12482	238.736
60	26999//CYFIP2	chr5	156693132	156712487	CA-26999-3115-3419-3504-22258[INC][1/292][UPT]	0	+	cass	INC/SKIP	469.428	0.18474	0.137221	0.0475187	2.03874e-06	0.000388918	463.138	585.328	463.138	0.135219	265.138	585.328	328.078	641.812	328.078	0.0768954	204.078	641.812
61	27068//PPA2	chr4	106345352	106367658	CA-27068-30688-39034-39121-52748[INC][102/14]	0	-	cass	INC/SKIP	204.509	0.878319	0.815688	0.0626307	0.000673325	0.0368451	1149.24	89.8918	1149.24	574.703	723.013	89.8918	885.86	114.617	885.86	471.86	542.636	114.617
62	274//BIN1	chr2	127821508	127826606	CA-274-41404-42072-42165-46309[INC][23/119]	0	-	cass	INC/SKIP	2617.47	0.331157	0.452759	-0.121602	3.08659e-17	5.29929e-14	1430.11	1605.89	1430.11	842.109	748.109	1605.89	1431.43	1011.57	1431.43	875.425	798.425	1011.57
63	2752//GLUL	chr1	182357706	182360924	CA-2752-3528-4354-4710-6456[INC][16/578][UPT]	0	-	cass	INC/SKIP	195.172	0.00605103	0.00473878	0.00131225	1.27139e-06	0.000281654	1482.29	9633	1482.29	32.0001	85.2887	9633	1523.88	8178.69	1523.88	25.0028	52.8802	8178.69
64	2824//GPM6B	chrX	13803740	13956756	CA-2824-3206-133943-134063-155904[INC][11/420][UPT]	0	-	cass	INC/SKIP	1322.73	0.069392	0.0792986	-0.00990656	1.67493e-06	0.000338311	1373.75	4978.99	1373.75	79.7757	662.754	4978.99	1157.74	3368.24	1157.74	40.4629	539.739	3368.24
	2824//GPM6B	chrX	13803740	13835211	CA-2824-124869-133943-134063-155904[INC][59/187][UPT]	0	-	cass	INC/SKIP	2260.54	0.296746	0.268951	0.0277945	0.000283079	0.0196368	1373.75	1412.02	1373.75	528.881	662.754	1412.02	1157.74	1452.72	1157.74	529.168	539.739	1452.72
65	283970//PDXDC2P	chr16	70010193	70012014	CA-283970-90872-90945-92138-92216[INC][2/7][DNT]	0	-	cass	INC/SKIP	52.0977	0.453061	0.177289	0.275772	5.79047e-06	0.00088369	921	20	921	32.1343	1	20	598	44	598	18.9634	0	44
66	284004//HEXDC	chr17	80397506	80398950	CA-284004-24338-25097-25238-25621[INC][1/14]	0	+	cass	INC/SKIP	46.374	0.28842	0.17728	0.111139	0.000309694	0.0212683	190.005	28.3803	190.005	0.0012694	23.0051	28.3803	144.245	54.2221	144.245	2.12255	21.2451	54.2221
67	285172//FAM126B	chr2	201845992	201853143	CA-285172-86408-87137-87305-92798[INC][1/9][DNT]	0	-	cass	INC/SKIP	457.748	0.42304	0.341018	0.0820227	0.000664276	0.0364953	592.006	207.994	592.006	186.006	119.006	207.994	486.246	249.754	486.246	155.246	103.246	249.754
68	285753//CEP57L1	chr6	109416735	109468139	CA-285753-3423-13882-13938-54605[INC][2/3][UPT]	0	+	cass	INC/SKIP	26	0.208791	0.0666667	0.142125	0.000723553	0.0375019	73	36	73	10	9	36	35	49	35	3	4	49
69	287//ANK2	chr4	114294440	114304895	CA-287-558367-559681-559864-566374[INC][3/29][DNT]	0	+	cass	INC/SKIP	2242.96	0.170066	0.126066	0.0440002	8.3266e-16	1.27073e-12	1760.67	3150.05	1760.67	581.669	709.321	3150.05	1293.12	3299.71	1293.12	419.122	532.851	3299.71
	287//ANK2	chr4	114271383	114282052	CA-287-535167-537962-544217-545740[INC][2/29]	0	+	cass	INC/SKIP	3990.95	0.428907	0.485878	-0.0569707	7.63997e-12	6.55843e-09	83539	2216.98	83539	1069.01	2261.01	2216.98	83302	1773.97	83302	1086.01	2267.01	1773.97
	287//ANK2	chr4	114239672	114251625	CA-287-503538-508676-508712-515163[INC][3/20]	0	+	cass	INC/SKIP	2023.49	0.1855	0.149705	0.0357959	3.4479e-06	0.000563773	854.213	2560.79	854.213	589.213	577.213	2560.79	614.029	2433.97	614.029	425.029	432.029	2433.97
	287//ANK2	chr4	114294440	114304895	CA-287-558367-563007-563099-566374[INC][1/29][DNT]	0	+	cass	INC/SKIP	37.5163	0.00393698	0.00190787	0.00202911	8.652e-06	0.0012642	235.624	3150.05	235.624	1.27696	23.6245	3150.05	154.443	3299.71	154.443	2.17173	10.4431	3299.71
	287//ANK2	chr4	114251401	114254363	CA-287-515388-516889-516988-517971[INC][12/9]	0	+	cass	INC/SKIP	2194.48	0.596327	0.642857	-0.04653	0.000818561	0.0413343	3189.3	1197.7	3189.3	1859.3	1679.3	1197.7	3137.22	996.785	3137.22	1894.22	1694.22	996.785
70	288//ANK3	chr10	61898721	61926653	CA-288-569703-590505-590559-597439[INC][1/3]	0	-	cass	INC/SKIP	85.3828	0.0228866	0.0112531	0.0116334	1.90378e-07	5.33641e-05	253.97	1242.58	253.97	0.239414	57.9697	1242.58	135.827	1193.8	135.827	1.34679	25.8269	1193.8
	288//ANK3	chr10	61819097	61823011	CA-288-673416-676493-676829-677096[INC][1/7]	0	-	cass	INC/SKIP	1162.77	0.246677	0.204495	0.0421821	3.44017e-07	8.75014e-05	2131.57	1007.43	2131.57	5.53259	654.239	1007.43	1555.64	978.357	1555.64	4.01119	498.988	978.357
	288//ANK3	chr10	61819097	61823011	CA-288-673416-676520-676829-677096[INC][14/7]	0	-	cass	INC/SKIP	1773.98	0.352573	0.289071	0.0635021	3.97344e-07	9.74558e-05	2126.57	1007.43	2126.57	443.008	654.239	1007.43	1554.64	978.357	1554.64	296.632	498.988	978.357
	288//ANK3	chr10	61898721	61926653	CA-288-569703-569873-569936-597439[INC][6/3]	0	-	cass	INC/SKIP	2238.03	0.365835	0.304279	0.0615552	1.5892e-06	0.00033581	1102.18	1242.58	1102.18	765.18	668.45	1242.58	786.857	1193.8	786.857	536.857	507.377	1193.8
71	2944//GSTM1	chr1	110232892	110236366	CA-2944-5571-5658-5769-8410[INC][51/6][DNT]	0	+	cass	INC/SKIP	27.0134	0.97353	0.83901	0.13452	7.631e-05	0.00689551	313	4.6358	313	173	168	4.6358	224.622	22.3776	224.622	110.622	122.622	22.3776
72	2965//GTF2H1	chr11	18344113	18354774	CA-2965-3472-6678-6885-13791[INC][9/238][UPT]	0	+	cass	INC/SKIP	20.7383	0.0216538	0.00607287	0.0155809	0.000698775	0.0369141	76.3447	370.385	76.3447	8.34435	8.05114	370.385	35.2682	355.388	35.2682	3.26817	1.07465	355.388
73	2969//GTF2I	chr7	74125362	74131269	CA-2969-56411-60147-60207-62184[INC][16/69]	0	+	cass	INC/SKIP	1208.16	0.496755	0.588022	-0.0912677	2.29185e-06	0.000419714	1351.86	708.945	1351.86	463.905	935.698	708.945	1325.63	499.22	1325.63	487.218	937.871	499.22
	2969//GTF2I	chr7	74125362	74131269	CA-2969-56411-60150-60207-62184[INC][4/69]	0	+	cass	INC/SKIP	1208.16	0.442772	0.520839	-0.0780666	2.27679e-06	0.000422591	1347.86	708.945	1347.86	190.954	935.698	708.945	1320.63	499.22	1320.63	147.412	937.871	499.22
74	29803//REPIN1	chr7	150066759	150071132	CA-29803-4079-4970-5095-5438[INC][11/16][DNT]	0	+	cass	INC/SKIP	102.792	0.426857	0.228054	0.198803	0.000950394	0.0453252	433.102	44.5265	433.102	46.1018	20.2218	44.5265	314.116	64.6144	314.116	24.1156	14.0621	64.6144
75	3146//HMGB1	chr13	31035629	31036848	CA-3146-6407-7256-7306-7411[INC][1/881][DNT]	0	-	cass	INC/SKIP	39.6267	0.0668403	0.63124	-0.5644	8.03674e-33	1.10385e-28	195.029	228.971	195.029	17.8382	14.9632	228.971	162.042	8.95805	162.042	13.4686	17.2	8.95805
76	3181//HNRNPA2B1	chr7	26230612	26232196	CA-3181-11299-12143-12372-12665[INC][4/25]	0	-	cass	INC/SKIP	101.109	0.59596	0.404562	0.191399	0.000489558	0.0298848	3469.3	41.1012	3469.3	44.0768	77.1722	41.1012	2483.4	60.0079	2483.4	44.8337	36.7092	60.0079
77	3267//AGFG1	chr2	228389477	228398473	CA-3267-55744-61919-62039-64377[INC][30/9]	0	+	cass	INC/SKIP	635.253	0.53006	0.397953	0.132107	3.48491e-07	8.70278e-05	859.55	289.45	859.55	334.55	318.41	289.45	632.24	345.803	632.24	231.24	225.912	345.803
787	3275//PRMT2	chr21	48055585	48056901	CA-3275-3169-3846-3953-4301[INC][1/222][UPT]	0	+	cass	INC/SKIP	800.786	0.386968	0.295267	0.0917003	8.65764e-08	3.12928e-05	914.199	423.377	914.199	0.183282	534.318	423.377	593	435.694	593	1.0875	364.005	435.694
	3275//PRMT2	chr21	48055585	48056901	CA-3275-3169-3844-3953-4301[INC][96/222][UPT]	0	+	cass	INC/SKIP	859.071	0.500759	0.394659	0.1061	8.95074e-08	3.15227e-05	915.199	423.377	915.199	315.009	534.318	423.377	595	435.694	595	204.105	364.005	435.694
	3275//PRMT2	chr21	48055585	48056901	CA-3275-3169-3849-3953-4301[INC][13/222][UPT]	0	+	cass	INC/SKIP	851.442	0.416674	0.323003	0.0936715	8.65764e-08	3.21386e-05	914.199	423.377	914.199	70.5246	534.318	423.377	593	435.694	593	51.7433	364.005	435.694
	3275//PRMT2	chr21	48055585	48056901	CA-3275-3169-3891-3953-4301[INC][2/222][UPT]	0	+	cass	INC/SKIP	800.728	0.387086	0.295234	0.0918517	9.74124e-08	3.3449e-05	857.199	423.377	857.199	0.450167	534.318	423.377	553	435.694	553	1.02965	364.005	435.694
79	3423//IDS	chrX	148582479	148585018	CA-3423-5043-6177-6280-7316[INC][18/121]	0	-	cass	INC/SKIP	306.949	0.0171905	0.0115441	0.00564647	8.20334e-05	0.00731642	679.733	5462.27	679.733	86.3499	104.733	5462.27	481.524	4960.48	481.524	49.3417	66.5239	4960.48
	3423//IDS	chrX	148582479	148585018	CA-3423-5043-6235-6280-7316[INC][1/121]	0	-	cass	INC/SKIP	179.823	0.0100689	0.00687773	0.00319119	0.000142982	0.0115521	601.733	5462.27	601.733	6.38353	104.733	5462.27	424.524	4960.48	424.524	2.18219	66.5239	4960.48
80	3429//IFI27	chr14	94577081	94581233	CA-3429-3065-3926-4041-7118[INC][106/21][UPT]	0	+	cass	INC/SKIP	29	0.86713	0.985329	-0.118199	1.01483e-06	0.000228502	430	26	430	115	224.36	26	546	3	546	164	238.979	3
	3429//IFI27	chr14	94577081	94581233	CA-3429-3065-3892-4041-7118[INC][108/21][UPT]	0	+	cass	INC/SKIP	29	0.87044	0.984455	-0.114015	1.01335e-06	0.000231972	431	26	431	125	224.36	26	548	3	548	141	238.979	3
81	348254//CCDC144C	chr17	20239144	20243631	CA-348254-17907-19983-20057-21306[INC][1/1]	0	+	cass	INC/SKIP	22.1556	0.0654625	0.0500353	0.0154272	2.28378e-05	0.00272763	238.499	78.5011	238.499	7.49885	3.49885	78.5011	148.079	105.921	148.079	5.07894	6.07894	105.921
82	351//APP	chr21	27354656	27394357	CA-351-152291-173949-174117-191656[INC][42/39]	0	-	cass	INC/SKIP	9371.2	0.427136	0.400015	0.0271213	3.87112e-05	0.00402802	8138.18	4820.96	8138.18	3644.18	3544.98	4820.96	6888.61	4550.24	6888.61	3128.61	2938.75	4550.24
83	375248//ANKRD36	chr2	97864199	97866098	CA-375248-87996-88090-88163-89838[INC][6/2]	0	+	cass	INC/SKIP	131.884	0.886551	0.794762	0.0917891	0.000101591	0.00866677	917	62	917	475	494	62	506.116	69.8836	506.116	232.116	309.116	69.8836
	375248//ANKRD36	chr2	97875417	97877310	CA-375248-99214-99304-99377-101050[INC][5/4]	0	+	cass	INC/SKIP	477	0.377049	0.330544	0.0465052	0.000290823	0.0200727	850	247	850	59	240	247	560	240	560	54	183	240
84	3796//KIF2A	chr5	61662240	61669663	CA-3796-63320-69276-69390-70525[INC][6/28]	0	+	cass	INC/SKIP	828.939	0.42713	0.551995	-0.124865	1.28277e-07	4.00428e-05	831.89	528.958	831.89	312.89	475.89	528.958	751.112	299.98	751.112	272.112	467.112	299.98
85	3983//ABLIM1	chr10	116205070	116211429	CA-3983-236032-239629-239776-242252[INC][1/6]	0	-	cass	INC/SKIP	464.517	0.143017	0.099396	0.0436212	4.492e-05	0.00450348	604.287	915.713	604.287	67.35	238.287	915.713	336.213	719.787	336.213	30.6667	128.213	719.787
	3983//ABLIM1	chr10	116205070	116211429	CA-3983-236032-239635-239776-242252[INC][18/6]	0	-	cass	INC/SKIP	452.983	0.140034	0.0970685	0.0429656	5.32738e-05	0.00518947	601.287	915.713	601.287	59.9368	238.287	915.713	336.213	719.787	336.213	26.5464	128.213	719.787
	3983//ABLIM1	chr10	116211382	116225585	CA-3983-221958-234172-234277-235984[INC][7/29]	0	-	cass	INC/SKIP	565.068	0.474187	0.571699	-0.0975122	0.000417454	0.0266685	732.837	366.163	732.837	212.587	447.837	366.163	576.095	198.905	576.095	152.906	378.095	198.905
86	399979//SNX19	chr11	130749518	130773278	CA-399979-16233-38681-38866-39776[INC][20/1]	0	-	cass	INC/SKIP	83.7966	0.982251	0.882286	0.0999648	1.03372e-14	1.09216e-11	1599.18	12.815	1599.18	584.185	834.185	12.815	1181.02	70.9816	1181.02	439.018	625.018	70.9816
87	4134//MAP4	chr3	48019354	48040368	CA-4134-93642-104846-104897-114346[INC][28/224]	0	-	cass	INC/SKIP	1576.81	0.0961398	0.127828	-0.0316884	1.03221e-05	0.00141775	516.325	3622.64	516.325	394.325	376.325	3622.64	526.582	2750.23	526.582	417.582	388.582	2750.23
	4134//MAP4	chr3	47913406	47919012	CA-4134-214863-216379-216595-220179[INC][33/12]	0	-	cass	INC/SKIP	584.743	0.829747	0.7797	0.0500469	0.000523854	0.0314198	3164.57	289.43	3164.57	1970.57	850.57	289.43	2383.69	295.312	2383.69	1406.69	683.688	295.312
	4134//MAP4	chr3	47894345	47896849	CA-4134-237032-238927-239117-239341[INC][13/12][DNT]	0	-	cass	INC/SKIP	232.097	0.897148	0.851348	0.0457999	0.000678234	0.0369664	2518.1	103.462	2518.1	1115.51	689.427	103.462	1977.81	128.635	1977.81	918.066	555.347	128.635
88	414777//HCG18	chr6	30263908	30294926	CA-414777-3797-15668-15882-33913[INC][5/13][UPT]	0	-	cass	INC/SKIP	70.0126	0.20623	0.0898756	0.116355	0.000156996	0.0123927	439.003	92.3835	439.003	20.0018	28.0027	92.3835	288.008	111.432	288.008	11.0002	11.0079	111.432
89	4152//MBD1	chr18	47801498	47802097	CA-4152-9175-9330-9405-9529[INC][12/54]	0	-	cass	INC/SKIP	280.764	0.382882	0.529069	-0.146187	0.000243098	0.0173904	173.818	176.195	173.818	119.818	98.8177	176.195	188.478	104.569	188.478	121.478	113.478	104.569
	4152//MBD1	chr18	47796060	47799107	CA-4152-12098-13234-13306-14963[INC][1/6][DNT]	0	-	cass	INC/SKIP	62.9766	0.881922	0.734376	0.147546	0.00101975	0.047001	758.014	22.4663	758.014	280.014	55.5865	22.4663	577.647	40.5103	577.647	193.647	30.3524	40.5103
90	4155//MBP	chr18	74696730	74700867	CA-4155-146942-147291-147519-150924[INC][1/3948]	0	-	cass	INC/SKIP	18397.1	0.551768	0.532613	0.0191551	3.36259e-07	8.71417e-05	33911.5	10196.5	33911.5	25052.3	51.2568	10196.5	25003.1	8200.6	25003.1	18658	32.1115	8200.6
	4155//MBP	chr18	74696730	74700867	CA-4155-146942-147291-147328-150924[INC][876/3948]	0	-	cass	INC/SKIP	18397.1	0.552928	0.534064	0.0188644	2.88636e-06	0.000501825	32014.5	10196.5	32014.5	25052.3	169.283	10196.5	23763.1	8200.6	23763.1	18658	141.351	8200.6
	4155//MBP	chr18	74696730	74700867	CA-4155-146942-147291-147324-150924[INC][13792/3948]	0	-	cass	INC/SKIP	18397.1	0.706013	0.688002	0.0180108	3.00883e-06	0.000510201	31995.5	10196.5	31995.5	25052.3	23921.7	10196.5	23755.1	8200.6	23755.1	18658	17509.2	8200.6
91	4191//MDH2	chr7	75687286	75692909	CA-4191-13004-15298-15424-18440[INC][453/2]	0	+	cass	INC/SKIP	108.937	0.990345	0.931096	0.059249	5.38209e-18	1.23205e-14	2780.34	14.6573	2780.34	1255.65	1751.34	14.6573	2362.72	94.2795	2362.72	1108.28	1439.72	94.2795
92	4208//MEF2C	chr5	88119551	88178988	CA-4208-24151-26083-26182-83178[INC][2/82][UPT]	0	-	cass	INC/SKIP	28.7006	0.00452903	0.00492804	-0.000399005	0.000516426	0.0312472	195.149	1461.37	195.149	11.1487	2.14871	1461.37	138.202	1555.11	138.202	13.2016	2.2016	1555.11
93	4301//MLLT4	chr6	168291541	168297651	CA-4301-67039-69871-69916-72887[INC][5/9]	0	+	cass	INC/SKIP	551.126	0.409072	0.536058	-0.126987	3.77673e-05	0.0039598	363.535	334.465	363.535	203.535	259.535	334.465	379.339	216.661	379.339	237.339	263.339	216.661
94	4336//MOBP	chr3	39554873	39565816	CA-4336-49028-53137-53207-59664[INC][2/43]	0	+	cass	INC/SKIP	105.793	0.010402	0.00885235	0.00154964	2.47485e-11	1.99953e-08	721.932	3148.66	721.932	32.2607	33.9324	3148.66	315.075	2216.88	315.075	22.5252	17.0745	2216.88
	4336//MOBP	chr3	39554873	39565816	CA-4336-49028-53144-53207-59664[INC][1/43]	0	+	cass	INC/SKIP	52.228	0.00546503	0.00395918	0.00150585	3.66068e-11	2.64629e-08	693.932	3148.66	693.932	0.671707	33.9324	3148.66	301.075	2216.88	301.075	0.5493	17.0745	2216.88
95	440574//MINOS1	chr1	19923508	19948640	CA-440574-6133-26281-26360-31123[INC][10/207][UPT]	0	+	cass	INC/SKIP	30.2853	0.0416827	0.026972	0.0147107	0.00011799	0.00982179	61.0577	196.747	61.0577	11.0577	6.05766	196.747	29.085	237.556	29.085	7.08497	6.08497	237.556
96	4637//MYL6	chr12	56554026	56555357	CA-4637-5060-5365-5410-6126[INC][1047/1088][DNT]	0	+	cass	INC/SKIP	2293.72	0.630638	0.554356	0.0762821	8.78975e-10	4.64336e-07	2573.53	1030.68	2573.53	1915.35	1604.17	1030.68	2307.64	1263.03	2307.64	1655.78	1486.51	1263.03
	4637//MYL6	chr12	56552467	56553513	CA-4637-3451-3641-3680-4326[INC][1/1351]	0	+	cass	INC/SKIP	967.137	0.0686788	0.0492882	0.0193907	1.39965e-06	0.000305147	728.049	3810.95	728.049	560.049	2.01592	3810.95	557.059	3906.69	557.059	397.059	8.01414	3906.69
	4637//MYL6	chr12	56552467	56553513	CA-4637-3451-3641-3660-4326[INC][27/1351]	0	+	cass	INC/SKIP	2114.17	0.137596	0.103094	0.0345015	1.71256e-06	0.000340899	721.049	3810.95	721.049	560.049	656.016	3810.95	552.059	3906.69	552.059	397.059	501.045	3906.69
97	4649//MYO9A	chr15	72180344	72186118	CA-4649-227421-227922-228135-232983[INC][4/7]	0	-	cass	INC/SKIP	445.449	0.185573	0.124683	0.0608896	1.66436e-06	0.000341193	439.424	602.576	439.424	143.178	131.424	602.576	276.298	599.702	276.298	77.5496	93.2976	599.702
	4649//MYO9A	chr15	72180344	72186118	CA-4649-227421-227919-228135-232983[INC][2/7]	0	-	cass	INC/SKIP	248.717	0.108499	0.0784092	0.0300894	1.66436e-06	0.000346363	439.424	602.576	439.424	15.2466	131.424	602.576	276.298	599.702	276.298	8.74806	93.2976	599.702
98	4684//NCAM1	chr11	113105754	113126722	CA-4684-276918-278054-278069-297630[INC][4/13]	0	+	cass	INC/SKIP	495.537	0.109011	0.0774503	0.0315607	0.000211795	0.0154734	430.628	1235.22	430.628	198.628	103.628	1235.22	291.641	1151.14	291.641	126.641	66.6409	1151.14
99	4756//NEO1	chr15	73581486	73590951	CA-4756-239755-243906-244065-248864[INC][16/2]	0	+	cass	INC/SKIP	269.06	0.710363	0.558274	0.152089	2.2019e-06	0.000414289	745.967	129.033	745.967	326.967	305.967	129.033	421.973	140.027	421.973	190.973	162.973	140.027
100	4897//NRCAM	chr7	107830088	107832296	CA-4897-267669-268114-268144-269651[INC][18/8]	0	-	cass	INC/SKIP	1533.52	0.684328	0.739511	-0.0551821	1.33711e-05	0.00178303	2277.7	876.304	2277.7	1916.7	1882.7	876.304	2213.79	657.215	2213.79	1877.79	1853.79	657.215
	4897//NRCAM	chr7	107800805	107817050	CA-4897-282967-284039-284075-298904[INC][8/23]	0	-	cass	INC/SKIP	1126.42	0.528556	0.594515	-0.065959	0.000377551	0.0249311	1643.09	628.07	1643.09	775.31	633.001	628.07	1667.52	498.352	1667.52	807.135	654.211	498.352
101	492//ATP2B3	chrX	152823569	152825399	CA-492-25182-26135-26401-26607[INC][1/6]	0	+	cass	INC/SKIP	24.1019	0.0223574	0.0192155	0.00314185	0.000195382	0.0145846	93.0365	263.964	93.0365	5.03649	7.03649	263.964	53.0145	306.986	53.0145	3.01445	9.01445	306.986
102	5027//P2RX7	chr12	121603159	121613280	CA-5027-35619-36239-36369-45569[INC][6/1]	0	+	cass	INC/SKIP	69.953	0.879473	0.952215	-0.0727422	0.000979328	0.0462236	1351.01	48.9896	1351.01	687.01	27.9317	48.9896	1353.04	20.9633	1353.04	795.037	40.4338	20.9633
103	5058//PAK1	chr11	77103375	77122996	CA-5058-65290-79905-80037-84522[INC][1/28][UPT]	0	-	cass	INC/SKIP	196.108	0.0627602	0.043811	0.0189492	0.000374126	0.0248242	187.142	845.948	187.142	10.1074	103.187	845.948	128.142	903.725	128.142	5.93129	76.883	903.725
104	50863//NTM	chr11	132184445	132205144	CA-50863-947227-962676-962709-967569[INC][9/25][DNT]	0	+	cass	INC/SKIP	548.715	0.267657	0.195881	0.0717765	3.5887e-05	0.00382099	445.687	460.313	445.687	123.783	212.687	460.313	277.354	435.646	277.354	80.8902	131.354	435.646
105	51100//SH3GLB1	chr1	87189995	87200373	CA-51100-22836-26833-26920-33032[INC][2/67]	0	+	cass	INC/SKIP	459.08	0.182945	0.271233	-0.0882876	3.11466e-05	0.00347804	384.059	496.941	384.059	218.059	4.47932	496.941	376.221	317.779	376.221	233.221	3.32129	317.779
106	51130//ASB3	chr2	53956594	53978077	CA-51130-112251-114666-114753-133463[INC][1/135]	0	-	cass	INC/SKIP	72.1167	0.0310584	0.0295525	0.00150594	0.00019216	0.0144225	244.287	601.713	244.287	33.2873	5.28729	601.713	142.271	550.729	142.271	25.271	8.27104	550.729
107	51440//HPCAL4	chr1	40150113	40157103	CA-51440-3112-3247-3353-9806[INC][4/265][UPT]	0	-	cass	INC/SKIP	71.1395	0.0282917	0.0101378	0.0181539	0.000343982	0.0231598	52.0186	927.981	52.0186	36.0186	18.0186	927.981	18.0512	834.949	18.0512	8.05121	9.05121	834.949
108	51555//PEX5L	chr3	179615929	179754840	CA-51555-3475-68388-68460-141807[INC][4/3][UPT]	0	-	cass	INC/SKIP	616.768	0.568761	0.498952	0.0698089	0.000150583	0.0119553	1927.02	299.811	1927.02	257.657	533.184	299.811	1460.34	316.957	1460.34	238.982	392.281	316.957
109	5160//PDHA1	chrX	19362045	19367488	CA-5160-3202-5617-5731-8419[INC][17/453][UPT]	0	+	cass	INC/SKIP	61.6703	0.0372297	0.0160844	0.0211453	0.000927706	0.0447089	46.2331	574.954	46.2331	20.2331	24.2331	574.954	16.102	526.204	16.102	9.10203	8.10203	526.204
110	51606//ATP6V1H	chr8	54714358	54727325	CA-51606-31650-35094-35148-44415[INC][56/18]	0	-	cass	INC/SKIP	1226.82	0.227823	0.174198	0.0536246	1.47999e-05	0.00189978	566.011	1209.99	566.011	356.011	357.977	1209.99	408.444	1215.56	408.444	264.444	248.384	1215.56
111	5178//PEG3	chr19	57337755	57347471	CA-5178-7712-10309-10440-17266[INC][1/13]	0	-	cass	INC/SKIP	283.717	0.161557	0.156972	0.00458516	3.44889e-05	0.00372996	645.024	302.787	645.024	43.0148	73.6719	302.787	649.284	448.523	649.284	47.2776	119.753	448.523
112	5303//PIN4	chrX	71401607	71416753	CA-5303-3153-7785-7859-18109[INC][58/8][UPT]	0	+	cass	INC/SKIP	40	0.900322	0.970921	-0.0705993	0.00051974	0.0313098	417	31	417	204	356	31	433	9	433	218	383	9
	5303//PIN4	chrX	71401607	71416753	CA-5303-3153-7558-7859-18109[INC][1/8][UPT]	0	+	cass	INC/SKIP	40	0.852381	0.955224	-0.102843	0.00054421	0.0319433	429	31	429	2	356	31	438	9	438	1	383	9
113	535//ATP6V0A1	chr17	40659537	40665995	CA-535-51784-52728-52746-58017[INC][60/80]	0	+	cass	INC/SKIP	641.767	0.805815	0.848064	-0.0422489	0.000960845	0.0455076	1791.38	364.573	1791.38	1499.38	1526.38	364.573	1810.22	277.194	1810.22	1530.22	1564.22	277.194
114	54517//PUS7	chr7	105135588	105143010	CA-54517-22819-28267-28285-29985[INC][1/11]	0	-	cass	INC/SKIP	51.7048	0.636449	0.858999	-0.22255	0.0010001	0.0467223	124.646	40.3542	124.646	52.6458	88.6458	40.3542	107.649	11.3506	107.649	56.6494	81.6494	11.3506
115	54739//XAF1	chr17	6661407	6663036	CA-54739-5388-6419-6683-6825[INC][1/53]	0	+	cass	INC/SKIP	80.7082	0.255698	0.186332	0.0693659	0.00067921	0.0367282	295	52.2961	295	32.9344	2.99738	52.2961	292	97.7637	292	43.8827	0.893699	97.7637
	54739//XAF1	chr17	6663724	6665558	CA-54739-7765-9049-9205-9318[INC][5/44]	0	+	cass	INC/SKIP	118.966	0.329735	0.211935	0.1178	0.00071848	0.0375221	145	59.9658	145	53	6	59.9658	141.04	114.443	141.04	51.0404	10.5142	114.443
116	54816//ZNF280D	chr15	56958876	56961154	CA-54816-67767-68348-68593-69603[INC][1/18]	0	-	cass	INC/SKIP	980.839	0.40762	0.300028	0.107591	5.10225e-09	2.41653e-06	899.243	490.757	899.243	331.141	344.243	490.757	598.889	528.111	598.889	193.839	258.889	528.111
117	54842//MFSD6	chr2	191273080	191302286	CA-54842-3149-9937-10059-30622[INC][3/3][UPT]	0	+	cass	INC/SKIP	366.991	0.357295	0.481344	-0.124049	0.000640532	0.035909	281.341	232.659	281.341	65.3407	193.341	232.659	259.668	134.332	259.668	46.6682	202.668	134.332
118	55074//OXR1	chr8	107738380	107751810	CA-55074-459132-470342-470423-472280[INC][43/61][UPT]	0	+	cass	INC/SKIP	242.326	0.862866	0.907581	-0.0447143	0.000596333	0.0342704	2513.29	147.914	2513.29	66.105	1795.29	147.914	2540.71	94.4119	2540.71	52.5873	1801.71	94.4119
119	55193//PBRM1	chr3	52584762	52595983	CA-55193-127084-133971-134127-138033[INC][16/2]	0	-	cass	INC/SKIP	112	0.459046	0.280012	0.179034	0.000715306	0.0374989	172.029	55.9934	172.029	47.0011	48.0294	55.9934	90.0008	62.9983	90.0008	28.0008	21.0008	62.9983
120	5521//PPP2R2B	chr5	146080607	146257757	CA-5521-206469-227887-227972-383328[INC][6/157]	0	-	cass	INC/SKIP	207.568	0.0509416	0.0560968	-0.00515519	9.44682e-06	0.00133765	738.304	918.696	738.304	41.3203	57.3035	918.696	531.435	916.565	531.435	43.5086	65.4355	916.565
121	55314//TMEM144	chr4	159154052	159158794	CA-55314-25734-28189-28257-30276[INC][12/1]	0	+	cass	INC/SKIP	509.614	0.896515	0.861754	0.0347605	0.000165127	0.0128137	3916.31	278.692	3916.31	2349.31	2479.44	278.692	2277.08	230.921	2277.08	1369.08	1509.82	230.921
122	55384//MEG3	chr14	101311794	101327362	CA-55384-22426-34231-34281-37583[INC][3/324][DNT]	0	+	cass	INC/SKIP	384.083	0.0444745	0.0402291	0.00424536	9.88328e-10	5.02766e-07	1973.63	1946.6	1973.63	55.6277	125.579	1946.6	1871.44	2420.08	1871.44	74.4385	128.438	2420.08
	55384//MEG3	chr14	101297757	101301087	CA-55384-8427-9404-9534-11524[INC][8/3]	0	+	cass	INC/SKIP	357.768	0.0821093	0.0738081	0.00830117	9.61756e-06	0.00133432	381.322	899.126	381.322	87.1971	73.6644	899.126	358.222	1235.46	358.222	111.969	84.9377	1235.46
	55384//MEG3	chr14	101297757	101302636	CA-55384-8427-9404-9534-13059[INC][8/67]	0	+	cass	INC/SKIP	217.045	0.0130106	0.0131037	-9.31476e-05	0.000441716	0.0279584	381.322	3671.91	381.322	87.1971	9.60999	3671.91	358.222	4527.81	358.222	111.969	8.26888	4527.81
	55384//MEG3	chr14	101297757	101302636	CA-55384-8427-12628-12772-13059[INC][1/67]	0	+	cass	INC/SKIP	217.748	0.0132713	0.0129679	0.000303441	0.000856262	0.0421533	340.375	3671.91	340.375	3.34698	95.4261	3671.91	319.552	4527.81	319.552	11.2403	107.735	4527.81
	55384//MEG3	chr14	101297757	101302636	CA-55384-8427-12631-12772-13059[INC][2/67]	0	+	cass	INC/SKIP	246.309	0.015765	0.0140108	0.00175427	0.000856262	0.0423049	340.375	3671.91	340.375	22.204	95.4261	3671.91	319.552	4527.81	319.552	20.9443	107.735	4527.81
123	55422//ZNF331	chr19	54042469	54072638	CA-55422-21360-37922-37986-51381[INC][53/3]	0	+	cass	INC/SKIP	32.0908	0.962429	0.86119	0.10124	0.000391186	0.0255854	328.859	7.14108	328.859	157.646	208.214	7.14108	275.05	24.9497	275.05	139.05	170.529	24.9497
124	5554//PRH1	chr12	11199618	11324208	CA-5554-9204-59445-59616-133437[INC][1/12][UPT]	0	-	cass	INC/SKIP	345.948	0.382573	0.260601	0.121973	3.08666e-07	8.15293e-05	535.552	179.224	535.552	119.552	102.552	179.224	321.017	202.914	321.017	85.017	58.017	202.914
125	55607//PPP1R9A	chr7	94915517	94918029	CA-55607-381689-382473-382497-383899[INC][3/12]	0	+	cass	INC/SKIP	221.25	0.715885	0.818348	-0.102463	9.443e-05	0.00815721	460.058	141.111	460.058	370.058	341.058	141.111	477.029	80.1391	477.029	374.029	348.029	80.1391
	55607//PPP1R9A	chr7	94827660	94855427	CA-55607-293848-299028-299094-321324[INC][2/10]	0	+	cass	INC/SKIP	50.9579	0.0340104	0.018291	0.0157195	0.000790016	0.0403378	122.318	477.682	122.318	9.31816	24.3182	477.682	68.1608	464.839	68.1608	6.16078	11.1608	464.839
126	55667//DENND4C	chr9	19336683	19341111	CA-55667-49082-49850-49922-53241[INC][4/12]	0	+	cass	INC/SKIP	105.835	0.186883	0.101218	0.085665	0.000531184	0.0315836	166.553	152.512	166.553	23.5526	46.5526	152.512	95.3649	158.635	95.3649	14.3649	21.3649	158.635
127	5567//PRKACB	chr1	84543761	84644920	CA-5567-3310-99971-99995-104115[INC][2/92][UPT]	0	+	cass	INC/SKIP	595.831	0.688127	0.76295	-0.0748228	0.000268136	0.0187901	2535.33	346.828	2535.33	9.17224	1521.33	346.828	2508.84	249.003	2508.84	4.99706	1597.84	249.003
128	55741//EDEM2	chr20	33719444	33722751	CA-55741-15621-16203-16254-18575[INC][9/119]	0	-	cass	INC/SKIP	37.8526	0.246318	0.0208736	0.225445	0.000907781	0.0440578	44.2441	52.7633	44.2441	17.2441	17.2441	52.7633	23.1822	78.9062	23.1822	1.18217	2.18217	78.9062
129	55798//METTL2B	chr7	128116813	128119566	CA-55798-3147-3353-3445-5429[INC][47/14][UPT]	0	+	cass	INC/SKIP	64.2869	0.566501	0.84479	-0.27829	5.73725e-06	0.000885406	188.148	49.8524	188.148	113.147	17.1476	49.8524	205.566	14.4345	205.566	145.565	11.5655	14.4345
130	55863//TMEM126B	chr11	85339636	85342851	CA-55863-3116-3559-3690-6114[INC][14/66][UPT]	0	+	cass	INC/SKIP	46.6771	0.0342242	0.0268159	0.00740824	0.000489526	0.0300163	114	381	114	20	7.00298	381	58	357	58	14	5.67412	357
131	56267//CCBL2	chr1	89427741	89430660	CA-56267-31132-31248-31405-33815[INC][2/69]	0	-	cass	INC/SKIP	165.016	0.245208	0.129569	0.115639	0.000320555	0.0219046	180.001	176.999	180.001	72.0014	43.0014	176.999	94.0068	167.993	94.0068	24.0068	26.0068	167.993
132	56904//SH3GLB2	chr9	131771384	131772149	CA-56904-21530-21833-21848-21954[INC][15/120]	0	-	cass	INC/SKIP	735.654	0.545912	0.637283	-0.0913702	8.48224e-05	0.00751636	627.111	441.966	627.111	585.34	477.34	441.966	605.504	293.687	605.504	562.499	469.499	293.687
133	56942//CMC2	chr16	81015410	81031033	CA-56942-12584-17940-18144-28020[INC][1/120]	0	-	cass	INC/SKIP	27.0019	0.0114064	0.0118397	-0.0004333	0.000916195	0.0443096	220.001	606.747	220.001	10.0006	4.00064	606.747	130	542.526	130	9.00029	4.00029	542.526
134	56965//PARP6	chr15	72542360	72543595	CA-56965-23081-23330-23443-24195[INC][11/13]	0	-	cass	INC/SKIP	103.593	0.788979	0.912919	-0.123941	6.30408e-06	0.000941158	926.837	76.1633	926.837	163.531	405.997	76.1633	883.571	27.4294	883.571	170.323	404.794	27.4294
	56965//PARP6	chr15	72542360	72543595	CA-56965-23081-23333-23443-24195[INC][15/13]	0	-	cass	INC/SKIP	103.593	0.841265	0.934839	-0.0935742	6.41155e-06	0.00094691	925.837	76.1633	925.837	401.306	405.997	76.1633	880.571	27.4294	880.571	382.248	404.794	27.4294
135	5713//PSMD7	chr16	74330734	74334103	CA-5713-3214-5797-5971-6340[INC][1/245][UPT]	0	+	cass	INC/SKIP	26.0449	0.0087389	0.00407381	0.00466509	0.000996203	0.0468591	104.013	1021.99	104.013	4.00633	14.0132	1021.99	57.0165	980.984	57.0165	2.00888	6.0165	980.984
136	57142//RTN4	chr2	55214626	55237373	CA-57142-43512-55861-55892-65900[INC][2/351][UPT]	0	-	cass	INC/SKIP	52.9738	0.0033279	0.00220359	0.00112431	4.44399e-05	0.00452134	201.169	4692.83	201.169	5.16944	26.1694	4692.83	131.817	4898.18	131.817	2.81744	18.8174	4898.18
137	57179//KIAA1191	chr5	175782573	175788766	CA-57179-3205-4888-4996-9057[INC][11/10][UPT]	0	-	cass	INC/SKIP	139.581	0.718062	0.567705	0.150357	0.00014037	0.0114082	449.228	57.7127	449.228	248.751	45.2234	57.7127	312.973	81.8678	312.973	191.752	23.2709	81.8678
	57179//KIAA1191	chr5	175782573	175788766	CA-57179-3205-5239-5326-9057[INC][9/10][UPT]	0	-	cass	INC/SKIP	139.581	0.786066	0.663717	0.122349	0.000793765	0.0403791	604.183	57.7127	604.183	168.09	256.024	57.7127	461.693	81.8678	461.693	150.349	172.813	81.8678
138	57498//KIDINS220	chr2	8876997	8890464	CA-57498-90514-92625-92739-103626[INC][12/26]	0	-	cass	INC/SKIP	888.969	0.312057	0.244846	0.0672107	3.77559e-05	0.00398905	946.885	589.115	946.885	446.885	87.57	589.115	635.305	546.695	635.305	300.305	54.2086	546.695
139	57521//RPTOR	chr17	78599490	78681798	CA-57521-83969-101903-101986-166016[INC][18/1]	0	+	cass	INC/SKIP	30.8329	0.9818	0.921811	0.0599888	0.000149732	0.0119568	560.757	6.24254	560.757	363.757	309.757	6.24254	468.41	24.5903	468.41	337.41	242.41	24.5903
140	57579//FAM135A	chr6	71191703	71200785	CA-57579-71751-75763-75841-80630[INC][7/5]	0	+	cass	INC/SKIP	753.972	0.340841	0.26718	0.0736615	0.000179155	0.013595	470.555	458.445	470.555	198.555	275.555	458.445	308.972	436.028	308.972	153.972	163.972	436.028
141	57614//KIAA1468	chr18	59947006	59947941	CA-57614-95566-96069-96152-96355[INC][1/4]	0	+	cass	INC/SKIP	193.827	0.166801	0.140711	0.0260897	0.000511859	0.0311079	234.516	273.484	234.516	56.2513	53.248	273.484	136.515	257.485	136.515	47.4696	36.8583	257.485
142	57698//KIAA1598	chr10	118728162	118738818	CA-57698-150331-151560-151636-160874[INC][1/208]	0	-	cass	INC/SKIP	69.4147	0.0135115	0.0078344	0.0056771	0.000211831	0.0153942	182.11	1687.28	182.11	25.1099	21.1098	1687.28	98.0975	1468.73	98.0975	12.0975	11.0975	1468.73
143	57704//GBA2	chr9	35741668	35744408	CA-57704-7932-8902-8953-10338[INC][1/24]	0	-	cass	INC/SKIP	45.0976	0.0448254	0.0280947	0.0167307	6.83997e-05	0.00630517	128.265	293.32	128.265	17.2652	10.2652	293.32	67.2836	303.859	67.2836	13.2836	4.28359	303.859
144	5789//PTPRD	chr9	8521276	8525034	CA-5789-2090799-2092199-2092211-2094177[INC][11/3]	0	-	cass	INC/SKIP	751.657	0.449813	0.576617	-0.126804	1.43757e-07	4.11355e-05	734.285	484.715	734.285	320.285	472.285	484.715	659.057	266.943	659.057	287.057	440.057	266.943
	5789//PTPRD	chr9	8436591	8449836	CA-5789-2165999-2178484-2178526-2179034[INC][7/21]	0	-	cass	INC/SKIP	2011.74	0.433578	0.377459	0.0561187	0.000483995	0.0299444	1028.05	1039.95	1028.05	699.048	893.048	1039.95	764.213	971.787	764.213	533.213	645.213	971.787
145	5792//PTPRF	chr1	44064390	44069203	CA-5792-71038-74195-74222-75540[INC][6/18]	0	+	cass	INC/SKIP	252.899	0.581186	0.700947	-0.119761	0.000937628	0.0448722	300.803	158.197	300.803	228.803	210.256	158.197	301.298	94.7016	301.298	240.298	203.642	94.7016
146	5935//RBM3	chrX	48433948	48434806	CA-5935-4315-4462-4731-4961[INC][13/565]	0	+	cass	INC/SKIP	289.09	0.0880264	0.140762	-0.0527358	0.000195904	0.0145446	494.184	767.394	494.184	66.3172	81.8251	767.394	389.093	430.184	389.093	67.2958	73.6516	430.184
147	6176//RPLP1	chr15	69745178	69747625	CA-6176-3201-3827-3902-5350[INC][2160/31][UPT]	0	+	cass	INC/SKIP	257.279	0.946049	0.964419	-0.0183694	0.000586951	0.033873	4758.03	166.968	4758.03	2215.69	3640.03	166.968	4021.69	90.3108	4021.69	1839.99	3055.69	90.3108
	6176//RPLP1	chr15	69745178	69747625	CA-6176-3201-3830-3902-5350[INC][1/31][UPT]	0	+	cass	INC/SKIP	257.279	0.916585	0.944578	-0.0279929	0.000585841	0.0339516	4755.03	166.968	4755.03	29.3408	3640.03	166.968	4020.69	90.3108	4020.69	22.6991	3055.69	90.3108
148	6227//RPS21	chr20	60962666	60963419	CA-6227-3610-3778-3850-4244[INC][914/12]	0	+	cass	INC/SKIP	96.8008	0.98229	0.992934	-0.0106445	2.16537e-05	0.00263198	5811.22	71.7784	5811.22	4409.22	3553.17	71.7784	5202.98	25.0223	5202.98	3932.97	3099.92	25.0223
149	6229//RPS24	chr10	79796951	79799982	CA-6229-6545-7205-7234-9444[INC][1/665]	0	+	cass	INC/SKIP	2698.24	0.115242	0.128638	-0.0133962	3.2779e-06	0.000542434	1616.06	5482.94	1616.06	1417.05	11.2851	5482.94	1535.03	4300.97	1535.03	1262.3	7.60246	4300.97
	6229//RPS24	chr10	79796951	79799982	CA-6229-6545-7205-7223-9444[INC][35/665]	0	+	cass	INC/SKIP	5381.47	0.204716	0.229262	-0.0245468	3.87568e-06	0.000626264	1611.06	5482.94	1611.06	1417.05	1405.69	5482.94	1529.03	4300.97	1529.03	1262.3	1296.42	4300.97
150	63876//PKNOX2	chr11	125104940	125201820	CA-63876-73453-77953-78066-170156[INC][1/66]	0	+	cass	INC/SKIP	54.1269	0.125256	0.00525023	0.120006	4.76376e-05	0.00470721	160.053	181.947	160.053	45.0532	7.05323	181.947	84.0102	191.401	84.0102	2.0102	0.0102001	191.401
151	65125//WNK1	chr12	971248	980513	CA-65125-112348-117943-119182-121342[INC][2/10]	0	+	cass	INC/SKIP	595.794	0.170278	0.207364	-0.0370861	2.60332e-09	1.27702e-06	3082.2	811.939	3082.2	124.057	209.201	811.939	2760.33	501.762	2760.33	113.209	149.327	501.762
152	6520//SLC3A2	chr11	62623605	62639140	CA-6520-3370-17733-17784-18565[INC][2/120][UPT]	0	+	cass	INC/SKIP	70.3764	0.139191	0.419536	-0.280345	2.80047e-06	0.000499539	33.2686	66.2968	33.2686	20.2686	1.17158	66.2968	68.3296	33.8536	68.3296	48.3296	0.606581	33.8536
153	6520//SLC3A2	chr11	62623605	62639140	CA-6520-3370-17733-17826-18565[INC][31/120][UPT]	0	+	cass	INC/SKIP	100.15	0.242146	0.591534	-0.349388	3.18544e-06	0.000533562	40.2686	66.2968	40.2686	20.2686	22.097	66.2968	78.3296	33.8536	78.3296	48.3296	49.723	33.8536
154	6579//SLCO1A2	chr12	21471715	21477615	CA-6579-73844-78858-79066-79514[INC][2/40][UPT]	0	-	cass	INC/SKIP	710.295	0.180214	0.24828	-0.068066	8.13655e-05	0.00730428	672.142	880.861	672.142	137.139	250.142	880.861	515.007	488.994	515.007	121.006	202.007	488.994
155	6638//SNRPN	chr15	25219457	25220655	CA-6638-153810-153995-154311-154711[INC][2/399]	0	+	cass	INC/SKIP	188.209	0.00853839	0.00577082	0.00276757	3.00644e-06	0.000516169	905.515	6512.17	905.515	44.6495	67.5151	6512.17	711.477	6550.64	711.477	39.5671	36.4769	6550.64
	6638//SNRPN	chr15	25207260	25213228	CA-6638-141563-146382-146594-147285[INC][2/514]	0	+	cass	INC/SKIP	246.816	0.0062681	0.00593392	0.000334182	2.79366e-05	0.00322444	1065.66	10059.5	1065.66	101.661	25.2423	10059.5	870.58	10044	870.58	98.5804	21.332	10044
	6638//SNRPN	chr15	25207260	25213228	CA-6638-141563-146382-146506-147285[INC][10/514]	0	+	cass	INC/SKIP	370.908	0.00921298	0.00906817	0.000144815	0.000401648	0.0260219	911.661	10059.5	911.661	101.661	85.4185	10059.5	759.58	10044	759.58	98.5804	85.2484	10044
156	667//DST	chr6	56393638	56394930	CA-667-115923-116122-116449-116971[INC][9/2]	0	-	cass	INC/SKIP	4225.65	0.337353	0.266112	0.0712411	3.14272e-20	1.43884e-16	3769.31	2414.69	3769.31	1276.31	1182.31	2414.69	2688.65	2449.35	2688.65	954.648	821.648	2449.35
	667//DST	chr6	56328362	56330992	CA-667-179819-181140-181212-182132[INC][6/46]	0	-	cass	INC/SKIP	2333.08	0.469172	0.561739	-0.0925671	6.72183e-10	3.69297e-07	1978.97	1391.03	1978.97	1208.97	1249.97	1391.03	1859.96	942.041	1859.96	1158.96	1255.96	942.041
157	6696//SPP1	chr4	88898210	88901277	CA-6696-4448-5012-5210-7396[INC][2/1480]	0	+	cass	INC/SKIP	39.0042	0.000924143	0.00148648	-0.000562332	1.05164e-18	3.61106e-15	522.002	7027.98	522.002	11.0015	2.0002	7027.98	349.002	8733.35	349.002	25.0022	1.00027	8733.35
	6696//SPP1	chr4	88898210	88901277	CA-6696-4448-5012-5201-7396[INC][4/1480]	0	+	cass	INC/SKIP	40.007	0.00106623	0.00142948	-0.000363256	4.2429e-18	1.16552e-14	514.002	7027.98	514.002	11.0015	4.00133	7027.98	346.002	8733.35	346.002	25.0022	0.00191468	8733.35
158	6709//SPTAN1	chr9	131353755	131356651	CA-6709-42068-43425-43485-44617[INC][24/13]	0	+	cass	INC/SKIP	1677.2	0.757907	0.829448	-0.0715402	1.15729e-15	1.58954e-12	4959.83	1028.17	4959.83	3407.83	3029.83	1028.17	4812.96	649.037	4812.96	3307.96	3004.96	649.037
159	6717//SRI	chr7	87840196	87846505	CA-6717-12872-15057-15199-19068[INC][3/361]	0	-	cass	INC/SKIP	71.0433	0.0117824	0.00475082	0.00703162	0.000712826	0.0375121	130.005	2223	130.005	22.0046	31.0046	2223	66.017	1888.98	66.017	5.01705	13.017	1888.98
160	6812//STXBP1	chr9	130374555	130413930	CA-6812-3234-33262-33357-42396[INC][3/557][UPT]	0	+	cass	INC/SKIP	23.4544	0.00186109	0.00109552	0.000765571	2.63061e-05	0.00308816	117.136	4095.31	117.136	8.13594	7.13594	4095.31	54.0912	3730.44	54.0912	4.09125	4.09125	3730.44
161	6857//SYT1	chr12	79258553	79371710	CA-6857-4117-94469-94518-116806[INC][3/50][UPT]	0	+	cass	INC/SKIP	809.621	0.0293436	0.0408138	-0.0114702	1.22706e-07	3.91946e-05	735.862	6075.84	735.862	319.862	47.492	6075.84	837.715	5196.98	837.715	381.715	60.5526	5196.98
162	6935//ZEB1	chr10	31608144	31676194	CA-6935-3121-56950-57002-70952[INC][1/7][UPT]	0	+	cass	INC/SKIP	39	0.625481	0.871321	-0.24584	0.000395749	0.0257612	318	32	318	0	106.886	32	277	7	277	0	94.7979	7
	6935//ZEB1	chr10	31608144	31676194	CA-6935-3121-56846-57002-70952[INC][3/7][UPT]	0	+	cass	INC/SKIP	39	0.634047	0.874774	-0.240727	0.000721301	0.0375268	377	32	377	4	106.886	32	315	7	315	3	94.7979	7
163	7009//TMBIM6	chr12	50135339	50146331	CA-7009-3102-3447-3771-13954[INC][1/1836][UPT]	0	+	cass	INC/SKIP	34.7112	0.0100134	0.0107377	-0.000724326	4.49136e-05	0.00453595	210	1007.62	210	15	5.38353	1007.62	215	660	215	11	3.32765	660
	7009//TMBIM6	chr12	50135339	50146331	CA-7009-3102-3447-3606-13954[INC][20/1836][UPT]	0	+	cass	INC/SKIP	220.384	0.0514368	0.0776362	-0.0261994	0.00017258	0.0131688	189	1007.62	189	15	94.2785	1007.62	191	660	191	11	100.106	660
	7009//TMBIM6	chr12	50135339	50146331	CA-7009-3102-3442-3606-13954[INC][3/1836][UPT]	0	+	cass	INC/SKIP	198.384	0.0460486	0.0711458	-0.0250972	0.00017258	0.0132424	189	1007.62	189	3	94.2785	1007.62	191	660	191	1	100.106	660
164	7187//TRAF3	chr14	103352525	103357753	CA-7187-111791-115081-115156-116846[INC][15/2]	0	+	cass	INC/SKIP	201.354	0.697229	0.495856	0.201374	5.65906e-08	2.15909e-05	303.273	72.6382	303.273	177.273	157.273	72.6382	213.099	128.716	213.099	131.099	122.099	128.716
165	7267//TTC3	chr21	38569870	38572624	CA-7267-127427-127612-127747-129962[INC][2/1]	0	+	cass	INC/SKIP	53.8373	0.967552	0.994258	-0.0267064	1.29686e-07	3.95831e-05	4358.18	46.82	4358.18	2741.18	51.0164	46.82	3944.98	7.0173	3944.98	2379.98	50.3069	7.0173
	7267//TTC3	chr21	38569870	38572624	CA-7267-127427-127612-127756-129962[INC][68/1]	0	+	cass	INC/SKIP	53.8373	0.979854	0.996583	-0.0167297	1.33254e-07	3.97878e-05	4390.18	46.82	4390.18	2741.18	1813.16	46.82	3957.98	7.0173	3957.98	2379.98	1713.68	7.0173
166	727956//SDHAP2	chr3	195404597	195408171	CA-727956-22810-25756-25923-26151[INC][1/10]	0	+	cass	INC/SKIP	36	0.0869565	0.0213904	0.0655661	0.000888526	0.0432763	110	147	110	9	19	147	73	183	73	3	5	183
167	7317//UBA1	chrX	47053242	47058317	CA-7317-6225-10367-10556-11003[INC][3/148][UPT]	0	+	cass	INC/SKIP	53.6815	0.0448211	0.0251481	0.019673	0.000627094	0.0355915	226.823	375.613	226.823	1.00259	34.2482	375.613	137.43	357.228	137.43	0.00102423	18.4297	357.228
168	7322//UBE2D2	chr5	138941095	138980019	CA-7322-3650-4078-4242-42206[INC][3/92][UPT]	0	+	cass	INC/SKIP	26.0853	0.0310082	0.0193943	0.0116139	0.000839521	0.0420833	129	250	129	5.00012	11.0001	250	74.0425	254.957	74.0425	5.04252	5.04252	254.957
169	7385//UQCRC2	chr16	21969855	21973836	CA-7385-8312-11040-11178-12172[INC][1/921]	0	+	cass	INC/SKIP	48.1277	0.00818735	0.00474128	0.00344606	0.00074929	0.0386898	199.023	1940.98	199.023	9.02264	23.0226	1940.98	115.043	1687.96	115.043	8.0399	8.04252	1687.96
170	7453//WARS	chr14	100835423	100842644	CA-7453-3084-3993-4061-10085[INC][6/367][UPT]	0	-	cass	INC/SKIP	490.477	0.187079	0.348068	-0.160989	1.57236e-06	0.000337443	285.114	335.883	285.114	1.11322	153.482	335.883	483	339	483	3	358.986	339
	7453//WARS	chr14	100835423	100841683	CA-7453-4061-5123-5208-10085[INC][1/734][UPT]	0	-	cass	INC/SKIP	76.5868	0.11941	0.0464341	0.0729759	1.59622e-05	0.00201138	103.534	153.482	103.534	0.0916775	41.5332	153.482	117.996	358.986	117.996	0.182328	34.7795	358.986
	7453//WARS	chr14	100835423	100842644	CA-7453-3084-3937-4061-10085[INC][4/367][UPT]	0	-	cass	INC/SKIP	494.365	0.190885	0.348695	-0.157809	1.98148e-05	0.00242996	329.114	335.883	329.114	5.00038	153.482	335.883	519	339	519	4	358.986	339
	7453//WARS	chr14	100835423	100841683	CA-7453-4061-5099-5208-10085[INC][36/734][UPT]	0	-	cass	INC/SKIP	94.2859	0.148716	0.0535974	0.0951184	4.11279e-05	0.00421561	103.534	153.482	103.534	12.0919	41.5332	153.482	123.996	358.986	123.996	5.88123	34.7795	358.986
	7453//WARS	chr14	100835423	100841683	CA-7453-4061-5078-5208-10085[INC][24/734][UPT]	0	-	cass	INC/SKIP	85.9822	0.129263	0.0532877	0.0759757	4.11279e-05	0.00424731	103.534	153.482	103.534	4.03636	41.5332	153.482	123.996	358.986	123.996	5.6331	34.7795	358.986
	7453//WARS	chr14	100835423	100841683	CA-7453-4061-5164-5208-10085[INC][1/734][UPT]	0	-	cass	INC/SKIP	77.8905	0.119511	0.0480317	0.0714796	7.0411e-05	0.0064046	90.5339	153.482	90.5339	0.131797	41.5332	153.482	106.996	358.986	106.996	1.4459	34.7795	358.986
	7453//WARS	chr14	100835423	100841683	CA-7453-4061-5194-5208-10085[INC][1/734][UPT]	0	-	cass	INC/SKIP	77.3484	0.119639	0.0472834	0.0723552	0.000101403	0.00870482	80.5339	153.482	80.5339	0.182145	41.5332	153.482	93.996	358.986	93.996	0.853472	34.7795	358.986
171	7754//ZNF204P	chr6	27330957	27338002	CA-7754-8239-10762-10858-15072[INC][31/1]	0	-	cass	INC/SKIP	87.8021	0.71543	0.968337	-0.252907	2.16836e-17	4.25464e-14	373.032	78.9681	373.032	161.032	236.032	78.9681	468.166	8.834	468.166	251.166	289.166	8.834
172	79607//FAM118B	chr11	126081667	126104981	CA-79607-3107-20501-20570-26271[INC][102/7][UPT]	0	+	cass	INC/SKIP	37	0.94549	0.829421	0.11607	0.000401985	0.0259214	267	11	267	144	237.598	11	175	26	175	95	157.843	26
	79607//FAM118B	chr11	126081667	126104981	CA-79607-3107-20501-20613-26271[INC][1/7][UPT]	0	+	cass	INC/SKIP	37	0.868617	0.653505	0.215112	0.000443286	0.027929	268	11	268	144	1.4498	11	179	26	179	95	3.07426	26
173	79763//ISOC2	chr19	55966626	55967855	CA-79763-8334-8837-9047-9352[INC][94/28]	0	-	cass	INC/SKIP	87.1032	0.8619	0.753259	0.10864	0.00101192	0.0471141	511.034	32.9657	511.034	203.034	208.451	32.9657	393.017	54.1376	393.017	158.017	172.529	54.1376
174	79903//NAA60	chr16	3493681	3498539	CA-79903-3170-6814-6953-7803[INC][1/18][UPT]	0	+	cass	INC/SKIP	40.6359	0.455611	0.210791	0.24482	6.12365e-05	0.00584086	78.0438	15.1976	78.0438	1.39456	24.0438	15.1976	47.0165	37.0704	47.0165	1.78587	18.0165	37.0704
175	80022//MYO15B	chr17	73588318	73588920	CA-80022-7244-7406-7484-7621[INC][4/3]	0	+	cass	INC/SKIP	30	0.923633	0.711319	0.212314	0.000161006	0.0126366	180	7	180	100.325	69	7	121	23	121	60.3455	53	23
	80022//MYO15B	chr17	73588318	73588920	CA-80022-7244-7370-7484-7621[INC][1/3]	0	+	cass	INC/SKIP	30	0.838476	0.560458	0.278018	0.000183911	0.0138792	183	7	183	3.67452	69	7	126	23	126	5.65445	53	23
176	801//CALM1	chr14	90863375	90866438	CA-801-3251-5008-5105-6082[INC][3/1111][UPT]	0	+	cass	INC/SKIP	58.4277	0.00210023	0.000900103	0.00120013	0.000199489	0.0147311	354.124	9798.74	354.124	11.1244	30.1215	9798.74	252.095	9535.75	252.095	5.09231	12.0895	9535.75
177	8073//PTP4A2	chr1	32384570	32403664	CA-8073-3401-10245-10455-21729[INC][1/48]	0	-	cass	INC/SKIP	51.65	0.0262485	0.0109528	0.0152957	0.00054301	0.0320096	292.252	714.196	292.252	7.25189	31.2519	714.196	165.073	593.556	165.073	0.0731016	13.0731	593.556
178	81669//CCNL2	chr1	1323333	1325750	CA-81669-12109-13595-13713-14273[INC][3/70]	0	-	cass	INC/SKIP	120.29	0.0491681	0.0344682	0.0146999	0.00101802	0.0470792	149.446	688.018	149.446	42.7763	28.3794	688.018	93.2311	688.183	93.2311	30.9034	18.2311	688.183
179	8301//PICALM	chr11	85694908	85707971	CA-8301-76055-82502-82631-88907[INC][3/32]	0	-	cass	INC/SKIP	1311.35	0.23765	0.284755	-0.0471047	6.68231e-05	0.00620145	1948.1	1141.82	1948.1	51.7929	660.096	1141.82	1618.33	752.866	1618.33	44.132	555.333	752.866
	8301//PICALM	chr11	85694908	85707971	CA-8301-76055-82481-82631-88907[INC][14/32]	0	-	cass	INC/SKIP	1894.69	0.401411	0.454497	-0.0530868	6.97489e-05	0.00638667	1976.1	1141.82	1976.1	871.303	660.096	1141.82	1638.33	752.866	1638.33	699.201	555.333	752.866
180	831//CAST	chr5	96075741	96077061	CA-831-81082-81708-81747-82229[INC][68/29]	0	+	cass	INC/SKIP	246.182	0.548797	0.877592	-0.328795	3.40045e-28	2.33526e-24	335.208	193.792	335.208	228.208	243.208	193.792	507.609	52.3906	507.609	353.609	397.609	52.3906
181	832//CAPZB	chr1	19665850	19670927	CA-832-144215-145708-145821-148955[INC][6/341][DNT]	0	-	cass	INC/SKIP	728.46	0.215409	0.152784	0.0626248	9.54756e-06	0.00133812	512.425	852.034	512.425	302.425	165.425	852.034	293.305	722.567	293.305	158.305	102.305	722.567
182	83692//CD99L2	chrX	149938776	149944765	CA-83692-125643-129994-130012-131447[INC][4/87]	0	-	cass	INC/SKIP	1124.49	0.329134	0.261347	0.0677868	0.000415504	0.0266679	446.73	735.27	446.73	388.73	332.73	735.27	289.491	658.509	289.491	246.491	219.491	658.509
183	83719//YPEL3	chr16	30103634	30106217	CA-83719-4428-4741-4832-6417[INC][2/67][DNT]	0	-	cass	INC/SKIP	23.5075	0.00403698	0.00284193	0.00119505	1.96856e-05	0.00243587	198.152	1764.43	198.152	6.15186	8.15186	1764.43	107.102	1614.69	107.102	4.10162	5.1022	1614.69
184	8398//PLA2G6	chr22	38522377	38525568	CA-8398-55376-56399-56561-58380[INC][13/10]	0	-	cass	INC/SKIP	308.973	0.412607	0.327769	0.0848381	0.00105659	0.0483742	337.027	147.973	337.027	121.027	86.8574	147.973	229.001	160.999	229.001	86.0006	71.0006	160.999
185	8404//SPARCL1	chr4	88420672	88450360	CA-8404-3459-27580-27682-32918[INC][86/2258][UPT]	0	-	cass	INC/SKIP	1890.59	0.0286035	0.0238522	0.00475129	3.0673e-05	0.00345323	1119.26	19360.1	1119.26	472.881	667.261	19360.1	724.076	15356	724.076	299.371	451.076	15356
186	84293//FAM213A	chr10	82168248	82180400	CA-84293-3815-8820-9048-15637[INC][1/114][UPT]	0	+	cass	INC/SKIP	232.33	0.0635542	0.0953573	-0.0318031	0.000247644	0.017533	264.002	743.365	264.002	0.00151911	100.899	743.365	319.003	623.429	319.003	0.00315829	131.427	623.429
187	84457//PHYHIPL	chr10	60936402	60994259	CA-84457-3372-26954-27116-60716[INC][2/79][UPT]	0	+	cass	INC/SKIP	38.0577	0.00974761	0.00466685	0.00508076	0.00082737	0.0416261	209.403	1361.6	209.403	12.403	14.403	1361.6	123.127	1199.87	123.127	7.12723	4.12454	1199.87
188	8476//CDC42BPA	chr1	227192694	227203897	CA-8476-305046-310062-310248-316014[INC][3/24]	0	-	cass	INC/SKIP	621.85	0.24661	0.183066	0.0635441	1.46616e-05	0.00189978	572.374	567.643	572.374	227.374	144.244	567.643	382.043	558.33	382.043	140.043	110.189	558.33
	8476//CDC42BPA	chr1	227192694	227203897	CA-8476-305046-310062-310222-316014[INC][1/24]	0	-	cass	INC/SKIP	414.402	0.185469	0.122507	0.062962	3.40379e-05	0.0037104	553.374	567.643	553.374	227.374	31.1306	567.643	374.043	558.33	374.043	140.043	15.8542	558.33
189	84833//USMG5	chr10	105152127	105156209	CA-84833-3105-5119-5315-7047[INC][7/149][UPT]	0	-	cass	INC/SKIP	132.329	0.00798631	0.0327192	-0.0247329	1.0313e-07	3.45485e-05	85.1449	1748	85.1449	10	18.1449	1748	155.184	1540	155.184	31	73.1839	1540
	84833//USMG5	chr10	105152127	105155788	CA-84833-3768-5119-5315-7047[INC][1/25]	0	-	cass	INC/SKIP	96.6576	0.0404397	0.156933	-0.116493	2.67017e-05	0.00310803	85.1449	228.855	85.1449	1.14488	18.1449	228.855	155.184	207.816	155.184	4.18394	73.1839	207.816
190	8507//ENC1	chr5	73932231	73936550	CA-8507-4118-6723-6860-7926[INC][4/513][UPT][DNT]	0	-	cass	INC/SKIP	251.965	0.0259011	0.019054	0.00684702	5.02513e-06	0.000793335	657.779	2585.27	657.779	65.5463	71.9371	2585.27	560.53	2946.89	560.53	62.6712	51.8102	2946.89
	8507//ENC1	chr5	73932231	73936550	CA-8507-4118-6806-6931-7926[INC][7/513][UPT][DNT]	0	-	cass	INC/SKIP	686.653	0.0582949	0.0585555	-0.000260601	0.000462824	0.0288949	685.779	2585.27	685.779	101.233	218.842	2585.27	629.53	2946.89	629.53	125.858	240.719	2946.89
191	8867//SYNJ1	chr21	34045649	34051110	CA-8867-52397-54686-54710-57510[INC][9/5]	0	-	cass	INC/SKIP	200.957	0.882381	0.927369	-0.0449888	0.000678423	0.0368306	1183.38	128.617	1183.38	867.383	1062.38	128.617	1106.66	72.34	1106.66	857.66	989.66	72.34
192	9043//SPAG9	chr17	49052131	49054581	CA-9043-146758-147964-148003-148918[INC][18/24]	0	-	cass	INC/SKIP	814.875	0.703686	0.611077	0.0926095	1.41349e-08	6.47144e-06	1692.16	394.838	1692.16	954.162	921.162	394.838	1142.96	420.037	1142.96	678.963	640.963	420.037
193	9108//MTMR7	chr8	17198871	17206589	CA-9108-67579-70372-70518-75034[INC][1/13]	0	-	cass	INC/SKIP	60.1983	0.0558874	0.0317789	0.0241085	0.000843528	0.0421304	127.033	329.967	127.033	11.0327	28.0327	329.967	71.0665	321.934	71.0665	6.06649	15.0665	321.934
194	91316//GUSBP11	chr22	24002051	24032542	CA-91316-30192-36556-36699-60423[INC][7/2]	0	-	cass	INC/SKIP	53.8703	0.903501	0.70473	0.198771	2.80162e-05	0.00320669	364.128	13.8721	364.128	116.96	142.803	13.8721	291.002	39.9982	291.002	70.928	120.002	39.9982
195	93377//OPALIN	chr10	98109463	98118755	CA-93377-3442-7045-7081-12509[INC][3/4][UPT]	0	-	cass	INC/SKIP	97.2037	0.953825	0.846796	0.107029	1.30874e-10	8.17071e-08	2001.45	37.1114	2001.45	1513.45	19.7524	37.1114	837.016	60.0923	837.016	657.016	7.27547	60.0923
	93377//OPALIN	chr10	98109463	98118755	CA-93377-3442-10925-10958-12509[INC][2/4][UPT]	0	-	cass	INC/SKIP	97.2037	0.958601	0.859988	0.0986129	1.39778e-10	8.34715e-08	2144.11	37.1114	2144.11	46.4404	1672.22	37.1114	900.628	60.0923	900.628	24.8921	713.314	60.0923
196	93627//TBCK	chr4	107173022	107181666	CA-93627-59268-64657-64758-67697[INC][2/14]	0	-	cass	INC/SKIP	234.968	0.187356	0.132404	0.0549522	0.000165045	0.0128801	249.225	319.775	249.225	52.2246	95.2246	319.775	134.259	286.741	134.259	29.2595	58.2595	286.741
197	9406//ZRANB2	chr1	71530729	71532616	CA-9406-17514-18537-18612-19152[INC][39/29][DNT]	0	-	cass	INC/SKIP	808.388	0.505167	0.466579	0.0385879	0.000648871	0.0362286	1201.78	403.221	1201.78	323.504	499.779	403.221	908.833	405.167	908.833	274.959	433.833	405.167
	9406//ZRANB2	chr1	71530729	71532616	CA-9406-17514-18541-18612-19152[INC][2/29][DNT]	0	-	cass	INC/SKIP	808.388	0.399344	0.36112	0.0382234	0.000862941	0.0423303	1178.78	403.221	1178.78	36.3807	499.779	403.221	897.833	405.167	897.833	24.2001	433.833	405.167
198	9448//MAP4K4	chr2	102477286	102481497	CA-9448-166284-169118-169349-170227[INC][2/15]	0	+	cass	INC/SKIP	335.327	0.773862	0.692758	0.0811043	0.000361983	0.0241351	2664.92	163.148	2664.92	64.6968	1051.92	163.148	1868.1	172.178	1868.1	57.3391	719.101	172.178
199	9555//H2AFY	chr5	134681657	134688734	CA-9555-49942-51974-52061-56830[INC][1/132]	0	-	cass	INC/SKIP	128.309	0.135047	0.075617	0.0594303	8.30477e-07	0.000196665	1181.3	254.132	1181.3	14.3608	64.9958	254.132	862.157	299.211	862.157	11.0864	37.8662	299.211
	9555//H2AFY	chr5	134686512	134696293	CA-9555-42391-49842-49942-51974[INC][2/33]	0	-	cass	INC/SKIP	519.493	0.165943	0.217883	-0.0519403	0.000953712	0.0453261	582.493	652.943	582.493	245.456	14.3608	652.943	551.298	466.071	551.298	248.59	11.0864	466.071
200	9581//PREPL	chr2	44573406	44588630	CA-9581-3483-4824-5366-18472[INC][4/430][UPT]	0	-	cass	INC/SKIP	470.124	0.0343997	0.031447	0.0029527	1.04374e-05	0.00141939	1438.79	3576.01	1438.79	12.0036	242.788	3576.01	1085.32	3316.06	1085.32	8.01436	207.318	3316.06
201	961//CD47	chr3	107765925	107770816	CA-961-42150-43486-43511-46796[INC][13/38][DNT]	0	-	cass	INC/SKIP	1351.97	0.450378	0.556802	-0.106424	2.17041e-10	1.24211e-07	1680.75	824.082	1680.75	1333.75	16.8097	824.082	1631.09	527.892	1631.09	1303.09	23.3185	527.892
202	9643//MORF4L2	chrX	102940098	102942980	CA-9643-3170-4411-4528-5898[INC][1/461][UPT]	0	-	cass	INC/SKIP	1265.71	0.452164	0.525029	-0.0728651	5.07851e-05	0.00498238	1194.24	673.733	1194.24	1.24492	1110.9	673.733	1387	591.981	1387	0	1308.74	591.981
203	9659//PDE4DIP	chr1	144952565	144994700	CA-9659-84596-123894-123971-126497[INC][115/6]	0	-	cass	INC/SKIP	756	0.665815	0.569493	0.0963218	1.95885e-06	0.00037894	1197	327	1197	958	345	327	1049	429	1049	842	293	429
204	97//ACYP1	chr14	75519945	75530263	CA-97-3564-5271-5350-13374[INC][3/27][DNT]	0	-	cass	INC/SKIP	21.6265	0.0170395	0.0179887	-0.000949193	8.8259e-05	0.00772126	142.115	323.885	142.115	5.11453	6.11453	323.885	64.1987	283.801	64.1987	4.19874	6.19874	283.801
205	9705//ST18	chr8	53092681	53124668	CA-9705-200801-202762-202850-232567[INC][1/10]	0	-	cass	INC/SKIP	58.6059	0.0417506	0.0165706	0.02518	8.6267e-05	0.00759537	155.211	509.776	155.211	22.2108	22.2108	509.776	69.0922	420.908	69.0922	7.0922	7.0922	420.908
206	9732//DOCK4	chr7	111372281	111377044	CA-9732-472490-474239-474353-477119[INC][11/2]	0	-	cass	INC/SKIP	383.105	0.747632	0.676135	0.0714966	0.000756614	0.0389217	1078.71	177.289	1078.71	607.711	442.711	177.289	860.184	205.816	860.184	496.184	363.184	205.816
207	9765//ZFYVE16	chr5	79729927	79734825	CA-9765-29199-30743-30836-31737[INC][1/29]	0	+	cass	INC/SKIP	39.8477	0.0184347	0.0101592	0.00827558	0.000390271	0.0256477	94.6048	724.395	94.6048	12.6048	14.6048	724.395	41.319	615.681	41.319	7.319	5.319	615.681
208	9771//RAPGEF5	chr7	22206687	22233072	CA-9771-166549-168273-168387-192767[INC][2/31]	0	-	cass	INC/SKIP	320	0.0536297	0.0479145	0.0057152	0.000526964	0.0314689	845	1597	845	156	25.0002	1597	582	1381	582	114	25	1381
209	9796//PHYHIP	chr8	22085705	22089603	CA-9796-3543-6429-6551-6952[INC][11/103][UPT]	0	-	cass	INC/SKIP	664.301	0.0639041	0.0526623	0.0112418	0.000487366	0.0300178	408.349	2780.99	408.349	178.349	201.349	2780.99	281.802	2559.85	281.802	132.802	151.802	2559.85
210	9829//DNAJC6	chr1	65730429	65811405	CA-9829-3239-17298-17429-83917[INC][1/31][UPT]	0	+	cass	INC/SKIP	33.243	0.0172673	0.0127275	0.00453986	2.76661e-07	7.45087e-05	438.011	541.302	438.011	5.01108	14.0111	541.302	270.11	551.555	270.11	2.1104	12.1104	551.555
211	9839//ZEB2	chr2	145162402	145187592	CA-9839-93623-98524-98596-118367[INC][20/11]	0	-	cass	INC/SKIP	812.487	0.736214	0.790617	-0.0544035	0.000683946	0.0362703	2682.23	497.559	2682.23	1426.41	1350.92	497.559	2208.85	314.927	2208.85	1206.54	1171.75	314.927
	9839//ZEB2	chr2	145162402	145187592	CA-9839-93623-98527-98596-118367[INC][2/11]	0	-	cass	INC/SKIP	812.487	0.584129	0.65897	-0.0748408	0.00068366	0.0363956	2681.23	497.559	2681.23	46.8216	1350.92	497.559	2208.85	314.927	2208.85	45.3124	1171.75	314.927

## Sheet: iret
gene	chrom	chromStart	chromEnd	name	score	strand	type	isoformIDs	coverage	I_g1(AD)	I_g2(Ctrl)	dI_g1_vs_g2	pvalue	FDR	isoform1Tags_g1	isoform2Tags_g1	retainedIntronTags5SS_g1	retainedIntronTags3SS_g1	junctionTags_g1	isoform1Tags_g2	isoform2Tags_g2	retainedIntronTags5SS_g2	retainedIntronTags3SS_g2	junctionTags_g2
20//ABCA2	chr9	139911953	139912352	IR-20-14021-14136-14230-14421[SPLICE][11/1]	0	-	iret	RET/SPLICE	1198.95	0.0831123	0.134887	-0.051775	4.58141e-17	1.70154e-13	576.717	3181.14	292.858	283.858	3181.14	622.235	1995.38	315.618	306.618	1995.38
9987//HNRPDL	chr4	83345783	83347281	IR-9987-7096-7189-8342-8595[SPLICE][2/1][DNT]	0	-	iret	RET/SPLICE	1930.7	0.608797	0.529446	0.0793504	1.5922e-09	2.95671e-06	3178.15	1021.12	925.578	2252.58	1021.12	2046.84	909.582	716.667	1330.18	909.582
71//ACTG1	chr17	79478928	79479385	IR-71-3506-3635-3724-3964[SPLICE][4829/1]	0	-	iret	RET/SPLICE	374.108	0.00780943	0.0143018	-0.00649238	8.23804e-09	1.01987e-05	149.899	9522.36	74.4496	75.4496	9522.36	224.209	7726.37	102.104	122.104	7726.37
25957//PNISR	chr6	99862447	99864303	IR-25957-11903-11983-13641-13760[SPLICE][186/1]	0	-	iret	RET/SPLICE	786.684	0.199447	0.13788	0.0615663	1.91929e-07	0.000178206	466.296	935.826	292.148	174.148	935.826	320.388	1001.64	205.361	115.028	1001.64
3105//HLA-A	chr6	29912276	29912867	IR-3105-5030-5165-5589-5622[SPLICE][12/1]	0	+	iret	RET/SPLICE	27.7772	0.950048	0.486621	0.463427	3.10618e-07	0.000230727	72.6777	1.91064	28.6083	44.0694	1.91064	49.0368	25.8666	26.9517	22.0851	25.8666
5699//PSMB10	chr16	67969909	67970214	IR-5699-3565-3663-3774-3871[SPLICE][1/1][DNT]	0	-	iret	RET/SPLICE	125.942	0.490441	0.233148	0.257293	6.49221e-07	0.000301401	82.8845	43.0577	41.9423	40.9423	43.0577	81.3686	133.816	40.1843	41.1843	133.816
25957//PNISR	chr6	99862447	99864303	IR-25957-11903-11983-13645-13760[SPLICE][42/1]	0	-	iret	RET/SPLICE	365.114	0.600398	0.442093	0.158305	5.19772e-07	0.000321739	478.296	159.168	292.148	186.148	159.168	326.388	205.946	205.361	121.028	205.946
5699//PSMB10	chr16	67969865	67970214	IR-5699-3565-3663-3774-3915[SPLICE][119/1]	0	-	iret	RET/SPLICE	125.942	0.490441	0.233148	0.257293	6.49221e-07	0.000344458	82.8845	43.0577	41.9423	40.9423	43.0577	81.3686	133.816	40.1843	41.1843	133.816
6160//RPL31	chr2	101622420	101622866	IR-6160-6730-6843-7121-7177[SPLICE][13/1]	0	+	iret	RET/SPLICE	804.767	0.0495468	0.0351892	0.0143576	1.67582e-06	0.000345778	468.02	4489	292.01	176.01	4489	336.747	4616.44	198.374	138.374	4616.44
6160//RPL31	chr2	101622420	101622885	IR-6160-6730-6843-7121-7196[SPLICE][149/2]	0	+	iret	RET/SPLICE	804.767	0.0495468	0.0351892	0.0143576	1.67582e-06	0.000366118	468.02	4489	292.01	176.01	4489	336.747	4616.44	198.374	138.374	4616.44
6160//RPL31	chr2	101622420	101622842	IR-6160-6730-6843-7121-7153[SPLICE][3/1][DNT]	0	+	iret	RET/SPLICE	804.767	0.0495468	0.0351892	0.0143576	1.67582e-06	0.000389	468.02	4489	292.01	176.01	4489	336.747	4616.44	198.374	138.374	4616.44
6160//RPL31	chr2	101622420	101622871	IR-6160-6730-6843-7121-7182[SPLICE][18/1]	0	+	iret	RET/SPLICE	804.767	0.0495468	0.0351892	0.0143576	1.67582e-06	0.000414933	468.02	4489	292.01	176.01	4489	336.747	4616.44	198.374	138.374	4616.44
6160//RPL31	chr2	101622420	101622880	IR-6160-6730-6843-7121-7191[SPLICE][193/4]	0	+	iret	RET/SPLICE	804.767	0.0495468	0.0351892	0.0143576	1.67582e-06	0.000444571	468.02	4489	292.01	176.01	4489	336.747	4616.44	198.374	138.374	4616.44
6160//RPL31	chr2	101622420	101622886	IR-6160-6730-6843-7121-7197[SPLICE][1/1][DNT]	0	+	iret	RET/SPLICE	804.767	0.0495468	0.0351892	0.0143576	1.67582e-06	0.000478769	468.02	4489	292.01	176.01	4489	336.747	4616.44	198.374	138.374	4616.44
6160//RPL31	chr2	101622420	101622884	IR-6160-6730-6843-7121-7195[SPLICE][74/1][DNT]	0	+	iret	RET/SPLICE	804.767	0.0495468	0.0351892	0.0143576	1.67582e-06	0.000518667	468.02	4489	292.01	176.01	4489	336.747	4616.44	198.374	138.374	4616.44
6160//RPL31	chr2	101622420	101622879	IR-6160-6730-6843-7121-7190[SPLICE][988/9]	0	+	iret	RET/SPLICE	804.767	0.0495468	0.0351892	0.0143576	1.67582e-06	0.000565818	468.02	4489	292.01	176.01	4489	336.747	4616.44	198.374	138.374	4616.44
6160//RPL31	chr2	101622420	101622850	IR-6160-6730-6843-7121-7161[SPLICE][6/1][DNT]	0	+	iret	RET/SPLICE	804.767	0.0495468	0.0351892	0.0143576	1.67582e-06	0.0006224	468.02	4489	292.01	176.01	4489	336.747	4616.44	198.374	138.374	4616.44
6160//RPL31	chr2	101622420	101622878	IR-6160-6730-6843-7121-7189[SPLICE][88/2][DNT]	0	+	iret	RET/SPLICE	804.767	0.0495468	0.0351892	0.0143576	1.67582e-06	0.000691556	468.02	4489	292.01	176.01	4489	336.747	4616.44	198.374	138.374	4616.44
25957//PNISR	chr6	99851704	99852577	IR-25957-23629-23729-24449-24503[SPLICE][24/1]	0	-	iret	RET/SPLICE	1412.59	0.606839	0.536571	0.0702688	4.31678e-06	0.000843817	2100.41	680.41	1302.71	797.706	680.41	1695.46	732.176	1122.23	573.232	732.176
4946//OAZ1	chr19	2271383	2271528	IR-4946-4864-4899-4976-5010[SPLICE][1/1208]	0	+	iret	RET/SPLICE	177.96	0.986982	0.974529	0.0124526	1.50028e-05	0.00278603	9347.85	61.6496	4450.43	4897.43	61.6496	8900.13	116.31	4199.06	4701.06	116.31
3107//HLA-C	chr6	31238945	31239644	IR-3107-3268-3538-3788-3968[SPLICE][6/1][DNT]	0	-	iret	RET/SPLICE	107.164	0.0814742	0.182122	-0.100648	3.17809e-05	0.0034716	47.1642	265.86	45.0821	2.08209	265.86	60.0002	134.725	56.0001	4.00011	134.725
3107//HLA-C	chr6	31238942	31239644	IR-3107-3268-3538-3788-3971[SPLICE][24/1][DNT]	0	-	iret	RET/SPLICE	107.164	0.0814742	0.182122	-0.100648	3.17809e-05	0.0035768	47.1642	265.86	45.0821	2.08209	265.86	60.0002	134.725	56.0001	4.00011	134.725
3107//HLA-C	chr6	31238918	31239644	IR-3107-3268-3538-3788-3995[SPLICE][12/1][DNT]	0	-	iret	RET/SPLICE	107.164	0.0814742	0.182122	-0.100648	3.17809e-05	0.00368857	47.1642	265.86	45.0821	2.08209	265.86	60.0002	134.725	56.0001	4.00011	134.725
3107//HLA-C	chr6	31238969	31239644	IR-3107-3268-3538-3788-3944[SPLICE][2/1][DNT]	0	-	iret	RET/SPLICE	107.164	0.0814742	0.182122	-0.100648	3.17809e-05	0.00380756	47.1642	265.86	45.0821	2.08209	265.86	60.0002	134.725	56.0001	4.00011	134.725
4155//MBP	chr18	74700431	74700867	IR-4155-146906-146942-147291-147343[SPLICE][1/1][DNT]	0	-	iret	RET/SPLICE	2397.19	0.0286833	0.0239996	0.00468366	2.18011e-05	0.00385568	1479.6	25052.3	715.802	763.802	25052.3	917.591	18658	450.295	467.295	18658
3107//HLA-C	chr6	31239057	31239644	IR-3107-3268-3538-3788-3856[SPLICE][1/1][DNT]	0	-	iret	RET/SPLICE	107.164	0.0814742	0.182122	-0.100648	3.17809e-05	0.00393448	47.1642	265.86	45.0821	2.08209	265.86	60.0002	134.725	56.0001	4.00011	134.725
3107//HLA-C	chr6	31239066	31239644	IR-3107-3268-3538-3788-3847[SPLICE][1/1][DNT]	0	-	iret	RET/SPLICE	107.164	0.0814742	0.182122	-0.100648	3.17809e-05	0.00407015	47.1642	265.86	45.0821	2.08209	265.86	60.0002	134.725	56.0001	4.00011	134.725
3107//HLA-C	chr6	31238852	31239644	IR-3107-3268-3538-3788-4061[SPLICE][2/1][DNT]	0	-	iret	RET/SPLICE	107.164	0.0814742	0.182122	-0.100648	3.17809e-05	0.00421551	47.1642	265.86	45.0821	2.08209	265.86	60.0002	134.725	56.0001	4.00011	134.725
3107//HLA-C	chr6	31238917	31239644	IR-3107-3268-3538-3788-3996[SPLICE][21/1][DNT]	0	-	iret	RET/SPLICE	107.164	0.0814742	0.182122	-0.100648	3.17809e-05	0.00437164	47.1642	265.86	45.0821	2.08209	265.86	60.0002	134.725	56.0001	4.00011	134.725
3107//HLA-C	chr6	31239084	31239644	IR-3107-3268-3538-3788-3829[SPLICE][1/1][DNT]	0	-	iret	RET/SPLICE	107.164	0.0814742	0.182122	-0.100648	3.17809e-05	0.00453978	47.1642	265.86	45.0821	2.08209	265.86	60.0002	134.725	56.0001	4.00011	134.725
1974//EIF4A2	chr3	186502220	186502484	IR-1974-3860-3906-3992-4125[SPLICE][2621/3]	0	+	iret	RET/SPLICE	677.098	0.0570746	0.0414666	0.015608	4.41837e-05	0.00455829	382.428	3159.03	253.456	128.972	3159.03	294.67	3405.76	177.53	117.139	3405.76
1974//EIF4A2	chr3	186502217	186502484	IR-1974-3857-3906-3992-4125[SPLICE][838/1]	0	+	iret	RET/SPLICE	677.098	0.0570746	0.0414666	0.015608	4.41837e-05	0.00468852	382.428	3159.03	253.456	128.972	3159.03	294.67	3405.76	177.53	117.139	3405.76
3107//HLA-C	chr6	31239082	31239644	IR-3107-3268-3538-3788-3831[SPLICE][1/1][DNT]	0	-	iret	RET/SPLICE	107.164	0.0814742	0.182122	-0.100648	3.17809e-05	0.00472137	47.1642	265.86	45.0821	2.08209	265.86	60.0002	134.725	56.0001	4.00011	134.725
3107//HLA-C	chr6	31238929	31239644	IR-3107-3268-3538-3788-3984[SPLICE][13/1][DNT]	0	-	iret	RET/SPLICE	107.164	0.0814742	0.182122	-0.100648	3.17809e-05	0.0049181	47.1642	265.86	45.0821	2.08209	265.86	60.0002	134.725	56.0001	4.00011	134.725
808//CALM3	chr19	47111738	47112237	IR-808-10227-10334-10591-10727[SPLICE][1018/2]	0	+	iret	RET/SPLICE	932.563	0.0156724	0.0206693	-0.00499687	2.97785e-05	0.00502715	402.198	12630.3	198.599	203.599	12630.3	530.365	12564.6	267.683	262.683	12564.6
3107//HLA-C	chr6	31238959	31239644	IR-3107-3268-3538-3788-3954[SPLICE][1/1]	0	-	iret	RET/SPLICE	107.164	0.0814742	0.182122	-0.100648	3.17809e-05	0.00513193	47.1642	265.86	45.0821	2.08209	265.86	60.0002	134.725	56.0001	4.00011	134.725
51005//AMDHD2	chr16	2578452	2578718	IR-51005-11090-11198-11288-11357[SPLICE][15/10]	0	+	iret	RET/SPLICE	111.435	0.611652	0.376686	0.234966	5.73357e-05	0.00575527	152.109	48.2881	71.0543	81.0543	48.2881	76.3229	63.1469	35.6614	40.6614	63.1469
3300//DNAJB2	chr2	220149353	220151621	IR-3300-8314-8518-9669-10583[SPLICE][2/1]	0	+	iret	RET/SPLICE	1428.03	0.486178	0.551521	-0.0653434	6.26204e-05	0.00612032	1607.47	849.437	896.237	711.237	849.437	1423.05	578.59	826.028	597.027	578.59
4162//MCAM	chr11	119185542	119185972	IR-4162-4867-4992-5090-5298[SPLICE][763/2]	0	-	iret	RET/SPLICE	37.9991	0.0117874	0.045322	-0.0335346	8.37443e-05	0.00797504	9.32015	390.684	6.16007	3.16007	390.684	28.6789	302.051	13.3395	15.3395	302.051
3320//HSP90AA1	chr14	102552222	102552714	IR-3320-56371-56533-56625-56864[SPLICE][2/1][DNT]	0	-	iret	RET/SPLICE	898.861	0.0211473	0.0274781	-0.00633088	9.40053e-05	0.0087284	412.475	9546.21	260.737	151.737	9546.21	486.386	8607.23	289.693	196.693	8607.23
20//ABCA2	chr9	139905424	139905760	IR-20-20613-20737-20817-20950[SPLICE][39/1]	0	-	iret	RET/SPLICE	663.009	0.0786299	0.105743	-0.0271136	0.000136166	0.0123346	325.371	1906.31	174.685	150.685	1906.31	337.639	1427.68	189.319	148.319	1427.68
54822//TRPM7	chr15	50867920	50868115	IR-54822-113896-113947-114026-114092[SPLICE][13/3]	0	-	iret	RET/SPLICE	164.697	0.106711	0.194473	-0.0877624	0.000140632	0.0124359	67.6545	283.173	26.8273	40.8273	283.173	97.042	200.979	39.021	58.021	200.979
4723//NDUFV1	chr11	67379367	67379735	IR-4723-8045-8127-8268-8414[SPLICE][186/1]	0	+	iret	RET/SPLICE	241.299	0.0350097	0.0576015	-0.0225918	0.00014947	0.0129101	98.8863	1362.83	46.9431	51.9431	1362.83	142.413	1164.99	77.7065	64.7065	1164.99
8662//EIF3B	chr7	2405951	2406225	IR-8662-14478-14610-14686-14753[SPLICE][150/4]	0	+	iret	RET/SPLICE	169.856	0.147503	0.0798595	0.0676435	0.000160901	0.0135815	119.736	346.008	60.8679	58.8679	346.008	50.1205	288.744	25.0603	25.0603	288.744
2635//GBP3	chr1	89478867	89479961	IR-2635-11587-11784-12439-12682[SPLICE][8/1]	0	-	iret	RET/SPLICE	67	0.367347	0.161248	0.206099	0.000166634	0.0137528	36	31	24	12	31	51.4382	133.781	35.2191	16.2191	133.781
5721//PSME2	chr14	24614918	24615448	IR-5721-3406-3439-3750-3937[SPLICE][10/4]	0	-	iret	RET/SPLICE	79.7709	0.727825	0.495526	0.232299	0.000253226	0.0204452	117.959	22.0559	50.4698	67.4896	22.0559	113.383	57.715	50.8508	62.5317	57.715
56654//NPDC1	chr9	139933948	139934518	IR-56654-9157-9254-9360-9728[SPLICE][1/1][DNT]	0	-	iret	RET/SPLICE	256.895	0.0427077	0.0675646	-0.0248569	0.000275494	0.0217699	105.298	1180.12	51.1488	54.1488	1180.12	151.597	1046.07	73.2987	78.2987	1046.07
226//ALDOA	chr16	30078554	30078981	IR-226-17144-17277-17360-17572[SPLICE][2215/4]	0	+	iret	RET/SPLICE	601.311	0.0118739	0.0158202	-0.00394632	0.00042879	0.0248832	272.315	11330.8	136.157	136.157	11330.8	328.996	10233.5	160.498	168.498	10233.5
129138//ANKRD54	chr22	38228964	38229212	IR-129138-14140-14188-14264-14389[SPLICE][30/1]	0	-	iret	RET/SPLICE	126.608	0.155883	0.294368	-0.138484	0.000349859	0.024988	47.4606	128.501	26.4102	21.0503	128.501	79.1479	94.8633	38.9063	40.2417	94.8633
133//ADM	chr11	10327226	10327622	IR-133-3585-3704-3854-3982[SPLICE][1/1][DNT]	0	+	iret	RET/SPLICE	129.214	0.339005	0.180403	0.158601	0.000346303	0.025219	65.4279	63.7861	26.2139	39.2139	63.7861	63.8627	145.069	37.9314	25.9314	145.069
226//ALDOA	chr16	30078554	30078965	IR-226-17144-17277-17360-17556[SPLICE][6/1][DNT]	0	+	iret	RET/SPLICE	601.311	0.0118739	0.0158202	-0.00394632	0.00042879	0.0252782	272.315	11330.8	136.157	136.157	11330.8	328.996	10233.5	160.498	168.498	10233.5
5721//PSME2	chr14	24614587	24615448	IR-5721-3406-3937-4181-4268[SPLICE][2/1]	0	-	iret	RET/SPLICE	126.885	0.101525	0.0528845	0.0486406	0.000326941	0.0252971	64.1638	283.918	30.0819	34.0819	283.918	62.721	561.64	20.3605	42.3605	561.64
9879//DDX46	chr5	134152119	134153403	IR-9879-60659-60833-61725-61944[SPLICE][4/1]	0	+	iret	RET/SPLICE	110.533	0.435542	0.228141	0.207401	0.000444538	0.0254002	78.8331	51.0834	24.9166	53.9166	51.0834	41.0654	69.4673	16.5327	24.5327	69.4673
226//ALDOA	chr16	30078554	30078980	IR-226-17144-17277-17360-17571[SPLICE][2/1][DNT]	0	+	iret	RET/SPLICE	601.311	0.0118739	0.0158202	-0.00394632	0.00042879	0.0256859	272.315	11330.8	136.157	136.157	11330.8	328.996	10233.5	160.498	168.498	10233.5
133//ADM	chr11	10327226	10327644	IR-133-3585-3704-3854-4004[SPLICE][182/3]	0	+	iret	RET/SPLICE	129.214	0.339005	0.180403	0.158601	0.000346303	0.0257234	65.4279	63.7861	26.2139	39.2139	63.7861	63.8627	145.069	37.9314	25.9314	145.069
10922//FASTK	chr7	150774187	150774487	IR-10922-6482-6574-6647-6783[SPLICE][54/3]	0	-	iret	RET/SPLICE	424.007	0.251784	0.177822	0.0739613	0.000339698	0.0257477	258.989	384.814	119.494	139.494	384.814	165.019	381.49	66.5093	98.5093	381.49
8480//RAE1	chr20	55948530	55948793	IR-8480-25386-25493-25574-25650[SPLICE][58/1]	0	+	iret	RET/SPLICE	118.021	0.109728	0.0550462	0.0546819	0.000369871	0.0259189	84.5533	343.009	42.7767	41.7767	343.009	33.4681	287.266	14.734	18.734	287.266
60//ACTB	chr7	5568808	5569293	IR-60-3938-4067-4201-4424[SPLICE][7/2][DNT]	0	-	iret	RET/SPLICE	538.01	0.0160133	0.0217055	-0.00569225	0.00042761	0.0260351	242.153	7439.92	123.644	118.509	7439.92	295.858	6667.34	163.134	132.723	6667.34
5365//PLXNB3	chrX	153040160	153040557	IR-5365-13510-13611-13684-13908[SPLICE][10/1]	0	+	iret	RET/SPLICE	644.489	0.250123	0.326639	-0.0765156	0.000467928	0.0263316	319.157	478.422	142.578	176.578	478.422	325.332	335.334	160.666	164.666	335.334
60//ACTB	chr7	5568813	5569293	IR-60-3938-4067-4201-4419[SPLICE][2/1][DNT]	0	-	iret	RET/SPLICE	538.01	0.0160133	0.0217055	-0.00569225	0.00042761	0.0264691	242.153	7439.92	123.644	118.509	7439.92	295.858	6667.34	163.134	132.723	6667.34
60//ACTB	chr7	5568792	5569293	IR-60-3938-4067-4201-4440[SPLICE][29/1]	0	-	iret	RET/SPLICE	538.01	0.0160133	0.0217055	-0.00569225	0.00042761	0.0269177	242.153	7439.92	123.644	118.509	7439.92	295.858	6667.34	163.134	132.723	6667.34
60//ACTB	chr7	5568810	5569293	IR-60-3938-4067-4201-4422[SPLICE][6/1][DNT]	0	-	iret	RET/SPLICE	538.01	0.0160133	0.0217055	-0.00569225	0.00042761	0.0273818	242.153	7439.92	123.644	118.509	7439.92	295.858	6667.34	163.134	132.723	6667.34
23582//CCNDBP1	chr15	43486612	43487389	IR-23582-12147-12194-12459-12925[SPLICE][3/1][DNT]	0	+	iret	RET/SPLICE	185.252	0.102678	0.0593522	0.0433253	0.000399119	0.0274505	123.11	537.945	58.0552	65.0552	537.945	62.1418	492.429	36.5709	25.5709	492.429
60//ACTB	chr7	5568796	5569293	IR-60-3938-4067-4201-4436[SPLICE][9/1][DNT]	0	-	iret	RET/SPLICE	538.01	0.0160133	0.0217055	-0.00569225	0.00042761	0.0278622	242.153	7439.92	123.644	118.509	7439.92	295.858	6667.34	163.134	132.723	6667.34
6900//CNTN2	chr1	205027308	205027790	IR-6900-17969-18145-18356-18452[SPLICE][10/1]	0	+	iret	RET/SPLICE	694.7	0.162193	0.210742	-0.0485483	0.00050637	0.0280695	371.423	959.289	63.7114	307.711	959.289	323.278	605.361	64.6388	258.639	605.361
60//ACTB	chr7	5568791	5569293	IR-60-3938-4067-4201-4441[SPLICE][14091/2]	0	-	iret	RET/SPLICE	538.01	0.0160133	0.0217055	-0.00569225	0.00042761	0.0283597	242.153	7439.92	123.644	118.509	7439.92	295.858	6667.34	163.134	132.723	6667.34
1499//CTNNB1	chr3	41280624	41281440	IR-1499-42683-42904-43368-43500[SPLICE][1/1][DNT]	0	+	iret	RET/SPLICE	790.923	0.802307	0.840926	-0.0386193	0.000534579	0.0283632	3879.78	478	1207.78	2672	478	3308.47	312.923	1033.39	2275.08	312.923
1499//CTNNB1	chr3	41280624	41281938	IR-1499-42683-42904-43368-43998[SPLICE][1/1][DNT]	0	+	iret	RET/SPLICE	790.923	0.802307	0.840926	-0.0386193	0.000534579	0.0287743	3879.78	478	1207.78	2672	478	3308.47	312.923	1033.39	2275.08	312.923
60//ACTB	chr7	5568697	5569293	IR-60-3938-4067-4201-4535[SPLICE][1/1][DNT]	0	-	iret	RET/SPLICE	538.01	0.0160133	0.0217055	-0.00569225	0.00042761	0.0288753	242.153	7439.92	123.644	118.509	7439.92	295.858	6667.34	163.134	132.723	6667.34
55125//CEP192	chr18	13057583	13059310	IR-55125-69223-69372-70720-70951[SPLICE][8/1]	0	+	iret	RET/SPLICE	406.732	0.263264	0.362587	-0.0993223	0.000529045	0.0288952	212.191	296.904	83.0955	129.096	296.904	216.464	190.268	92.7321	123.732	190.268
8536//CAMK1	chr3	9799031	9799529	IR-8536-15138-15256-15363-15637[SPLICE][17/1][DNT]	0	-	iret	RET/SPLICE	273.383	0.291516	0.193233	0.0982836	0.000612343	0.0320316	168.001	204.149	72.1502	95.8505	204.149	105.383	219.992	37.3748	68.0079	219.992
3181//HNRNPA2B1	chr7	26231651	26232196	IR-3181-11216-11299-11455-11762[SPLICE][1/1][DNT]	0	-	iret	RET/SPLICE	1038.02	0.560554	0.497555	0.0629989	0.000712833	0.0326847	1396.59	547.426	317.793	1078.79	547.426	971.639	490.594	230.819	740.819	490.594
3181//HNRNPA2B1	chr7	26231619	26232196	IR-3181-11216-11299-11455-11794[SPLICE][1/1][DNT]	0	-	iret	RET/SPLICE	1038.02	0.560554	0.497555	0.0629989	0.000712833	0.0330933	1396.59	547.426	317.793	1078.79	547.426	971.639	490.594	230.819	740.819	490.594
3181//HNRNPA2B1	chr7	26231747	26232196	IR-3181-11216-11299-11455-11666[SPLICE][1/1][DNT]	0	-	iret	RET/SPLICE	1038.02	0.560554	0.497555	0.0629989	0.000712833	0.0335122	1396.59	547.426	317.793	1078.79	547.426	971.639	490.594	230.819	740.819	490.594
3181//HNRNPA2B1	chr7	26231539	26232196	IR-3181-11216-11299-11455-11874[SPLICE][2/1][DNT]	0	-	iret	RET/SPLICE	1038.02	0.560554	0.497555	0.0629989	0.000712833	0.0339418	1396.59	547.426	317.793	1078.79	547.426	971.639	490.594	230.819	740.819	490.594
3181//HNRNPA2B1	chr7	26231517	26232196	IR-3181-11216-11299-11455-11896[SPLICE][1/1][DNT]	0	-	iret	RET/SPLICE	1038.02	0.560554	0.497555	0.0629989	0.000712833	0.0343826	1396.59	547.426	317.793	1078.79	547.426	971.639	490.594	230.819	740.819	490.594
23521//RPL13A	chr19	49993106	49993553	IR-23521-8242-8305-8624-8690[SPLICE][47/3]	0	+	iret	RET/SPLICE	280.041	0.936366	0.95733	-0.0209639	0.000668062	0.0344609	5092.54	173.041	5059.96	32.5837	173.041	4801.2	107	4768	33.2	107
3181//HNRNPA2B1	chr7	26231551	26232196	IR-3181-11216-11299-11455-11862[SPLICE][1/1][DNT]	0	-	iret	RET/SPLICE	1038.02	0.560554	0.497555	0.0629989	0.000712833	0.034835	1396.59	547.426	317.793	1078.79	547.426	971.639	490.594	230.819	740.819	490.594
3181//HNRNPA2B1	chr7	26231465	26232196	IR-3181-11216-11299-11455-11948[SPLICE][2/1][DNT]	0	-	iret	RET/SPLICE	1038.02	0.560554	0.497555	0.0629989	0.000712833	0.0352995	1396.59	547.426	317.793	1078.79	547.426	971.639	490.594	230.819	740.819	490.594
4720//NDUFS2	chr1	161183653	161184184	IR-4720-17549-17607-17841-18081[SPLICE][39/2][DNT]	0	+	iret	RET/SPLICE	789.753	0.409267	0.333249	0.0760182	0.000841769	0.0355265	507.053	365.939	356.027	151.027	365.939	423.653	423.815	297.327	126.327	423.815
3181//HNRNPA2B1	chr7	26231761	26232196	IR-3181-11216-11299-11455-11652[SPLICE][1/1][DNT]	0	-	iret	RET/SPLICE	1038.02	0.560554	0.497555	0.0629989	0.000712833	0.0357765	1396.59	547.426	317.793	1078.79	547.426	971.639	490.594	230.819	740.819	490.594
4720//NDUFS2	chr1	161183653	161184139	IR-4720-17549-17607-17841-18036[SPLICE][1/1][DNT]	0	+	iret	RET/SPLICE	789.753	0.409267	0.333249	0.0760182	0.000841769	0.0359348	507.053	365.939	356.027	151.027	365.939	423.653	423.815	297.327	126.327	423.815
3181//HNRNPA2B1	chr7	26231794	26232196	IR-3181-11216-11299-11455-11619[SPLICE][1/1][DNT]	0	-	iret	RET/SPLICE	1038.02	0.560554	0.497555	0.0629989	0.000712833	0.0362666	1396.59	547.426	317.793	1078.79	547.426	971.639	490.594	230.819	740.819	490.594
4720//NDUFS2	chr1	161183653	161184179	IR-4720-17549-17607-17841-18076[SPLICE][5/1][DNT]	0	+	iret	RET/SPLICE	789.753	0.409267	0.333249	0.0760182	0.000841769	0.0363527	507.053	365.939	356.027	151.027	365.939	423.653	423.815	297.327	126.327	423.815
369//ARAF	chrX	47424383	47424701	IR-369-6885-7040-7152-7204[SPLICE][6/1][DNT]	0	+	iret	RET/SPLICE	139.995	0.24779	0.413697	-0.165907	0.000808603	0.0366238	75	113.838	25	50	113.838	81.9351	58.0603	30.4675	51.4675	58.0603
7284//TUFM	chr16	28855739	28856182	IR-7284-4546-4711-4857-4990[SPLICE][123/1]	0	-	iret	RET/SPLICE	159.338	0.0347641	0.0599389	-0.0251748	0.000880899	0.0367602	60.5278	840.286	21.2639	39.2639	840.286	98.8103	774.853	54.4051	44.4051	774.853
4720//NDUFS2	chr1	161183653	161184138	IR-4720-17549-17607-17841-18035[SPLICE][6/1][DNT]	0	+	iret	RET/SPLICE	789.753	0.409267	0.333249	0.0760182	0.000841769	0.0367804	507.053	365.939	356.027	151.027	365.939	423.653	423.815	297.327	126.327	423.815
4720//NDUFS2	chr1	161183653	161184123	IR-4720-17549-17607-17841-18020[SPLICE][1/1][DNT]	0	+	iret	RET/SPLICE	789.753	0.409267	0.333249	0.0760182	0.000841769	0.0372182	507.053	365.939	356.027	151.027	365.939	423.653	423.815	297.327	126.327	423.815
4720//NDUFS2	chr1	161183653	161184089	IR-4720-17549-17607-17841-17986[SPLICE][1/1][DNT]	0	+	iret	RET/SPLICE	789.753	0.409267	0.333249	0.0760182	0.000841769	0.0376666	507.053	365.939	356.027	151.027	365.939	423.653	423.815	297.327	126.327	423.815
8284//KDM5D	chrY	21868326	21868748	IR-8284-41076-41146-41299-41499[SPLICE][12/2]	0	-	iret	RET/SPLICE	46.3529	0.362024	0.145005	0.217019	0.000918898	0.0379199	24.641	21.7118	10.8477	13.7933	21.7118	28.1203	82.903	16.1118	12.0085	82.903
54865//GPATCH4	chr1	156565508	156565922	IR-54865-8356-8407-8638-8771[SPLICE][1/1][DNT]	0	-	iret	RET/SPLICE	192.984	0.492918	0.339736	0.153182	0.000968015	0.0395078	173.014	88.9929	94.0071	79.0071	88.9929	107.017	103.992	57.0085	50.0085	103.992
51263//MRPL30	chr2	99812035	99813897	IR-51263-17494-17678-19075-19357[SPLICE][2/2][DNT]	0	+	iret	RET/SPLICE	31.9998	0.925609	0.979967	-0.0543581	0.00106909	0.0413605	647	25.9998	236	411	25.9998	587	6	233	354	6
51263//MRPL30	chr2	99812035	99816019	IR-51263-17494-17678-19075-21479[SPLICE][1/1][DNT]	0	+	iret	RET/SPLICE	31.9998	0.925609	0.979967	-0.0543581	0.00106909	0.0417958	647	25.9998	236	411	25.9998	587	6	233	354	6
8086//AAAS	chr12	53708081	53708632	IR-8086-9779-9878-10187-10331[SPLICE][72/1]	0	-	iret	RET/SPLICE	90.5314	0.179967	0.0883178	0.0916488	0.00105875	0.0418318	61.143	139.302	19.0715	42.0715	139.302	29.3884	151.684	13.6942	15.6942	151.684
51236//FAM203A	chr8	145193617	145194006	IR-51236@0-3946-4045-4240-4336[SPLICE][1/1][DNT]	0	+	iret	RET/SPLICE	92	0.333333	0.5625	-0.229167	0.00104872	0.0418813	64	64	63	1	64	72	28	72	0	28
54939//COMMD4	chr15	75631325	75631684	IR-54939-5952-6072-6231-6312[SPLICE][154/1]	0	+	iret	RET/SPLICE	273.832	0.315765	0.442164	-0.1264	0.00103822	0.0419124	152.268	164.976	79.8939	72.3738	164.976	172.569	108.857	72.5942	99.9747	108.857
10615//SPAG5	chr17	26905027	26905309	IR-10615-23746-23821-23948-24029[SPLICE][63/1]	0	-	iret	RET/SPLICE	91.8021	0.394007	0.208269	0.185738	0.00126573	0.0484629	79.5711	61.1912	40.7623	38.8088	61.1912	31.6478	60.1542	20.8021	10.8458	60.1542

## Sheet: mutx
gene	chrom	chromStart	chromEnd	name	score	strand	type	isoformIDs	coverage	I_g1(AD)	I_g2(Ctrl)	dI_g1_vs_g2	pvalue	FDR	isoform1Tags_g1	isoform2Tags_g1	5'ExonTags_g1	5'ExonJunction1Tags_g1	5'ExonJunction2Tags_g1	3'ExonTags_g1	3'ExonJunction1Tags_g1	3'ExonJunction2Tags_g1	isoform1Tags_g2	isoform2Tags_g2	5'ExonTags_g2	5'ExonJunction1Tags_g2	5'ExonJunction2Tags_g2	3'ExonTags_g2	3'ExonJunction1Tags_g2	3'ExonJunction2Tags_g2
1462//VCAN	chr5	82807921	82841468	ME-1462-43723-76863[M0][2/2]	0	+	mutx	M0/M1	171.126	0.832142	0.882536	-0.050394	3.39333e-15	1.17341e-11	12558	24033.7	12558	321.038	242.319	24033.7	26.9618	86.6773	10013	16792.1	10013	246.015	185.901	16792.1	15.9849	41.5022
3107//HLA-C	chr6	31237114	31238261	ME-3107-4927-5751[M0][1/9]	0	-	mutx	M0/M1	401.992	0.628661	0.238819	0.389841	5.1465e-12	8.8983e-09	744.818	407.259	744.818	368.818	0.869032	407.259	1.18162	217.186	532	528.989	532	96	0.00347864	528.989	0	305.989
2823//GPM6A	chr4	176622725	176923506	ME-2823-3383-303924[M0][1/1/26][UPT]	0	-	mutx	M0/M1	127.719	0.0132775	0.0122922	0.000985261	3.3458e-11	3.8566e-08	656.036	8449.85	656.036	3.03642	61.1453	8449.85	5.50341	4764.19	481.112	9327.56	481.112	3.11217	60.4254	9327.56	7.94307	5097.44
2823//GPM6A	chr4	176622725	176923506	ME-2823-3383-303924[M0][1/1/26][UPT]	0	-	mutx	M0/M2	127.719	0.0129796	0.012075	0.000904587	5.74382e-11	4.96554e-08	656.036	6061.85	656.036	3.03642	61.1453	6061.85	116.46	4764.19	481.112	6686.56	481.112	3.11217	60.4254	6686.56	100.945	5097.44
4155//MBP	chr18	74696730	74729010	ME-4155-118987-150924[M1][2/6/4/2][UPT]	0	-	mutx	M1/M3	41649.6	0.65225	0.664327	-0.0120773	5.01706e-08	3.4698e-05	71919	29862.5	71919	44994	93.6989	29862.5	116.988	23921.7	55909.2	21919.1	55909.2	34785.9	67.6868	21919.1	101.714	17509.2
1740//DLG2	chr11	83183769	83243825	ME-1740-2097564-2157494[M0][7/9]	0	-	mutx	M0/M1	997.825	0.24971	0.175132	0.074578	2.68473e-07	0.00015473	787.97	1469.94	787.97	344.97	260.071	1469.94	951.943	865.996	558.899	1468.03	558.899	219.899	172.884	1468.03	965.029	884.973
84833//USMG5	chr10	105152127	105156209	ME-84833-3105-7047[M0][10/7][UPT]	0	-	mutx	M0/M1	132.329	0.923311	0.75939	0.163921	1.97129e-06	0.000973819	639	85.1449	639	110	228.855	85.1449	10	18.1449	582	155.184	582	121	207.816	155.184	31	73.1839
6616//SNAP25	chr20	10265371	10277697	ME-6616-68944-81096[M0][677/1666]	0	+	mutx	M0/M1	12017.9	0.146428	0.136048	0.0103802	4.27896e-06	0.00184958	5824.41	32261.7	5824.41	2953.41	3235.4	32261.7	17655.2	18421	5461.01	33230.2	5461.01	2766.01	3063.06	33230.2	17596.7	19419.9
23305//ACSL6	chr5	131308958	131312413	ME-23305-38421-41668[M0][8/1/8]	0	-	mutx	M1/M2	1006.03	0.4752	0.560459	-0.0852591	7.17908e-06	0.00275836	637.825	533.28	637.825	9.90526	505.825	533.28	247.28	322.28	699.567	396.596	699.567	7.27423	556.567	396.596	196.596	245.596
5521//PPP2R2B	chr5	146080607	146414802	ME-5521-49302-383328[M0][5/1]	0	-	mutx	M0/M1	160.649	0.920113	0.927673	-0.0075602	9.34013e-06	0.00322982	2435.02	738.304	2435.02	63.6099	918.696	738.304	27.9833	57.3035	2325.07	531.435	2325.07	50.0422	916.565	531.435	9.92681	65.4355
23305//ACSL6	chr5	131308958	131312413	ME-23305-38421-41668[M0][8/1/8]	0	-	mutx	M0/M2	1011.75	0.592678	0.671489	-0.0788111	1.39936e-05	0.00439907	762.825	533.28	762.825	322.919	505.825	533.28	247.28	322.28	815.567	396.596	815.567	347.292	556.567	396.596	196.596	245.596
5315//PKM	chr15	72492814	72499220	ME-5315-27659-33731[M0][63/902]	0	-	mutx	M0/M1	4171.96	0.80116	0.826558	-0.0253978	1.80852e-05	0.00521155	9902.89	2518.91	9902.89	5248.89	4039.3	2518.91	1291.32	1013.91	9412.22	2077.54	9412.22	4872.22	4023.87	2077.54	1025.19	841.537
55384//MEG3	chr14	101297757	101302636	ME-55384-8427-13059[M0][8/3/1/2]	0	+	mutx	M0/M1	217.045	0.0560776	0.0501972	0.00588041	2.3028e-05	0.00612544	381.322	1741.79	381.322	87.1971	9.60999	1741.79	899.126	730.371	358.222	2305.39	358.222	111.969	8.26888	2305.39	1235.46	1039.62
7388//UQCRH	chr1	46769369	46782447	ME-7388-3113-15844[M0][2/12/1][UPT][DNT]	0	+	mutx	M0/M1	4905.46	0.585323	0.521206	0.0641164	3.31765e-05	0.00819461	3893.21	4640.54	3893.21	3329.21	25.4642	4640.54	164.361	2212.29	3352.24	4555.42	3352.24	2737.24	15.5838	4555.42	187.613	2341.2
55384//MEG3	chr14	101298848	101302636	ME-55384-9534-13059[M1][2/6/1]	0	+	mutx	M1/M2	203.224	0.89386	0.912562	-0.018702	5.80775e-05	0.0118136	1741.79	340.375	1741.79	73.6644	730.371	340.375	0.0477291	95.4261	2305.39	319.552	2305.39	84.9377	1039.62	319.552	0.0155648	107.735
55384//MEG3	chr14	101297757	101302636	ME-55384-8427-13059[M0][8/3/1/2]	0	+	mutx	M1/M3	246.309	0.932672	0.946467	-0.0137952	5.80775e-05	0.012552	1741.79	340.375	1741.79	899.126	730.371	340.375	22.204	95.4261	2305.39	319.552	2305.39	1235.46	1039.62	319.552	20.9443	107.735
55384//MEG3	chr14	101297757	101302636	ME-55384-8427-13059[M0][8/3/1/2]	0	+	mutx	M1/M2	217.748	0.942849	0.950304	-0.0074553	5.80775e-05	0.0133888	1741.79	340.375	1741.79	899.126	730.371	340.375	3.34698	95.4261	2305.39	319.552	2305.39	1235.46	1039.62	319.552	11.2403	107.735
79828//METTL8	chr2	172216931	172290499	ME-79828-3920-77289[M0][4/8][UPT]	0	-	mutx	M0/M1	42.0598	0.272852	0.0933047	0.179547	0.000117163	0.0202575	57.098	126.413	57.098	8.02828	23.7769	126.413	7.99707	76.7635	19.1523	127.003	19.1523	2.15194	8.10265	127.003	7.95321	91.6965
79828//METTL8	chr2	172216931	172291281	ME-79828-3129-77289[M0][2/5][UPT]	0	-	mutx	M0/M1	46.9497	0.269888	0.114846	0.155042	0.000117163	0.0213237	57.098	126.413	57.098	9.06969	23.7769	126.413	12.0944	76.7635	19.1523	127.003	19.1523	6.00039	8.10265	127.003	16.9996	91.6965
6229//RPS24	chr10	79796951	79800455	ME-6229-6545-9855[M0][1/167/1/664]	0	+	mutx	M0/M3	2679.43	0.109838	0.121208	-0.0113701	0.000115007	0.022094	1611.06	7108.92	1611.06	1417.05	0.0787996	7108.92	5482.94	6001.92	1529.03	5783	1529.03	1262.3	0	5783	4300.97	4851
54602//NDFIP2	chr13	80079502	80095109	ME-54602-27352-42686[M0][2/1][UPT]	0	+	mutx	M0/M1	22	0.675676	0.409091	0.266585	0.000200209	0.0329677	106	74	106	0	25	74	0	12	47	80	47	0	9	80	0	13
667//DST	chr6	56323675	56328561	ME-667-182332-186629[M0][5/7][DNT]	0	-	mutx	M0/M1	2311.31	0.297978	0.26484	0.0331377	0.000284193	0.04467	1701.26	4199.29	1701.26	1304.26	10.7143	4199.29	553.737	2544.29	1245.41	3602.08	1245.41	985.41	10.9189	3602.08	509.59	2256.08

## Sheet: taca
gene	chrom	chromStart	chromEnd	name	score	strand	type	isoformIDs	coverage	I_g1(AD)	I_g2(Ctrl)	dI_g1_vs_g2	pvalue	FDR	isoform1Tags_g1	isoform2Tags_g1	exonTags_g1	inclusionJuncctionTags_g1	skippingJunctionTags_g1	isoform1Tags_g2	isoform2Tags_g2	exonTags_g2	inclusionJuncctionTags_g2	skippingJunctionTags_g2
255812//SDHAP1	chr3	195710982	195717173	TC-255812-3-3090-6675-6761-7490-7653-8542-8788-9003[INC][1/14][UPT]	0	-	taca	INC/SKIP	93	0.789474	0.233655	0.555819	6.6689e-18	9.9789e-15	474	11	474	165	11	354.003	82	354.003	100.006	82
255812//SDHAP1	chr3	195710982	195717173	TC-255812-2-3090-6675-6761-7490-7653-9003[INC][4/14][UPT]	0	-	taca	INC/SKIP	93	0.886598	0.414282	0.472316	6.28573e-18	1.41083e-14	414	11	414	258	11	307	82	307	173.997	82
287//ANK2	chr4	114294440	114304895	TC-287-2-558367-559681-559864-563007-563099-566374[INC][1/29][DNT]	0	+	taca	INC/SKIP	1035.48	0.060228	0.0416148	0.0186132	5.3236e-18	2.38976e-14	1996.29	3150.05	1996.29	605.641	3150.05	1447.57	3299.71	1447.57	429.837	3299.71
10580//SORBS1	chr10	97127406	97135812	TC-10580-2-188442-192365-192431-192987-193089-196715[INC][6/14]	0	-	taca	INC/SKIP	1450.3	0.257951	0.390954	-0.133003	9.19719e-16	1.03215e-12	1738.86	976.3	1738.86	1018.14	976.3	1488.11	495.703	1488.11	954.594	495.703
145581//LRFN5	chr14	42077475	42236231	TC-145581-2-4002-126776-126793-128910-129072-162293[INC][1/31][UPT]	0	+	taca	INC/SKIP	371	0.253802	0.081322	0.17248	2.47628e-15	2.22321e-12	671	286.168	671	292	286.168	296	297.482	296	79	297.482
10580//SORBS1	chr10	97143994	97157039	TC-10580-2-167195-169339-169414-169741-169804-180129[INC][3/21]	0	-	taca	INC/SKIP	871.817	0.503362	0.375856	0.127506	1.77972e-12	1.33153e-09	2465.56	420.519	2465.56	1278.64	420.519	1552	451.298	1552	815.305	451.298
961//CD47	chr3	107765925	107770816	TC-961-2-42150-43486-43511-44437-44470-46796[INC][30/38][DNT]	0	-	taca	INC/SKIP	1351.97	0.616538	0.709645	-0.0931072	3.82213e-11	2.45108e-08	3426.69	824.082	3426.69	3974.93	824.082	3277.87	527.892	3277.87	3870.61	527.892
10580//SORBS1	chr10	97143994	97157039	TC-10580-2-167195-169339-169414-177295-177424-180129[INC][2/21]	0	-	taca	INC/SKIP	871.817	0.434802	0.305934	0.128867	4.61928e-11	2.59199e-08	1870.49	420.519	1870.49	970.505	420.519	1204.74	451.298	1204.74	596.777	451.298
93377//OPALIN	chr10	98109463	98118755	TC-93377-2-3442-7045-7081-10925-10958-12509[INC][160/4][UPT]	0	-	taca	INC/SKIP	97.2037	0.976786	0.916345	0.0604415	7.48528e-11	3.05468e-08	4145.56	37.1114	4145.56	4684.66	37.1114	1737.64	60.0923	1737.64	1974.71	60.0923
93377//OPALIN	chr10	98109463	98118755	TC-93377-2-3442-7045-7140-10925-10958-12509[INC][1/4][UPT]	0	-	taca	INC/SKIP	97.2037	0.966419	0.884163	0.0822555	7.38811e-11	3.31652e-08	4159.56	37.1114	4159.56	3204.02	37.1114	1742.64	60.0923	1742.64	1376.02	60.0923
93377//OPALIN	chr10	98109463	98118755	TC-93377-2-3442-7045-7081-10925-10944-12509[INC][1/4][UPT]	0	-	taca	INC/SKIP	97.2037	0.964652	0.876353	0.0882996	6.75515e-11	3.36932e-08	4025.56	37.1114	4025.56	3038.34	37.1114	1679.64	60.0923	1679.64	1277.71	60.0923
93377//OPALIN	chr10	98109463	98118755	TC-93377-3-3442-7045-7081-8807-8889-10925-10958-12509[INC][1/4][UPT]	0	-	taca	INC/SKIP	97.2037	0.956755	0.855371	0.101384	9.56186e-11	3.57693e-08	4562.98	37.1114	4562.98	3284.21	37.1114	1932.86	60.0923	1932.86	1421.6	60.0923
93377//OPALIN	chr10	98109463	98118755	TC-93377-3-3442-7045-7081-8850-8889-10925-10958-12509[INC][7/4][UPT]	0	-	taca	INC/SKIP	97.2037	0.957082	0.856587	0.100495	1.65298e-10	5.70788e-08	4501.98	37.1114	4501.98	3310.38	37.1114	1912.86	60.0923	1912.86	1435.7	60.0923
728411//GUSBP1	chr5	21461891	21501934	TC-728411-3-5387-34841-35029-38618-38703-40542-40717-45212[INC][1/6]	0	+	taca	INC/SKIP	68.8221	0.52786	0.911602	-0.383742	4.08916e-10	1.31116e-07	1858	60.8221	1858	272	60.8221	1683	8	1683	330	8
57698//KIAA1598	chr10	118644307	118671353	TC-57698-2-217797-222839-222960-227629-227822-243020[INC][10/21][DNT]	0	-	taca	INC/SKIP	2722	0.223124	0.199383	0.0237404	4.23397e-09	1.26709e-06	4364	1915	4364	1650	1915	2773	1558	2773	1164	1558
288//ANK3	chr10	61898721	61926653	TC-288-2-569703-569873-569936-590505-590559-597439[INC][3/3]	0	-	taca	INC/SKIP	1463.04	0.19061	0.140443	0.0501672	4.62099e-09	1.29648e-06	1356.15	1242.58	1356.15	877.88	1242.58	922.684	1193.8	922.684	585.164	1193.8
57475//PLEKHH1	chr14	68052667	68054016	TC-57475-2-55807-56077-56166-56519-56659-56783[INC][1/23]	0	+	taca	INC/SKIP	387.453	0.0546806	0.0432668	0.0114138	4.99731e-09	1.31958e-06	873.971	1304.69	873.971	226.404	1304.69	533.908	1187.06	533.908	161.049	1187.06
84457//PHYHIPL	chr10	60936402	60994259	TC-84457-2-3372-26954-27112-33166-33257-60716[INC][1/79][UPT]	0	+	taca	INC/SKIP	75.5356	0.0112323	0.00802827	0.00320406	6.26161e-09	1.56158e-06	483.403	1361.6	483.403	46.403	1361.6	258.13	1199.87	258.13	29.1326	1199.87
65125//WNK1	chr12	971248	980513	TC-65125-2-112348-115187-115442-117943-119182-121342[INC][1/10]	0	+	taca	INC/SKIP	359.049	0.0791922	0.0903777	-0.0111855	7.12132e-09	1.68251e-06	3377.34	811.939	3377.34	209.487	811.939	2983.44	501.762	2983.44	149.561	501.762
26751//SH3YL1	chr2	234159	247601	TC-26751-2-19531-23506-23566-24197-24271-32796[INC][12/96]	0	-	taca	INC/SKIP	81.5263	0.0877326	0.0235378	0.0641948	3.62315e-08	8.13215e-06	140.262	222.738	140.262	64.262	222.738	56.2643	238.736	56.2643	17.2643	238.736
23114//NFASC	chr1	204926783	204937487	TC-23114-2-132173-136454-136505-142191-142404-142595[INC][1/13]	0	+	taca	INC/SKIP	922.725	0.15704	0.114484	0.0425555	4.01342e-08	8.57917e-06	1014.55	990.451	1014.55	553.551	990.451	674.172	951.831	674.172	369.174	951.831
26751//SH3YL1	chr2	234159	247601	TC-26751-2-19531-22330-22442-24197-24271-32796[INC][1/96]	0	-	taca	INC/SKIP	37.28	0.0418074	0.011217	0.0305904	1.36889e-07	2.79315e-05	169.155	222.738	169.155	29.1552	222.738	76.1248	238.736	76.1248	8.12482	238.736
3267//AGFG1	chr2	228389477	228398473	TC-3267-2-55744-61919-62039-62966-63038-64377[INC][5/9]	0	+	taca	INC/SKIP	594.698	0.292978	0.193497	0.099481	2.18832e-07	4.27103e-05	1056.69	289.45	1056.69	359.829	289.45	782.567	345.803	782.567	248.895	345.803
51100//SH3GLB1	chr1	87189995	87200373	TC-51100-2-22836-26833-26872-28518-28542-33032[INC][3/67]	0	+	taca	INC/SKIP	814.721	0.298712	0.421964	-0.123252	2.37637e-07	4.4448e-05	700.631	496.941	700.631	635.012	496.941	711.668	317.779	711.668	695.932	317.779
3429//IFI27	chr14	94577081	94581233	TC-3429-2-3065-3193-3246-3892-4041-7118[INC][6/21][UPT]	0	+	taca	INC/SKIP	29	0.753445	0.965646	-0.212201	1.06819e-06	0.000191804	453	26	453	238.36	26	566	3	566	252.979	3
10580//SORBS1	chr10	97081719	97099083	TC-10580-2-225282-227120-227894-241609-241669-242393[INC][2/32]	0	-	taca	INC/SKIP	270.965	0.0291146	0.0471473	-0.0180327	1.11424e-06	0.000192377	1985.35	1505.8	1985.35	135.466	1505.8	1564.35	912.811	1564.35	135.498	912.811
55607//PPP1R9A	chr7	94897861	94915636	TC-55607-4-364071-364570-364871-369262-369350-369448-369532-379381-379694-381569[INC][2/6]	0	+	taca	INC/SKIP	1000.07	0.196144	0.142114	0.0540298	1.35078e-06	0.00022458	1873	560	1873	683.209	560	1301	547	1301	453.069	547
51606//ATP6V1H	chr8	54714358	54727325	TC-51606-2-31650-35094-35148-39453-39570-44415[INC][1/18]	0	-	taca	INC/SKIP	694.644	0.100167	0.0737994	0.0263677	1.46812e-06	0.000235372	684.045	1209.99	684.045	404.079	1209.99	485.505	1215.56	485.505	290.565	1215.56
55607//PPP1R9A	chr7	94897861	94915636	TC-55607-4-364071-364570-364871-369262-369350-369448-369532-379381-379580-381569[INC][4/6]	0	+	taca	INC/SKIP	1107	0.233825	0.1768	0.0570253	1.54184e-06	0.000238666	1837	560	1837	854.519	560	1279	547	1279	587.401	547
57698//KIAA1598	chr10	118728162	118738818	TC-57698-2-150331-151560-151711-153206-153353-160874[INC][1/208]	0	-	taca	INC/SKIP	45.2164	0.00571858	0.00364144	0.00207714	2.26167e-06	0.000327505	405.113	1687.28	405.113	29.113	1687.28	231.103	1468.73	231.103	16.1035	1468.73
55607//PPP1R9A	chr7	94897861	94915636	TC-55607-4-364071-364624-364871-369262-369350-369448-369532-379381-379580-381569[INC][2/6]	0	+	taca	INC/SKIP	1079.8	0.21476	0.163046	0.0517146	2.25656e-06	0.000337657	1749	560	1749	765.791	560	1221	547	1221	532.801	547
4684//NCAM1	chr11	113105754	113126722	TC-4684-3-276918-278054-278069-282539-282587-284558-284600-297630[INC][2/13]	0	+	taca	INC/SKIP	388.268	0.0427447	0.0351287	0.00761601	2.74183e-06	0.000384628	1180.63	1235.22	1180.63	220.628	1235.22	825.641	1151.14	825.641	167.641	1151.14
3775//KCNK1	chr1	233765352	233802735	TC-3775-3-18911-19504-19800-20251-20284-20400-20485-55591[INC][1/10][UPT]	0	+	taca	INC/SKIP	83	0.0673575	0.0544554	0.0129021	3.00651e-06	0.000408977	458	135	458	39	135	349	191	349	44	191
10133//OPTN	chr10	13142162	13151287	TC-10133-2-3221-11056-11208-11880-11934-12030[INC][17/149][UPT]	0	+	taca	INC/SKIP	331.945	0.087956	0.0603974	0.0275586	1.24312e-05	0.00164128	448.392	655.028	448.392	189.509	655.028	340.887	738.626	340.887	142.436	738.626
351//APP	chr21	27354656	27394357	TC-351-2-152291-173949-174117-176715-176772-191656[INC][37/39]	0	-	taca	INC/SKIP	8478.21	0.240008	0.223451	0.0165573	1.34181e-05	0.00172096	8980.74	4820.96	8980.74	4567.43	4820.96	7571.37	4550.24	7571.37	3927.97	4550.24
81669//CCNL2	chr1	1323333	1325750	TC-81669-2-12109-13595-13713-13828-13847-14273[INC][1/70]	0	-	taca	INC/SKIP	200.806	0.0574941	0.0350071	0.022487	1.75017e-05	0.00212339	230.513	688.018	230.513	125.91	688.018	138.231	688.183	138.231	74.8956	688.183
81669//CCNL2	chr1	1323333	1325750	TC-81669-2-12109-13571-13713-13828-13847-14273[INC][1/70]	0	-	taca	INC/SKIP	129.123	0.0390172	0.0214799	0.0175373	1.75017e-05	0.00218237	230.513	688.018	230.513	83.8034	688.018	138.231	688.183	138.231	45.3198	688.183
10927//SPIN1	chr9	91003375	91041505	TC-10927-2-3157-30225-30318-33396-33570-41000[INC][1/80][UPT]	0	+	taca	INC/SKIP	261.139	0.154518	0.104846	0.0496719	2.0204e-05	0.00238673	473.092	269.929	473.092	147.994	269.929	354.129	322	354.129	113.144	322
23386//NUDCD3	chr7	44444038	44467301	TC-23386-2-66216-67507-67887-80503-80596-89203[INC][1/94]	0	-	taca	INC/SKIP	64	0.0109854	0.00550731	0.00547813	2.318e-05	0.00266808	272	1290.42	272	43	1290.42	171	1264.04	171	21	1264.04
23114//NFASC	chr1	204950925	204956667	TC-23114-2-156367-158373-158489-160256-160461-161764[INC][6/7]	0	+	taca	INC/SKIP	786.719	0.608708	0.521479	0.0872284	2.46702e-05	0.00276861	3121.84	398.785	3121.84	1861.09	398.785	2195.29	387.934	2195.29	1268.28	387.934
8404//SPARCL1	chr4	88420672	88450360	TC-8404-2-3459-8009-8129-27580-27682-32918[INC][1/2258][UPT]	0	-	taca	INC/SKIP	1139.21	0.0115892	0.00984863	0.00174056	3.54028e-05	0.00387617	1420.67	19360.1	1420.67	680.995	19360.1	942.188	15356	942.188	458.219	15356
10133//OPTN	chr10	13142162	13151287	TC-10133-3-3221-4695-4804-11056-11208-11880-11934-12030[INC][1/149][UPT]	0	+	taca	INC/SKIP	115.227	0.0246544	0.0163133	0.00834108	4.56112e-05	0.00487497	496.65	655.028	496.65	66.23	655.028	394.158	738.626	394.158	48.997	738.626
57498//KIDINS220	chr2	8876997	8890464	TC-57498-2-90514-92625-92739-93424-93481-103626[INC][4/26]	0	-	taca	INC/SKIP	982.4	0.268476	0.209898	0.0585776	5.15199e-05	0.00537844	1388.28	589.115	1388.28	648.632	589.115	960.005	546.695	960.005	435.705	546.695
4897//NRCAM	chr7	107800805	107817050	TC-4897-3-282967-284039-284075-290994-291120-292323-292476-298904[INC][3/23]	0	-	taca	INC/SKIP	1126.42	0.394588	0.48372	-0.089132	7.77139e-05	0.00792858	3936.18	628.07	3936.18	1637.42	628.07	4024.94	498.352	4024.94	1867.69	498.352
23136//EPB41L3	chr18	5397056	5406966	TC-23136-2-140211-145944-146019-148844-148967-149561[INC][5/58]	0	-	taca	INC/SKIP	591.889	0.560315	0.65443	-0.0941156	8.49157e-05	0.00847082	2300.93	341.948	2300.93	1307.29	341.948	2376.93	249.941	2376.93	1419.99	249.941
50863//NTM	chr11	132184445	132205144	TC-50863-2-947227-950178-950214-962676-962709-967569[INC][1/25][DNT]	0	+	taca	INC/SKIP	766.927	0.284278	0.20222	0.0820582	8.73538e-05	0.00852459	712.591	460.313	712.591	548.495	460.313	475.817	435.646	475.817	331.28	435.646
10927//SPIN1	chr9	91003375	91041505	TC-10927-2-3157-16630-16754-33468-33570-41000[INC][2/80][UPT]	0	+	taca	INC/SKIP	249.329	0.151146	0.098156	0.0529903	9.03876e-05	0.00863297	421.076	269.929	421.076	144.19	269.929	324.129	322	324.129	105.139	322
7453//WARS	chr14	100835423	100842644	TC-7453-2-3084-3937-4061-5099-5208-10085[INC][3/367][UPT]	0	-	taca	INC/SKIP	103.286	0.0549817	0.0420669	0.0129148	0.000112565	0.0103124	432.648	335.883	432.648	58.6256	335.883	642.996	339	642.996	44.6608	339
7453//WARS	chr14	100835423	100842644	TC-7453-2-3084-3937-4061-5078-5208-10085[INC][1/367][UPT]	0	-	taca	INC/SKIP	94.9826	0.0477879	0.0418429	0.00594494	0.000112565	0.0105272	432.648	335.883	432.648	50.57	335.883	642.996	339	642.996	44.4126	339
91316//GUSBP11	chr22	24002051	24032542	TC-91316-2-30192-33428-33586-36556-36699-60423[INC][1/2]	0	-	taca	INC/SKIP	53.8703	0.824222	0.604166	0.220055	0.000121864	0.010941	572.296	13.8721	572.296	195.139	13.8721	506.076	39.9982	506.076	183.149	39.9982
1837//DTNA	chr18	32407556	32428346	TC-1837-2-337387-347804-347882-348455-348548-358006[INC][4/61]	0	+	taca	INC/SKIP	253.809	0.0211262	0.0233519	-0.00222566	0.000141856	0.0124861	1279.25	2337.39	1279.25	151.338	2337.39	624.18	1428.54	624.18	102.471	1428.54
10006//ABI1	chr10	27040526	27054246	TC-10006-2-98870-100127-100208-104849-105026-112304[INC][2/18]	0	-	taca	INC/SKIP	99.6603	0.86794	0.732507	0.135433	0.000146502	0.0126471	1958.28	35.8872	1958.28	707.586	35.8872	1582.8	63.7731	1582.8	523.911	63.7731
55752//SEPT11	chr4	77870992	77917691	TC-55752-2-3189-41067-41129-49039-49197-49683[INC][2/123][UPT]	0	+	taca	INC/SKIP	29.8215	0.0101263	0.00577242	0.00435385	0.00015907	0.0134729	310.02	619.165	310.02	19.0019	619.165	208.06	621.179	208.06	10.8196	621.179
646405//TPTE2P1	chr13	25525534	25542606	TC-646405-2-3264-4016-4078-16600-16693-19981[INC][1/7][UPT]	0	-	taca	INC/SKIP	92.2044	0.28128	0.507803	-0.226522	0.000166715	0.013859	172.145	64.8548	172.145	76.1452	64.8548	180.65	27.3497	180.65	84.6503	27.3497
10616//RBCK1	chr20	390524	398262	TC-10616-2-4961-5347-5573-6184-6266-12461[INC][1/74]	0	+	taca	INC/SKIP	120.127	0.0946489	0.0641707	0.0304782	0.000176315	0.0143905	320	213.097	320	66.8341	213.097	242	259.062	242	53.2924	259.062
55384//MEG3	chr14	101297757	101302636	TC-55384-2-8427-12631-12772-12934-12968-13059[INC][2/67]	0	+	taca	INC/SKIP	70.5114	0.00331517	0.00248734	0.000827822	0.0001838	0.0147335	418.324	3671.91	418.324	36.6405	3671.91	391.369	4527.81	391.369	33.8709	4527.81
2824//GPM6B	chrX	13803740	13835211	TC-2824-2-124869-128804-128842-133943-134063-155904[INC][2/187][UPT]	0	-	taca	INC/SKIP	1203.9	0.135323	0.110419	0.0249036	0.000200895	0.0152851	1445.85	1412.02	1445.85	662.947	1412.02	1215.85	1452.72	1215.85	540.957	1452.72
7009//TMBIM6	chr12	50135339	50146331	TC-7009-2-3102-3447-3606-3928-4098-13954[INC][1/1836][UPT]	0	+	taca	INC/SKIP	37.6759	0.00701258	0.00817908	-0.0011665	0.000195821	0.0154217	255.339	1007.62	255.339	21.3478	1007.62	245.327	660	245.327	16.3281	660
5567//PRKACB	chr1	84543761	84644920	TC-5567-2-3310-98267-98291-99971-99995-104115[INC][1/92][UPT]	0	+	taca	INC/SKIP	595.831	0.766113	0.824853	-0.0587403	0.000199367	0.0154303	4818.17	346.828	4818.17	3408.17	346.828	4749.03	249.003	4749.03	3518.03	249.003
5300//PIN1	chr19	9946022	9949323	TC-5300-2-3196-4616-4669-5805-5892-6229[INC][1/131][UPT]	0	+	taca	INC/SKIP	74.7073	0.00767688	0.00933098	-0.00165409	0.000224078	0.0167648	344.079	1427.98	344.079	33.1418	1427.98	253.043	1471	253.043	41.5654	1471
7453//WARS	chr14	100835423	100842644	TC-7453-2-3084-3797-4061-5099-5208-10085[INC][1/367][UPT]	0	-	taca	INC/SKIP	102.286	0.0558668	0.0402589	0.015608	0.000228324	0.0168024	452.648	335.883	452.648	59.6252	335.883	656.996	339	656.996	42.6608	339
10006//ABI1	chr10	27040526	27054246	TC-10006-3-98870-100127-100208-104849-105026-108346-108433-112304[INC][2/18]	0	-	taca	INC/SKIP	99.6603	0.879441	0.765631	0.113809	0.000243217	0.0176097	2776.17	35.8872	2776.17	1047.14	35.8872	2314.37	63.7731	2314.37	833.331	63.7731
57179//KIAA1191	chr5	175782573	175788766	TC-57179-2-3205-4888-4996-5239-5326-9057[INC][89/10][UPT]	0	-	taca	INC/SKIP	139.581	0.791666	0.657222	0.134445	0.000264154	0.0182429	1053.41	57.7127	1053.41	657.925	57.7127	774.667	81.8678	774.667	470.905	81.8678
8398//PLA2G6	chr22	38522377	38525568	TC-8398-2-55376-56399-56561-57371-57423-58380[INC][1/10]	0	-	taca	INC/SKIP	239.226	0.242645	0.167243	0.0754022	0.000257881	0.018375	424.196	147.973	424.196	142.225	147.973	278.001	160.999	278.001	97.0006	160.999
57179//KIAA1191	chr5	175782573	175788766	TC-57179-2-3205-4888-4996-5239-5345-9057[INC][4/10][UPT]	0	-	taca	INC/SKIP	139.581	0.702147	0.5529	0.149247	0.000262632	0.0184212	1059.41	57.7127	1059.41	408.15	57.7127	776.667	81.8678	776.667	303.723	81.8678
23136//EPB41L3	chr18	5397056	5406966	TC-23136-2-140211-146392-146491-148844-148967-149561[INC][2/58]	0	-	taca	INC/SKIP	591.889	0.531673	0.630894	-0.0992209	0.000291638	0.0195397	2347.4	341.948	2347.4	1164.6	341.948	2359.51	249.941	2359.51	1281.63	249.941
22890//ZBTB1	chr14	64971487	64990119	TC-22890-2-3373-9675-9811-15026-15178-19913[INC][2/39][UPT]	0	+	taca	INC/SKIP	177	0.289351	0.156159	0.133192	0.000287525	0.0195561	425.302	106.565	425.302	130.168	106.565	256.186	113.814	256.186	63.1861	113.814
7009//TMBIM6	chr12	50135339	50146331	TC-7009-2-3102-3447-3606-11108-11347-13954[INC][2/1836][UPT]	0	+	taca	INC/SKIP	27.0038	0.00493858	0.00602464	-0.00108605	0.000334441	0.0217581	234.001	1007.62	234.001	15.0027	1007.62	225.001	660	225.001	12.0011	660
2037//EPB41L2	chr6	131188598	131206407	TC-2037-3-181227-186116-186179-188072-188219-196196-196760-198741[INC][3/3]	0	-	taca	INC/SKIP	92.6951	0.466463	0.669569	-0.203105	0.000331391	0.0218767	3604.24	66.1002	3604.24	231.162	66.1002	3306.84	26.5949	3306.84	215.562	26.5949
134957//STXBP5	chr6	147655292	147674508	TC-134957-2-132865-137821-137881-137979-138027-151965[INC][2/12]	0	+	taca	INC/SKIP	279.245	0.0761949	0.0579215	0.0182734	0.000430904	0.0264976	639.864	646.243	639.864	159.905	646.243	479.363	647.011	479.363	119.34	647.011
27068//PPA2	chr4	106345352	106367658	TC-27068-2-30688-39034-39121-42909-43044-52748[INC][1/14]	0	-	taca	INC/SKIP	204.509	0.707766	0.607455	0.100311	0.00041564	0.0266544	1380.45	89.8918	1380.45	653.131	89.8918	1044.98	114.617	1044.98	532.103	114.617
57553//MICAL3	chr22	18354602	18368816	TC-57553-4-141682-146256-146355-148157-148214-152005-152113-154705-154813-155536[INC][3/12]	0	-	taca	INC/SKIP	89	0.0184394	0.0188969	-0.000457502	0.000422457	0.02671	532	457.793	532	43	457.793	399	477.653	399	46	477.653
55422//ZNF331	chr19	54042469	54072638	TC-55422-2-21360-37922-37986-45840-45870-51381[INC][7/3]	0	+	taca	INC/SKIP	32.0908	0.894225	0.680205	0.21402	0.000429603	0.0267846	367.092	7.14108	367.092	181.112	7.14108	314.127	24.9497	314.127	159.204	24.9497
6935//ZEB1	chr10	31608144	31676194	TC-6935-2-3121-56846-57002-58631-58793-70952[INC][2/7][UPT]	0	+	taca	INC/SKIP	39	0.532229	0.828437	-0.296208	0.000441988	0.0268119	627.114	32	627.114	109.229	32	544.202	7	544.202	101.404	7
816//CAMK2B	chr7	44260424	44270652	TC-816-3-97626-99130-99244-99707-99836-101987-102116-107730[INC][2/34]	0	-	taca	INC/SKIP	24.011	0.00217587	0.00137218	0.000803687	0.000466712	0.0272087	220.003	1720	220.003	15.0026	1720	141.008	1638.99	141.008	9.00835	1638.99
79607//FAM118B	chr11	126081667	126104981	TC-79607-2-3107-20501-20570-24862-24998-26271[INC][2/7][UPT]	0	+	taca	INC/SKIP	37	0.813567	0.54916	0.264407	0.000460867	0.0272215	278.004	11	278.004	144.008	11	187.005	26	187.005	95.0105	26
9581//PREPL	chr2	44573406	44588630	TC-9581-2-3483-4186-4244-5112-5366-18472[INC][1/430][UPT]	0	-	taca	INC/SKIP	473.304	0.0231099	0.0215895	0.00152036	0.000458545	0.0274455	1355.79	3576.01	1355.79	253.788	3576.01	1064.42	3316.06	1064.42	219.516	3316.06
79027//ZNF655	chr7	99158155	99174075	TC-79027-2-5274-15838-15958-16266-16371-16823[INC][3/27][DNT]	0	+	taca	INC/SKIP	177.038	0.577532	0.50511	0.0724223	0.000511607	0.0294436	1354	78.0312	1354	320.016	78.0312	993.073	99.0066	993.073	303.153	99.0066
5796//PTPRK	chr6	128319864	128326388	TC-5796-2-518642-520493-520529-522518-522530-524821[INC][3/13]	0	-	taca	INC/SKIP	566.919	0.55363	0.643362	-0.0897322	0.000540724	0.0307255	1256.43	338.071	1256.43	1257.92	338.071	1182.31	228.848	1182.31	1238.5	228.848
7009//TMBIM6	chr12	50135339	50146331	TC-7009-2-3102-3447-3606-5903-6033-13954[INC][1/1836][UPT]	0	+	taca	INC/SKIP	31.0608	0.00560508	0.00703197	-0.00142689	0.000615283	0.034525	257.019	1007.62	257.019	17.0389	1007.62	240.011	660	240.011	14.0219	660
1837//DTNA	chr18	32409363	32428346	TC-1837-2-339200-347804-347882-348455-348548-358006[INC][3/9]	0	+	taca	INC/SKIP	296.622	0.0733306	0.081735	-0.00840434	0.000656819	0.0364007	1279.25	728.358	1279.25	172.913	728.358	624.18	463.276	624.18	123.709	463.276
10006//ABI1	chr10	27040526	27054246	TC-10006-2-98870-104852-105026-108346-108433-112304[INC][8/18]	0	-	taca	INC/SKIP	99.6603	0.870525	0.784664	0.0858616	0.000747446	0.0404251	2189.99	35.8872	2189.99	723.864	35.8872	1917.74	63.7731	1917.74	697.148	63.7731
10006//ABI1	chr10	27040526	27054246	TC-10006-2-98870-104849-105026-108346-108433-112304[INC][14/18]	0	-	taca	INC/SKIP	99.6603	0.891278	0.814052	0.077226	0.000747446	0.0409181	2189.99	35.8872	2189.99	882.584	35.8872	1917.74	63.7731	1917.74	837.566	63.7731
8725//URI1	chr19	30433398	30476207	TC-8725-2-22021-50549-50584-59515-59607-64579[INC][1/14]	0	+	taca	INC/SKIP	106.476	0.435843	0.355599	0.0802439	0.000770731	0.0411883	468.696	44.3142	468.696	102.706	44.3142	323.873	62.1616	323.873	102.908	62.1616
144348//ZNF664	chr12	124458432	124495987	TC-144348-2-3806-17831-17924-19094-19228-41166[INC][1/5]	0	+	taca	INC/SKIP	182.076	0.580244	0.420255	0.15999	0.000873392	0.045589	1641.14	82.2296	1641.14	341.007	82.2296	1199.21	99.846	1199.21	217.134	99.846
117//ADCYAP1R1	chr7	31132257	31142979	TC-117-2-43274-46205-46289-50665-50749-53775[INC][1/11]	0	+	taca	INC/SKIP	581.526	0.130443	0.173928	-0.043485	0.00086864	0.0458744	535.526	669.038	535.526	301.09	669.038	477.23	443.977	477.23	280.436	443.977
27342//RABGEF1	chr7	66205719	66237064	TC-27342-2-3137-31175-31370-32667-32812-34227[INC][2/58][UPT]	0	+	taca	INC/SKIP	36	0.0630372	0.0396601	0.0233772	0.00089229	0.0460401	248	109	248	22	109	145.001	113	145.001	14	113
55197//RPRD1A	chr18	33613670	33647521	TC-55197-2-3157-7335-7433-29545-29604-36573[INC][1/169][UPT]	0	-	taca	INC/SKIP	232.58	0.0395127	0.0305632	0.00894944	0.00095677	0.0482578	268.961	1104.75	268.961	136.342	1104.75	173.784	1017.53	173.784	96.2385	1017.53
274//BIN1	chr2	127808729	127816730	TC-274-2-51317-52726-52855-57965-58073-59084[INC][2/37]	0	-	taca	INC/SKIP	1089.75	0.400373	0.477251	-0.0768779	0.000955963	0.048765	2473.54	632.512	2473.54	1266.99	632.512	2235.56	457.236	2235.56	1252.32	457.236

## Sheet: AS events wTIA1 binding peaks
Cassette alternative splicing events (FDR < 0.05) in AD vs healthy control brain tissue with TIA1 iCLIP binding signatures
gene_symbol	gene	name	isoformIDs	dI_g1_vs_g2	pvalue	FDR	I_g1.AD.	I_g2.Ctrl.	AStype
HMGB1	3146//HMGB1	CA-3146-6407-7256-7306-7411[INC][1/881][DNT]	INC/SKIP	-0.5644	8.03674e-33	1.10385e-28	0.0668403	0.63124	cass
CAST	831//CAST	CA-831-81082-81708-81747-82229[INC][68/29]	INC/SKIP	-0.328795	3.40045e-28	2.33526e-24	0.548797	0.877592	cass
ZEB1	6935//ZEB1	CA-6935-3121-56950-57002-70952[INC][1/7][UPT]	INC/SKIP	-0.24584	0.000395749	0.0257612	0.625481	0.871321	cass
ZEB1	6935//ZEB1	CA-6935-3121-56846-57002-70952[INC][3/7][UPT]	INC/SKIP	-0.240727	0.000721301	0.0375268	0.634047	0.874774	cass
GIPC1	10755//GIPC1	CA-10755-3113-6237-6293-7406[INC][47/45][UPT]	INC/SKIP	-0.225288	0.000243429	0.0173238	0.682119	0.907407	cass
PUS7	54517//PUS7	CA-54517-22819-28267-28285-29985[INC][1/11]	INC/SKIP	-0.22255	0.0010001	0.0467223	0.636449	0.858999	cass
SLAIN1	122060//SLAIN1	CA-122060-46587-48162-48312-49429[INC][9/144][UPT]	INC/SKIP	-0.158133	5.61636e-11	3.85704e-08	0.274297	0.432429	cass
SORBS1	10580//SORBS1	CA-10580-188442-192987-193089-196715[INC][1/14]	INC/SKIP	-0.150303	1.53502e-15	1.75696e-12	0.317392	0.467695	cass
DCLK2	166614//DCLK2	CA-166614-122830-123754-123805-128521[INC][2/10]	INC/SKIP	-0.134411	1.20408e-05	0.00162138	0.470632	0.605043	cass
RICTOR	253260//RICTOR	CA-253260-127688-127972-128044-129958[INC][2/9]	INC/SKIP	-0.130712	2.28365e-05	0.0027514	0.314979	0.445691	cass
ATP8A1	10396//ATP8A1	CA-10396-85487-90900-90945-104065[INC][5/6]	INC/SKIP	-0.106619	5.25781e-08	2.06331e-05	0.518273	0.624892	cass
CD47	961//CD47	CA-961-42150-43486-43511-46796[INC][13/38][DNT]	INC/SKIP	-0.106424	2.17041e-10	1.24211e-07	0.450378	0.556802	cass
DST	667//DST	CA-667-179819-181140-181212-182132[INC][6/46]	INC/SKIP	-0.0925671	6.72183e-10	3.69297e-07	0.469172	0.561739	cass
SH3GLB2	56904//SH3GLB2	CA-56904-21530-21833-21848-21954[INC][15/120]	INC/SKIP	-0.0913702	8.48224e-05	0.00751636	0.545912	0.637283	cass
GTF2I	2969//GTF2I	CA-2969-56411-60147-60207-62184[INC][16/69]	INC/SKIP	-0.0912677	2.29185e-06	0.000419714	0.496755	0.588022	cass
SH3GLB1	51100//SH3GLB1	CA-51100-22836-26833-26920-33032[INC][2/67]	INC/SKIP	-0.0882876	3.11466e-05	0.00347804	0.182945	0.271233	cass
CLASP2	23122//CLASP2	CA-23122-145045-146717-146741-147859[INC][8/14]	INC/SKIP	-0.0817317	6.26157e-05	0.0058906	0.427751	0.509483	cass
GTF2I	2969//GTF2I	CA-2969-56411-60150-60207-62184[INC][4/69]	INC/SKIP	-0.0780666	2.27679e-06	0.000422591	0.442772	0.520839	cass
ACTR2	10097//ACTR2	CA-10097-15268-17354-17369-21829[INC][25/312]	INC/SKIP	-0.0776406	0.000216132	0.0156241	0.253817	0.331457	cass
MORF4L2	9643//MORF4L2	CA-9643-3170-4411-4528-5898[INC][1/461][UPT]	INC/SKIP	-0.0728651	5.07851e-05	0.00498238	0.452164	0.525029	cass
SPTAN1	6709//SPTAN1	CA-6709-42068-43425-43485-44617[INC][24/13]	INC/SKIP	-0.0715402	1.15729e-15	1.58954e-12	0.757907	0.829448	cass
NRCAM	4897//NRCAM	CA-4897-282967-284039-284075-298904[INC][8/23]	INC/SKIP	-0.065959	0.000377551	0.0249311	0.528556	0.594515	cass
CSNK1A1	1452//CSNK1A1	CA-1452-34155-36567-36651-41235[INC][19/88]	INC/SKIP	-0.0588298	0.00013549	0.0110771	0.305357	0.364187	cass
SORBS1	10580//SORBS1	CA-10580-188442-192365-192431-196715[INC][2/14]	INC/SKIP	-0.0581099	1.08114e-07	3.53559e-05	0.149138	0.207248	cass
ANK2	287//ANK2	CA-287-535167-537962-544217-545740[INC][2/29]	INC/SKIP	-0.0569707	7.63997e-12	6.55843e-09	0.428907	0.485878	cass
LIMCH1	22998//LIMCH1	CA-22998-328044-330053-330140-331740[INC][2/38]	INC/SKIP	-0.0559639	0.00101709	0.0471951	0.250194	0.306158	cass
NRCAM	4897//NRCAM	CA-4897-267669-268114-268144-269651[INC][18/8]	INC/SKIP	-0.0551821	1.33711e-05	0.00178303	0.684328	0.739511	cass
PICALM	8301//PICALM	CA-8301-76055-82481-82631-88907[INC][14/32]	INC/SKIP	-0.0530868	6.97489e-05	0.00638667	0.401411	0.454497	cass
CTNNA1	1495//CTNNA1	CA-1495-77301-130624-130720-135794[INC][2/229]	INC/SKIP	-0.053002	2.65927e-06	0.000480592	0.0576294	0.110631	cass
RBM3	5935//RBM3	CA-5935-4315-4462-4731-4961[INC][13/565]	INC/SKIP	-0.0527358	0.000195904	0.0145446	0.0880264	0.140762	cass
ACTR2	10097//ACTR2	CA-10097-15268-17277-17369-21829[INC][3/312]	INC/SKIP	-0.0520496	0.000867204	0.0423881	0.163049	0.215099	cass
H2AFY	9555//H2AFY	CA-9555-42391-49842-49942-51974[INC][2/33]	INC/SKIP	-0.0519403	0.000953712	0.0453261	0.165943	0.217883	cass
ACTR2	10097//ACTR2	CA-10097-15268-17351-17369-21829[INC][4/312]	INC/SKIP	-0.0515949	0.000218512	0.0157134	0.176616	0.22821	cass
PICALM	8301//PICALM	CA-8301-76055-82502-82631-88907[INC][3/32]	INC/SKIP	-0.0471047	6.68231e-05	0.00620145	0.23765	0.284755	cass
ANK2	287//ANK2	CA-287-515388-516889-516988-517971[INC][12/9]	INC/SKIP	-0.04653	0.000818561	0.0413343	0.596327	0.642857	cass
OXR1	55074//OXR1	CA-55074-459132-470342-470423-472280[INC][43/61][UPT]	INC/SKIP	-0.0447143	0.000596333	0.0342704	0.862866	0.907581	cass
HSPH1	10808//HSPH1	CA-10808-19418-21057-21189-23721[INC][51/2]	INC/SKIP	-0.0358272	5.11355e-06	0.00079812	0.903853	0.93968	cass
SORBS1	10580//SORBS1	CA-10580-225282-227120-227894-242393[INC][2/32]	INC/SKIP	-0.0291126	3.05339e-08	1.31057e-05	0.047779	0.0768917	cass
RPLP1	6176//RPLP1	CA-6176-3201-3830-3902-5350[INC][1/31][UPT]	INC/SKIP	-0.0279929	0.000585841	0.0339516	0.916585	0.944578	cass
TTC3	7267//TTC3	CA-7267-127427-127612-127747-129962[INC][2/1]	INC/SKIP	-0.0267064	1.29686e-07	3.95831e-05	0.967552	0.994258	cass
TMBIM6	7009//TMBIM6	CA-7009-3102-3447-3606-13954[INC][20/1836][UPT]	INC/SKIP	-0.0261994	0.00017258	0.0131688	0.0514368	0.0776362	cass
TMBIM6	7009//TMBIM6	CA-7009-3102-3442-3606-13954[INC][3/1836][UPT]	INC/SKIP	-0.0250972	0.00017258	0.0132424	0.0460486	0.0711458	cass
RPS24	6229//RPS24	CA-6229-6545-7205-7223-9444[INC][35/665]	INC/SKIP	-0.0245468	3.87568e-06	0.000626264	0.204716	0.229262	cass
RPLP1	6176//RPLP1	CA-6176-3201-3827-3902-5350[INC][2160/31][UPT]	INC/SKIP	-0.0183694	0.000586951	0.033873	0.946049	0.964419	cass
TTC3	7267//TTC3	CA-7267-127427-127612-127756-129962[INC][68/1]	INC/SKIP	-0.0167297	1.33254e-07	3.97878e-05	0.979854	0.996583	cass
RPS24	6229//RPS24	CA-6229-6545-7205-7234-9444[INC][1/665]	INC/SKIP	-0.0133962	3.2779e-06	0.000542434	0.115242	0.128638	cass
RPS21	6227//RPS21	CA-6227-3610-3778-3850-4244[INC][914/12]	INC/SKIP	-0.0106445	2.16537e-05	0.00263198	0.98229	0.992934	cass
SORBS1	10580//SORBS1	CA-10580-225282-227609-227894-242393[INC][2/32]	INC/SKIP	-0.00528907	9.35604e-06	0.0013386	0.0066075	0.0118966	cass
DDX17	10521//DDX17	CA-10521-17285-19882-20118-21225[INC][1/22]	INC/SKIP	-0.00278298	0.000546841	0.0319611	0.0472011	0.049984	cass
TMBIM6	7009//TMBIM6	CA-7009-3102-3447-3771-13954[INC][1/1836][UPT]	INC/SKIP	-0.000724326	4.49136e-05	0.00453595	0.0100134	0.0107377	cass
SNRPN	6638//SNRPN	CA-6638-141563-146382-146506-147285[INC][10/514]	INC/SKIP	0.000144815	0.000401648	0.0260219	0.00921298	0.00906817	cass
SNRPN	6638//SNRPN	CA-6638-141563-146382-146594-147285[INC][2/514]	INC/SKIP	0.000334182	2.79366e-05	0.00322444	0.0062681	0.00593392	cass
RTN4	57142//RTN4	CA-57142-43512-55861-55892-65900[INC][2/351][UPT]	INC/SKIP	0.00112431	4.44399e-05	0.00452134	0.0033279	0.00220359	cass
CALM1	801//CALM1	CA-801-3251-5008-5105-6082[INC][3/1111][UPT]	INC/SKIP	0.00120013	0.000199489	0.0147311	0.00210023	0.000900103	cass
GLUL	2752//GLUL	CA-2752-3528-4354-4710-6456[INC][16/578][UPT]	INC/SKIP	0.00131225	1.27139e-06	0.000281654	0.00605103	0.00473878	cass
ANK2	287//ANK2	CA-287-558367-563007-563099-566374[INC][1/29][DNT]	INC/SKIP	0.00202911	8.652e-06	0.0012642	0.00393698	0.00190787	cass
DDX17	10521//DDX17	CA-10521-17285-19882-20113-21225[INC][1/22]	INC/SKIP	0.00235038	0.000436464	0.0277538	0.0325315	0.0301811	cass
SNRPN	6638//SNRPN	CA-6638-153810-153995-154311-154711[INC][2/399]	INC/SKIP	0.00276757	3.00644e-06	0.000516169	0.00853839	0.00577082	cass
DLG2	1740//DLG2	CA-1740-1357121-1357971-1358130-1378980[INC][1/8][UPT]	INC/SKIP	0.0028313	0.000635439	0.0357695	0.0172781	0.0144468	cass
DTNA	1837//DTNA	CA-1837-265754-266868-266999-275671[INC][1/179]	INC/SKIP	0.00284453	0.000121111	0.00996087	0.00633854	0.00349401	cass
PREPL	9581//PREPL	CA-9581-3483-4824-5366-18472[INC][4/430][UPT]	INC/SKIP	0.0029527	1.04374e-05	0.00141939	0.0343997	0.031447	cass
IDS	3423//IDS	CA-3423-5043-6235-6280-7316[INC][1/121]	INC/SKIP	0.00319119	0.000142982	0.0115521	0.0100689	0.00687773	cass
DNAJC6	9829//DNAJC6	CA-9829-3239-17298-17429-83917[INC][1/31][UPT]	INC/SKIP	0.00453986	2.76661e-07	7.45087e-05	0.0172673	0.0127275	cass
IDS	3423//IDS	CA-3423-5043-6177-6280-7316[INC][18/121]	INC/SKIP	0.00564647	8.20334e-05	0.00731642	0.0171905	0.0115441	cass
PHYHIP	9796//PHYHIP	CA-9796-3543-6429-6551-6952[INC][11/103][UPT]	INC/SKIP	0.0112418	0.000487366	0.0300178	0.0639041	0.0526623	cass
CCNL2	81669//CCNL2	CA-81669-12109-13595-13713-14273[INC][3/70]	INC/SKIP	0.0146999	0.00101802	0.0470792	0.0491681	0.0344682	cass
PTP4A2	8073//PTP4A2	CA-8073-3401-10245-10455-21729[INC][1/48]	INC/SKIP	0.0152957	0.00054301	0.0320096	0.0262485	0.0109528	cass
SORBS1	10580//SORBS1	CA-10580-142454-149552-149921-153637[INC][9/17]	INC/SKIP	0.0154446	1.39825e-05	0.00184663	0.0915589	0.0761143	cass
MYL6	4637//MYL6	CA-4637-3451-3641-3680-4326[INC][1/1351]	INC/SKIP	0.0193907	1.39965e-06	0.000305147	0.0686788	0.0492882	cass
PDHA1	5160//PDHA1	CA-5160-3202-5617-5731-8419[INC][17/453][UPT]	INC/SKIP	0.0211453	0.000927706	0.0447089	0.0372297	0.0160844	cass
CLTC	1213//CLTC	CA-1213-69120-70312-70333-73947[INC][15/166]	INC/SKIP	0.0265072	0.000562608	0.0327433	0.241792	0.215284	cass
APP	351//APP	CA-351-152291-173949-174117-191656[INC][42/39]	INC/SKIP	0.0271213	3.87112e-05	0.00402802	0.427136	0.400015	cass
CTSB	1508//CTSB	CA-1508-6762-16223-16458-17658[INC][1/173]	INC/SKIP	0.0276711	8.8394e-05	0.00768413	0.0452549	0.0175839	cass
ATE1	11101//ATE1	CA-11101-8683-17138-17242-19880[INC][63/2]	INC/SKIP	0.032468	0.000853882	0.0423396	0.977198	0.94473	cass
MYL6	4637//MYL6	CA-4637-3451-3641-3660-4326[INC][27/1351]	INC/SKIP	0.0345015	1.71256e-06	0.000340899	0.137596	0.103094	cass
CLASP2	23122//CLASP2	CA-23122-139393-143949-144012-144938[INC][6/14]	INC/SKIP	0.035163	4.65495e-05	0.00463302	0.411461	0.376298	cass
ANK2	287//ANK2	CA-287-503538-508676-508712-515163[INC][3/20]	INC/SKIP	0.0357959	3.4479e-06	0.000563773	0.1855	0.149705	cass
ANK2	287//ANK2	CA-287-558367-559681-559864-566374[INC][3/29][DNT]	INC/SKIP	0.0440002	8.3266e-16	1.27073e-12	0.170066	0.126066	cass
ANKRD36	375248//ANKRD36	CA-375248-99214-99304-99377-101050[INC][5/4]	INC/SKIP	0.0465052	0.000290823	0.0200727	0.377049	0.330544	cass
DTNA	1837//DTNA	CA-1837-373773-375821-375842-384949[INC][3/26]	INC/SKIP	0.0468458	6.17925e-05	0.00585324	0.28885	0.242004	cass
ATP6V1H	51606//ATP6V1H	CA-51606-31650-35094-35148-44415[INC][56/18]	INC/SKIP	0.0536246	1.47999e-05	0.00189978	0.227823	0.174198	cass
PUM2	23369//PUM2	CA-23369-47437-51564-51801-66923[INC][13/10]	INC/SKIP	0.055974	0.00107267	0.0489473	0.279374	0.2234	cass
MDH2	4191//MDH2	CA-4191-13004-15298-15424-18440[INC][453/2]	INC/SKIP	0.059249	5.38209e-18	1.23205e-14	0.990345	0.931096	cass
H2AFY	9555//H2AFY	CA-9555-49942-51974-52061-56830[INC][1/132]	INC/SKIP	0.0594303	8.30477e-07	0.000196665	0.135047	0.075617	cass
CDC42BPA	8476//CDC42BPA	CA-8476-305046-310062-310222-316014[INC][1/24]	INC/SKIP	0.062962	3.40379e-05	0.0037104	0.185469	0.122507	cass
CDC42BPA	8476//CDC42BPA	CA-8476-305046-310062-310248-316014[INC][3/24]	INC/SKIP	0.0635441	1.46616e-05	0.00189978	0.24661	0.183066	cass
GPHN	10243//GPHN	CA-10243-418531-419786-419885-460783[INC][9/11]	INC/SKIP	0.0700987	0.000253157	0.0178314	0.31318	0.243081	cass
DST	667//DST	CA-667-115923-116122-116449-116971[INC][9/2]	INC/SKIP	0.0712411	3.14272e-20	1.43884e-16	0.337353	0.266112	cass
SORBS1	10580//SORBS1	CA-10580-126925-129697-129793-131838[INC][21/48]	INC/SKIP	0.0729872	2.02991e-07	5.57615e-05	0.313101	0.240114	cass
MYL6	4637//MYL6	CA-4637-5060-5365-5410-6126[INC][1047/1088][DNT]	INC/SKIP	0.0762821	8.78975e-10	4.64336e-07	0.630638	0.554356	cass
PITPNB	23760//PITPNB	CA-23760-63881-67328-67414-68604[INC][23/5][DNT]	INC/SKIP	0.0813722	0.000844474	0.0420248	0.642834	0.561462	cass
FAM126B	285172//FAM126B	CA-285172-86408-87137-87305-92798[INC][1/9][DNT]	INC/SKIP	0.0820227	0.000664276	0.0364953	0.42304	0.341018	cass
DNM1L	10059//DNM1L	CA-10059-61740-62061-62094-63861[INC][17/15]	INC/SKIP	0.0851666	6.13878e-06	0.000926551	0.672047	0.58688	cass
PRMT2	3275//PRMT2	CA-3275-3169-3846-3953-4301[INC][1/222][UPT]	INC/SKIP	0.0917003	8.65764e-08	3.12928e-05	0.386968	0.295267	cass
ANKRD36	375248//ANKRD36	CA-375248-87996-88090-88163-89838[INC][6/2]	INC/SKIP	0.0917891	0.000101591	0.00866677	0.886551	0.794762	cass
PRMT2	3275//PRMT2	CA-3275-3169-3891-3953-4301[INC][2/222][UPT]	INC/SKIP	0.0918517	9.74124e-08	3.3449e-05	0.387086	0.295234	cass
SPAG9	9043//SPAG9	CA-9043-146758-147964-148003-148918[INC][18/24]	INC/SKIP	0.0926095	1.41349e-08	6.47144e-06	0.703686	0.611077	cass
PRMT2	3275//PRMT2	CA-3275-3169-3849-3953-4301[INC][13/222][UPT]	INC/SKIP	0.0936715	8.65764e-08	3.21386e-05	0.416674	0.323003	cass
PDE4DIP	9659//PDE4DIP	CA-9659-84596-123894-123971-126497[INC][115/6]	INC/SKIP	0.0963218	1.95885e-06	0.00037894	0.665815	0.569493	cass
PRMT2	3275//PRMT2	CA-3275-3169-3844-3953-4301[INC][96/222][UPT]	INC/SKIP	0.1061	8.95074e-08	3.15227e-05	0.500759	0.394659	cass
ZNF280D	54816//ZNF280D	CA-54816-67767-68348-68593-69603[INC][1/18]	INC/SKIP	0.107591	5.10225e-09	2.41653e-06	0.40762	0.300028	cass
PKNOX2	63876//PKNOX2	CA-63876-73453-77953-78066-170156[INC][1/66]	INC/SKIP	0.120006	4.76376e-05	0.00470721	0.125256	0.00525023	cass
KIAA1191	57179//KIAA1191	CA-57179-3205-5239-5326-9057[INC][9/10][UPT]	INC/SKIP	0.122349	0.000793765	0.0403791	0.786066	0.663717	cass
RBM14	10432//RBM14	CA-10432-3476-10632-11366-26118[INC][2/63][UPT]	INC/SKIP	0.125818	0.000929764	0.0446514	0.5951	0.469283	cass
AGFG1	3267//AGFG1	CA-3267-55744-61919-62039-64377[INC][30/9]	INC/SKIP	0.132107	3.48491e-07	8.70278e-05	0.53006	0.397953	cass
SORBS1	10580//SORBS1	CA-10580-167195-169339-169414-180129[INC][2/21]	INC/SKIP	0.133622	3.64531e-11	2.78158e-08	0.601952	0.46833	cass
KIAA1191	57179//KIAA1191	CA-57179-3205-4888-4996-9057[INC][11/10][UPT]	INC/SKIP	0.150357	0.00014037	0.0114082	0.718062	0.567705	cass
HNRNPA2B1	3181//HNRNPA2B1	CA-3181-11299-12143-12372-12665[INC][4/25]	INC/SKIP	0.191399	0.000489558	0.0298848	0.59596	0.404562	cass
REPIN1	29803//REPIN1	CA-29803-4079-4970-5095-5438[INC][11/16][DNT]	INC/SKIP	0.198803	0.000950394	0.0453252	0.426857	0.228054	cass
