# Supplementary material for: Dysregulation of RNA Splicing in Tauopathies
Source: Cell Rep. Author manuscript; Available in PMC 2020 Jan 3. (PMC6941411; doi:10.1016/j.celrep.2019.11.093)
Supplement: 4 [file NIHMS1547525-supplement-4.xlsx]

## Sheet: PS19 v WT
Differentially expressed transcripts in PS19 (P301S TIA1+/+) vs WT cortex
gene_symbol	baseMean	log2FoldChange	lfcSE	stat	pvalue	padj
F630042J09Rik	26.5121	1.51757	0.236583	6.41457	1.41225e-10	1.98153e-06
Manf	782.882	-0.626567	0.109396	-5.7275	1.01922e-08	7.15037e-05
P4ha1	1343.37	-0.434291	0.0785306	-5.53021	3.1985e-08	8.97562e-05
Gm8615	176.819	0.952306	0.171526	5.55195	2.82506e-08	8.97562e-05
Pcdhga5	78.834	-1.02657	0.18535	-5.53853	3.05022e-08	8.97562e-05
Chid1	905.631	0.582695	0.106383	5.47731	4.31845e-08	0.000100987
6330403A02Rik	3214.45	0.909053	0.170897	5.31931	1.04162e-07	0.000208786
Fosl2	1139.5	-1.12814	0.214518	-5.25893	1.44897e-07	0.000254131
Kcnab3	790.302	-1.0195	0.194819	-5.23303	1.66753e-07	0.000259055
Bcor	533.211	-1.01073	0.193842	-5.21418	1.8463e-07	0.000259055
Tppp3	323.579	1.00163	0.193967	5.1639	2.41855e-07	0.000308497
Tenm1	1187.76	0.793184	0.154873	5.12151	3.03093e-07	0.000354391
Arhgef28	586.637	0.914742	0.179324	5.10106	3.37761e-07	0.000355218
Ypel1	360.399	0.857619	0.168427	5.09193	3.54433e-07	0.000355218
Fxyd6	1317.47	0.823226	0.164788	4.99566	5.86352e-07	0.000514194
Ccnf	123.556	-1.01048	0.202194	-4.99759	5.80501e-07	0.000514194
Med7	364.773	-0.51879	0.10474	-4.95312	7.30326e-07	0.000569289
Cdk18	213.96	0.922802	0.186256	4.95449	7.25207e-07	0.000569289
Nov	1615.94	0.94414	0.191378	4.93338	8.08196e-07	0.000596831
Camkv	6219.77	0.517604	0.10558	4.90248	9.46356e-07	0.000663916
Hspa5	7024.91	-0.75273	0.15417	-4.88246	1.04773e-06	0.000700034
Hspa1a	218.918	-0.872429	0.179944	-4.84835	1.24492e-06	0.000793976
Kdm7a	2428.13	-0.728289	0.15085	-4.82789	1.37987e-06	0.000832059
Ptar1	438.153	-0.552446	0.114574	-4.82172	1.42324e-06	0.000832059
Cry1	490.442	-0.857451	0.18073	-4.74438	2.09146e-06	0.00117381
Chordc1	1375.24	-0.414871	0.0888459	-4.66955	3.01857e-06	0.00162899
Dnajb5	1573.69	-0.730352	0.157328	-4.64224	3.4465e-06	0.00179103
Usp35	216.217	0.720473	0.155464	4.63434	3.58072e-06	0.00179433
Ints8	730.27	-0.400782	0.0867622	-4.61932	3.85007e-06	0.00186277
Cast	216.115	-0.732693	0.15912	-4.60465	4.13165e-06	0.00193237
Numb	744.618	-0.603142	0.131627	-4.58219	4.60126e-06	0.00208259
Fosb	354.238	-1.09001	0.238822	-4.56409	5.01661e-06	0.00219963
Thbs4	60.3845	1.10878	0.244945	4.52665	5.99251e-06	0.0025411
Pappa2	44.9773	1.03866	0.229746	4.5209	6.15762e-06	0.0025411
Tra2a	967.17	-0.787485	0.174827	-4.50437	6.65698e-06	0.00259456
Rin1	644.409	0.466274	0.10341	4.50899	6.51366e-06	0.00259456
Rnd3	655.258	-1.05832	0.235702	-4.49005	7.12073e-06	0.00265227
Lypd1	122.61	1.05544	0.23516	4.48819	7.1831e-06	0.00265227
A930011O12Rik	1190.17	-0.438159	0.0980683	-4.4679	7.89921e-06	0.00279344
Slc7a4	859.823	0.682813	0.152886	4.46616	7.96362e-06	0.00279344
Ikbkg	1065.22	0.316188	0.0710455	4.4505	8.56724e-06	0.00279551
Chpf2	878.638	0.446466	0.100287	4.4519	8.51132e-06	0.00279551
Baz1a	188.586	-1.06358	0.238625	-4.45711	8.30724e-06	0.00279551
Gstz1	467.611	0.427895	0.0967203	4.42405	9.68698e-06	0.00308905
Pim1	74.676	-1.06707	0.242073	-4.40804	1.04309e-05	0.00325234
Gadd45b	315.272	-0.999963	0.228063	-4.38458	1.16208e-05	0.0035446
Hpcal4	14198.8	0.478406	0.109521	4.36815	1.25302e-05	0.00374067
Rsph4a	44.2849	1.00611	0.230576	4.36345	1.28024e-05	0.00374231
Wnt7b	368.008	0.851246	0.196086	4.34119	1.4171e-05	0.00405782
Cyb5r4	928.675	-0.459246	0.105926	-4.33552	1.45414e-05	0.00408061
Fancd2	81.4808	0.922578	0.215977	4.27164	1.94039e-05	0.00533835
Zfp941	833.678	0.506653	0.119046	4.25593	2.08183e-05	0.00545925
Pwwp2a	751.742	-0.332891	0.078256	-4.25387	2.10106e-05	0.00545925
Map3k14	73.4526	-0.83723	0.196781	-4.25462	2.09405e-05	0.00545925
Cux1	1621.27	-0.513524	0.121115	-4.23997	2.23549e-05	0.00550284
Creld2	262.89	-0.742832	0.175133	-4.24153	2.22e-05	0.00550284
6430584L05Rik	87.962	0.784121	0.184887	4.24107	2.22455e-05	0.00550284
Cdh13	710.49	0.738139	0.174432	4.23166	2.31972e-05	0.00561172
Rbm12b2	582.686	-0.435394	0.103286	-4.21542	2.49316e-05	0.00564856
Sertad1	280.847	-0.868283	0.205758	-4.21992	2.44392e-05	0.00564856
Akr1c18	63.6544	-1.03267	0.244989	-4.21516	2.49598e-05	0.00564856
Itgax	25.8223	0.792975	0.187924	4.21967	2.44665e-05	0.00564856
Dnajb11	1032.14	-0.512695	0.121862	-4.20716	2.586e-05	0.0057594
Chrm2	379.959	-0.9597	0.228398	-4.20187	2.64721e-05	0.0058036
Zbtb40	250.312	-0.547187	0.130399	-4.19624	2.71388e-05	0.00585823
B230217C12Rik	566.968	-0.78657	0.188048	-4.18283	2.87909e-05	0.00612067
Cds2	11397.1	0.255996	0.0616071	4.1553	3.24863e-05	0.00619462
Ddn	9654.6	0.393786	0.0945355	4.16549	3.10691e-05	0.00619462
Ostc	494.604	-0.404795	0.097447	-4.154	3.26706e-05	0.00619462
Ptpre	434.391	0.638938	0.153248	4.16931	3.05524e-05	0.00619462
6330419J24Rik	334.986	0.678197	0.163045	4.15958	3.18831e-05	0.00619462
Sdf2l1	190.144	-0.69484	0.166617	-4.17028	3.0422e-05	0.00619462
Caap1	180.957	-0.514122	0.123289	-4.17006	3.04513e-05	0.00619462
Rab37	163.584	-0.999557	0.24009	-4.16326	3.1373e-05	0.00619462
Cdkn1a	300.066	-0.88962	0.214584	-4.14579	3.38639e-05	0.00625191
Nfil3	267.44	-0.942294	0.227193	-4.14755	3.3605e-05	0.00625191
Hspa1b	217.72	-0.85458	0.20711	-4.12622	3.68768e-05	0.00671973
Srrt	1068.67	-0.356988	0.0867123	-4.11692	3.83972e-05	0.00678018
Fam181b	309.479	-0.948644	0.230513	-4.11536	3.86583e-05	0.00678018
Clec7a	22.4411	0.800986	0.194419	4.11989	3.79058e-05	0.00678018
Cox7c	1792.84	-0.344081	0.0839208	-4.10006	4.13037e-05	0.0068992
Nptx2	1122.03	-0.974827	0.237315	-4.10773	3.99566e-05	0.0068992
Maml3	340.98	-1.00495	0.244985	-4.10207	4.09462e-05	0.0068992
Glra3	145.09	0.826036	0.201454	4.10037	4.12492e-05	0.0068992
Slc25a22	1245.64	0.625789	0.152737	4.09716	4.18247e-05	0.00690403
Trpc5	345.937	0.535582	0.130946	4.09011	4.31161e-05	0.00695358
Nlrx1	88.7121	0.711072	0.173778	4.09185	4.2794e-05	0.00695358
Usp22	3923.23	0.344927	0.0844527	4.08426	4.42177e-05	0.00705021
Xbp1	1872.58	-0.546394	0.13393	-4.0797	4.50943e-05	0.00708743
Elovl6	1414.39	-0.423812	0.103931	-4.07781	4.54614e-05	0.00708743
Mpp3	976.076	-0.477414	0.117354	-4.06814	4.73903e-05	0.00730696
Ppp1r3c	1453.41	-0.409102	0.100649	-4.06466	4.81035e-05	0.00731227
Smc5	871.36	-0.370979	0.0913091	-4.0629	4.84671e-05	0.00731227
Sik2	457.121	-0.627317	0.154597	-4.05776	4.95448e-05	0.00739536
Ybx1	1736.63	-0.773115	0.190849	-4.05093	5.10135e-05	0.00753443
Tnfaip8l3	122.861	0.866536	0.214578	4.03832	5.38353e-05	0.00786837
Cstf2	1623.46	-0.241703	0.0600638	-4.02411	5.71921e-05	0.00813187
Mapk4	1621.16	-0.488689	0.121463	-4.02335	5.73769e-05	0.00813187
Per2	617.581	-0.617178	0.153233	-4.02772	5.63194e-05	0.00813187
Nlrp5-ps	286.111	-0.961609	0.240037	-4.00609	6.17326e-05	0.00865474
E2f4	239.741	-0.498946	0.124614	-4.00393	6.22998e-05	0.00865474
Pdlim2	91.2266	0.678914	0.169889	3.99622	6.43606e-05	0.00885337
Lrrc55	504.693	-0.954194	0.23918	-3.98944	6.62293e-05	0.00902197
Hey2	154.48	-0.952655	0.239231	-3.98216	6.82912e-05	0.00921341
Dsel	625.617	0.638163	0.1605	3.97609	7.00575e-05	0.00936169
Dlg1	5268.86	-0.31626	0.0798971	-3.95834	7.54733e-05	0.00999025
Pdia3	2833.04	-0.288154	0.0729495	-3.95005	7.81361e-05	0.0101436
Kitl	1342.31	-0.560887	0.141941	-3.95156	7.76426e-05	0.0101436
Pygm	451.154	-0.586854	0.148654	-3.94778	7.8879e-05	0.0101436
Htr1a	255.517	0.806038	0.204276	3.94583	7.95237e-05	0.0101436
Syt17	316.446	0.648327	0.166056	3.90427	9.45093e-05	0.0119465
Hnrnpf	1886.13	-0.447837	0.114955	-3.89575	9.78972e-05	0.0122642
Mt1	1555.74	0.43864	0.112848	3.88699	0.000101494	0.0124131
Rbm41	325.063	-0.588594	0.151449	-3.88641	0.000101739	0.0124131
Cav1	276.648	-0.806202	0.207382	-3.88753	0.000101271	0.0124131
Ythdc1	1491.52	-0.429353	0.111015	-3.86752	0.00010995	0.0131855
Zfp830	259.286	-0.472779	0.122232	-3.86787	0.000109788	0.0131855
Oscp1	488.636	0.460018	0.119122	3.86174	0.00011258	0.013376
Dusp5	167.675	-0.886883	0.22977	-3.85988	0.000113444	0.013376
Mycn	108.209	-0.759121	0.196855	-3.85624	0.000115146	0.0134634
Ank1	684.332	-0.706373	0.183971	-3.83958	0.000123246	0.0141821
Bcl2	614.514	-0.476331	0.124063	-3.83944	0.000123314	0.0141821
Cox5a	1839.89	-0.277785	0.0725835	-3.82711	0.000129656	0.0145536
Igf1	310.131	-0.894139	0.233574	-3.82808	0.000129146	0.0145536
Adamts18	26.7093	0.93602	0.244459	3.82894	0.000128695	0.0145536
Mia3	2709.64	-0.243638	0.0637074	-3.82433	0.000131129	0.0146021
Cnih2	983.953	0.467187	0.122584	3.81115	0.000138322	0.0152818
Auh	905.686	-0.407468	0.107018	-3.80747	0.000140393	0.0153895
Cerk	1415.46	-0.500965	0.131945	-3.79677	0.000146592	0.0159445
Mxd1	464.407	-0.408912	0.107968	-3.78734	0.000152272	0.0164348
Pdia4	1201.01	-0.49972	0.132056	-3.78415	0.000154233	0.0164771
Srsf11	1105.28	-0.277581	0.0734409	-3.77965	0.000157048	0.0164771
8030462N17Rik	1030.15	-0.40288	0.106661	-3.77719	0.000158605	0.0164771
Prpf39	761.763	-0.358561	0.0947989	-3.78234	0.000155364	0.0164771
Ubash3b	583.452	-0.759692	0.201103	-3.77762	0.000158332	0.0164771
Zfp143	271.408	-0.433467	0.114812	-3.77546	0.00015971	0.0164771
Galntl6	668.296	-0.568081	0.151494	-3.74986	0.000176933	0.0181208
Trpm3	1067.42	-0.734484	0.196319	-3.74128	0.000183088	0.0186152
Cc2d1b	325.814	0.450421	0.120518	3.73739	0.000185942	0.0187694
Fndc5	1275.82	-0.58801	0.157431	-3.73504	0.000187688	0.0188045
Mapkapk5	505.501	-0.36528	0.097843	-3.73332	0.000188969	0.0188045
Tiparp	989.633	-0.781442	0.209655	-3.72727	0.000193565	0.0191262
Top1	1858.64	-0.47277	0.127155	-3.71805	0.000200764	0.019562
Irs1	724.249	-0.542226	0.145767	-3.71981	0.000199372	0.019562
Il1rapl1	706.616	-0.527433	0.142103	-3.71163	0.000205926	0.0198976
Neu4	116.052	0.586709	0.158132	3.71026	0.000207045	0.0198976
Dnajc3	1647.23	-0.406322	0.109719	-3.70329	0.000212818	0.020176
Zfp326	464.336	-0.4061	0.109619	-3.70466	0.000211675	0.020176
Tpt1	6264.99	-0.370047	0.100224	-3.69219	0.000222336	0.0201958
Papola	1772.54	-0.418513	0.113374	-3.69143	0.000222999	0.0201958
Srsf10	1756.66	-0.547621	0.148113	-3.69733	0.000217881	0.0201958
Sema6b	1237.63	0.382099	0.103486	3.69227	0.000222261	0.0201958
Rogdi	691.062	0.4585	0.12405	3.6961	0.000218939	0.0201958
Fgf9	423.968	-0.553871	0.149814	-3.69704	0.000218125	0.0201958
Rftn1	130.362	0.867613	0.235042	3.69131	0.000223103	0.0201958
Dnajc1	766.517	-0.406002	0.110161	-3.68552	0.000228234	0.0205279
Gaa	2707.45	0.538032	0.146204	3.68001	0.000233226	0.0208433
Phf21b	115.392	-0.680766	0.185421	-3.67145	0.000241174	0.0214172
Hsph1	4819.46	-0.329467	0.0897978	-3.66899	0.000243511	0.0214887
Rbm17	829.709	-0.284464	0.0775914	-3.66618	0.000246196	0.0215899
Krt12	261.013	0.896808	0.244991	3.66058	0.000251647	0.0219308
Plekho1	521.817	-0.609393	0.166764	-3.65421	0.000257974	0.0223434
Cpe	27233.7	0.328123	0.0899328	3.64853	0.000263741	0.0227028
Fndc3a	1615.79	-0.402954	0.110524	-3.64586	0.000266501	0.0228005
Ppp1r15b	1403.16	-0.312077	0.0857514	-3.63932	0.000273355	0.0231051
Cyp7b1	224.014	0.428471	0.11773	3.63946	0.000273215	0.0231051
Stard10	692.63	-0.564071	0.155361	-3.63072	0.000282634	0.0237463
Igfbp2	544.466	-0.820767	0.226438	-3.62469	0.000289306	0.023976
Rpp25	240.274	-0.798094	0.220074	-3.62648	0.000287311	0.023976
Col10a1	18.1892	-0.805953	0.222416	-3.62363	0.000290494	0.023976
Gpsm2	364.25	-0.654856	0.180911	-3.61976	0.000294873	0.0241068
Areg	19.8577	-0.691876	0.191168	-3.6192	0.000295516	0.0241068
Ythdf3	1891.4	-0.363088	0.100573	-3.61019	0.000305978	0.0245872
Pdgfra	1060.31	0.49995	0.138505	3.60961	0.000306661	0.0245872
Lysmd3	348.072	-0.548769	0.151963	-3.61121	0.000304775	0.0245872
Cpsf6	2417.77	-0.320168	0.0888212	-3.60464	0.000312589	0.0246983
Tra2b	1568.24	-0.4027	0.111684	-3.6057	0.000311316	0.0246983
Hspb1	80.6242	-0.857745	0.237997	-3.60402	0.000313327	0.0246983
Chmp1a	1318.74	0.380328	0.10558	3.60229	0.000315431	0.0247252
Gabrb1	658.973	0.50503	0.140691	3.58963	0.000331151	0.0257055
Cacng7	376.171	-0.502209	0.13992	-3.58927	0.000331602	0.0257055
Neo1	2215.02	0.201527	0.0562953	3.57981	0.000343842	0.026508
Rsph9	155.329	0.58233	0.162803	3.57689	0.000347707	0.0266594
Dennd5b	3783.92	-0.366365	0.10263	-3.56975	0.000357318	0.0269544
Rnf19a	1004.85	-0.377429	0.105686	-3.57125	0.000355281	0.0269544
Rbm12b1	449.236	-0.504172	0.141185	-3.571	0.000355627	0.0269544
Smek1	984.775	-0.364606	0.102457	-3.55861	0.00037282	0.0277112
Magoh	310.304	-0.505549	0.142076	-3.55829	0.000373275	0.0277112
Snhg8	246.615	-0.416701	0.117102	-3.55846	0.000373036	0.0277112
Cpt1c	964.166	0.48226	0.135959	3.54709	0.000389508	0.0277468
Akap17b	655.845	-0.358041	0.100941	-3.54705	0.000389574	0.0277468
Hrk	487.033	0.684743	0.192957	3.54869	0.00038716	0.0277468
Rps6ka4	460.935	0.393809	0.111002	3.54775	0.000388537	0.0277468
Bmp3	351.923	0.765809	0.215418	3.55499	0.000377989	0.0277468
6430573F11Rik	218.62	-0.73548	0.207296	-3.54796	0.000388221	0.0277468
Nans	199.197	-0.512051	0.14435	-3.5473	0.000389206	0.0277468
Nrros	110.361	0.600677	0.168932	3.55574	0.000376915	0.0277468
Clu	7530.74	0.519497	0.146596	3.54373	0.000394505	0.0278232
Tpm1	2786.74	-0.4915	0.138698	-3.54366	0.000394613	0.0278232
Adck3	565.298	0.499757	0.141098	3.54191	0.000397247	0.0278688
Arl6ip1	4289.92	0.352531	0.0995971	3.53957	0.000400774	0.0279211
Xpot	2107.02	0.207939	0.0587942	3.53673	0.00040512	0.0279211
Vegfa	805.155	-0.371929	0.105138	-3.53754	0.000403867	0.0279211
Slc17a5	391.22	0.547798	0.154912	3.53618	0.000405952	0.0279211
Man2b2	258.586	0.39091	0.110689	3.5316	0.000413057	0.0282712
Exosc3	152.48	-0.497125	0.140848	-3.52951	0.000416332	0.0283571
Eltd1	395.633	-0.529774	0.150166	-3.52793	0.000418826	0.0283891
Pik3ip1	468.025	0.38862	0.11021	3.52619	0.00042159	0.0284391
Nup153	1421.65	-0.367692	0.104389	-3.52232	0.000427787	0.0285515
Nup98	1285.27	-0.322417	0.0915607	-3.52135	0.000429361	0.0285515
Ccdc134	158.71	-0.787755	0.223662	-3.52208	0.000428183	0.0285515
Mdm2	941.905	-0.32292	0.0918771	-3.5147	0.000440251	0.0291375
Rac3	180.026	0.530271	0.151173	3.50771	0.000451983	0.0297736
Tet3	896.935	-0.532688	0.152111	-3.50197	0.000461824	0.0302797
Brat1	235.698	0.420208	0.120178	3.49654	0.000471337	0.0307597
Islr2	723.908	0.739828	0.211709	3.49455	0.00047486	0.0308461
2410127L17Rik	301.553	-0.432365	0.124031	-3.48594	0.000490402	0.0317089
Lonrf3	846.27	-0.800579	0.229855	-3.48298	0.000495872	0.0319155
Leo1	526.868	-0.393829	0.113143	-3.48079	0.00049993	0.0320038
Cmpk2	415.606	0.488629	0.140419	3.47979	0.000501806	0.0320038
Thoc7	652.922	-0.437782	0.125956	-3.47566	0.00050959	0.0323532
Grasp	583.314	-0.75716	0.218259	-3.46909	0.000522229	0.0330063
Slc35f1	1273.9	0.573201	0.165459	3.46431	0.000531588	0.0332978
Pcdh19	711.355	0.671477	0.193824	3.46437	0.00053147	0.0332978
Bdp1	1523.29	-0.267606	0.0773898	-3.4579	0.000544402	0.0336498
L1cam	1431.05	0.547917	0.158386	3.45939	0.000541406	0.0336498
Nab2	654.568	-0.467815	0.13525	-3.45889	0.000542402	0.0336498
Trip11	1175.71	-0.250642	0.0725539	-3.45456	0.000551181	0.03391
Rnf216	804.55	-0.267186	0.0773677	-3.45346	0.000553446	0.03391
Nomo1	1429.7	0.272024	0.0789025	3.4476	0.000565585	0.0345031
Pacsin2	1431.46	-0.811241	0.235413	-3.44603	0.00056889	0.0345545
Sclt1	315.446	-0.470375	0.136626	-3.4428	0.000575733	0.03467
Polq	111.031	-0.672406	0.195246	-3.44389	0.00057341	0.03467
Etnppl	267.868	-0.80862	0.235144	-3.43882	0.000584254	0.0350327
Homer1	6175.97	-0.591564	0.172379	-3.43176	0.000599675	0.0358044
Ulk4	153.569	0.577954	0.168684	3.42625	0.000611984	0.0363845
Safb	1198.11	-0.233503	0.0681985	-3.42387	0.000617352	0.0363953
Dsc3	19.0708	0.617234	0.180223	3.42483	0.000615179	0.0363953
Arf6	1206.92	-0.34071	0.0996711	-3.41834	0.000630035	0.0368334
Wisp1	284.06	-0.82113	0.240143	-3.41933	0.00062775	0.0368334
Pcsk1	1622.81	-0.625529	0.183361	-3.41147	0.000646133	0.0370037
Zfp334	668.072	-0.373249	0.109307	-3.4147	0.000638531	0.0370037
Tpm4	611.941	-0.620608	0.181722	-3.41514	0.000637486	0.0370037
Atg4d	346.771	-0.335022	0.0981725	-3.41258	0.000643506	0.0370037
Macrod1	92.3797	-0.612714	0.17957	-3.41212	0.000644598	0.0370037
Eif1b	1057.06	-0.392936	0.115284	-3.40841	0.000653438	0.0372699
Fermt1	23.4965	0.64204	0.188621	3.40386	0.000664401	0.0377417
Sla	157.718	0.761699	0.223885	3.40218	0.000668499	0.0378214
Vps54	908.452	-0.262132	0.077131	-3.39853	0.000677501	0.0381768
Pnpla7	255.254	0.600819	0.17694	3.39561	0.00068475	0.0384309
Fst	74.7504	-0.756647	0.222956	-3.3937	0.000689541	0.0385456
Rbm12	645.929	-0.517472	0.152606	-3.3909	0.000696637	0.0387877
Lsp1	60.3688	0.637321	0.188661	3.37813	0.000729794	0.0404733
Btaf1	2049.64	-0.485641	0.143807	-3.37702	0.000732745	0.040477
Nrip3	4947.99	-0.790893	0.234459	-3.37326	0.000742828	0.0406665
Csnk1g3	1429.2	-0.423862	0.125682	-3.37251	0.000744872	0.0406665
Rxfp1	177.898	0.792486	0.234926	3.37335	0.00074259	0.0406665
Tmem125	71.7706	0.758371	0.224942	3.3714	0.000747864	0.0406716
Prpf4b	1922.78	-0.242667	0.0720412	-3.36844	0.000755941	0.0407946
Thtpa	494.858	0.349001	0.103586	3.36918	0.000753919	0.0407946
Fbxl4	444.024	0.396986	0.117929	3.36631	0.000761813	0.040954
Tcta	402.499	0.417357	0.124117	3.3626	0.000772126	0.0411928
Lrrc3	151.524	0.649258	0.193071	3.36279	0.000771592	0.0411928
Itgav	2611.75	-0.522044	0.155321	-3.36107	0.000776416	0.0412647
Crim1	1056.09	0.433275	0.129177	3.35412	0.000796173	0.0415282
Stxbp4	374.188	0.408046	0.121542	3.35725	0.000787227	0.0415282
Bloc1s2	314.29	0.416469	0.12411	3.35564	0.00079183	0.0415282
Fastkd5	269.432	-0.48575	0.144741	-3.356	0.000790779	0.0415282
Glra2	264.233	0.766561	0.22851	3.3546	0.000794784	0.0415282
Hnrnpu	6756.01	-0.202287	0.0603738	-3.35057	0.000806456	0.0417612
Ubxn4	1304.02	-0.301594	0.090014	-3.35052	0.000806592	0.0417612
Dot1l	282.473	-0.716664	0.213973	-3.34931	0.000810117	0.0417895
Nasp	405.154	-0.380904	0.11381	-3.34684	0.00081738	0.0420097
Arhgap5	6491.55	-0.331082	0.0989995	-3.34428	0.000824964	0.0422448
Ldhb	7538.78	-0.328083	0.0981765	-3.34177	0.000832465	0.0424355
Rgs14	546.043	0.628296	0.188172	3.33895	0.000840957	0.0424355
Ak6	157.971	-0.471064	0.141038	-3.33997	0.00083786	0.0424355
Ly86	136.734	0.77698	0.232768	3.33801	0.00084381	0.0424355
Pappa	100.672	-0.567656	0.170027	-3.33863	0.000841936	0.0424355
Eml5	2608.82	-0.750044	0.225366	-3.32812	0.000874356	0.0425117
Ccdc104	1741.01	-0.262964	0.0789448	-3.33098	0.0008654	0.0425117
Nab1	1115.26	-0.460482	0.138297	-3.32965	0.000869554	0.0425117
Zfp191	1077.88	-0.48863	0.146714	-3.33049	0.000866929	0.0425117
Aldh3a2	929.774	0.263342	0.0790118	3.33295	0.000859307	0.0425117
Parva	918.299	-0.476156	0.143017	-3.32937	0.000870421	0.0425117
Ptpn2	678.32	-0.426861	0.128067	-3.33311	0.000858813	0.0425117
Fam129b	496.801	-0.517058	0.155379	-3.32771	0.000875625	0.0425117
Mrgpre	78.9484	0.668194	0.200755	3.3284	0.00087345	0.0425117
Greb1	47.6971	-0.813857	0.244542	-3.32809	0.000874446	0.0425117
Mfge8	2063.99	0.401355	0.120652	3.32656	0.000879252	0.0425406
Fam196a	283.295	-0.659059	0.198328	-3.32307	0.000890341	0.0425455
Zfp688	99.2678	0.56287	0.169401	3.32271	0.000891482	0.0425455
Slc22a4	93.4543	0.575932	0.173199	3.32527	0.000883343	0.0425455
9330158H04Rik	25.3897	-0.801256	0.241033	-3.32426	0.000886529	0.0425455
Ccar1	1138.44	-0.405281	0.122052	-3.32055	0.000898402	0.0425861
Sipa1l2	1074.11	-0.434817	0.130926	-3.32108	0.000896702	0.0425861
Rasgef1a	3848.43	0.337997	0.101846	3.31869	0.0009044	0.0426159
Slc25a5	3821.69	-0.279478	0.0843038	-3.31513	0.000916012	0.0426159
Sfpq	1901.16	-0.507602	0.152984	-3.318	0.00090663	0.0426159
Ago3	753.166	-0.32145	0.0969758	-3.31475	0.000917255	0.0426159
Rft1	192.42	0.446529	0.134669	3.31576	0.000913958	0.0426159
Tbxas1	33.0026	0.779719	0.235219	3.31486	0.000916889	0.0426159
Ddit3	401.94	-0.519394	0.156819	-3.31207	0.000926084	0.0428841
Acin1	1217.98	-0.3515	0.106236	-3.30868	0.000937363	0.0432636
Orc4	935.954	-0.270464	0.0818219	-3.30552	0.000947995	0.0436109
Cdkn1b	590.257	-0.465405	0.141113	-3.29811	0.000973383	0.0445441
Plxnb3	175.189	0.569916	0.17282	3.29775	0.00097463	0.0445441
Gap43	2668.24	0.515612	0.156517	3.29428	0.000986727	0.0449505
2810403A07Rik	1022.8	-0.415315	0.126131	-3.29272	0.000992241	0.0450555
Emd	421.771	-0.345149	0.104906	-3.29008	0.00100158	0.045333
Aplp1	8272.01	0.283936	0.0865459	3.28076	0.00103528	0.0461142
Dock9	2963.78	0.380575	0.11598	3.2814	0.00103295	0.0461142
Fabp7	1393.99	-0.68328	0.208264	-3.28084	0.00103498	0.0461142
Nkain2	1126.79	0.471478	0.143633	3.28253	0.00102881	0.0461142
Epha2	38.252	-0.793212	0.241756	-3.28104	0.00103425	0.0461142
Grn	470.607	0.531059	0.161972	3.2787	0.00104287	0.0463052
Cnp	3078.77	0.490129	0.149625	3.27571	0.00105396	0.0465036
Ush1g	49.5546	-0.734045	0.224086	-3.27573	0.00105389	0.0465036
Cnot4	813.6	-0.318948	0.0974958	-3.2714	0.00107016	0.046923
Kcng1	79.6646	0.757117	0.231396	3.27195	0.0010681	0.046923
Spag6	109.879	0.60731	0.185834	3.26802	0.00108302	0.0472569
Col24a1	80.5768	-0.771716	0.23617	-3.26763	0.00108451	0.0472569
Mcl1	1420.34	-0.384351	0.117803	-3.26266	0.00110371	0.0479446
Gjd2	192.291	-0.798691	0.244991	-3.26009	0.00111378	0.0480882
Bche	77.8452	0.645421	0.197978	3.26006	0.00111387	0.0480882
Ubp1	1064.92	-0.241856	0.074309	-3.25473	0.00113501	0.0486039
Erp44	647.65	-0.27174	0.0835208	-3.25356	0.00113967	0.0486039
Nkain1	366.466	0.426587	0.131047	3.25522	0.00113307	0.0486039
Dusp15	93.0801	0.602061	0.185041	3.25367	0.00113926	0.0486039
Fam107a	5694.5	0.53283	0.16395	3.24995	0.00115425	0.048701
Ece1	721.733	-0.43595	0.134099	-3.25094	0.00115023	0.048701
Tmtc2	412.072	-0.636079	0.195665	-3.25086	0.00115055	0.048701
Eid2b	345.054	0.357048	0.109876	3.24956	0.00115583	0.048701
Eml4	956.76	-0.310697	0.0957155	-3.24605	0.00117019	0.0491584
Arhgef7	1783.43	-0.360189	0.111094	-3.24219	0.00118615	0.0495322
Hexb	1651.6	0.520717	0.160602	3.24229	0.00118574	0.0495322
Srsf3	3345.1	-0.4471	0.138032	-3.23909	0.0011991	0.0496301
Naa16	154.351	-0.547604	0.16904	-3.2395	0.00119739	0.0496301
G530011O06Rik	131.642	0.670341	0.206926	3.23953	0.00119729	0.0496301
Srsf7	2052.36	-0.420766	0.130137	-3.23325	0.00122389	0.0503634
Plxdc2	868.032	0.489715	0.151463	3.23323	0.001224	0.0503634
Pknox1	453.426	-0.767408	0.237432	-3.23213	0.00122873	0.0504103
Jmjd1c	2556.55	-0.412879	0.12781	-3.23041	0.00123615	0.0504998
Hexdc	261.846	0.376512	0.116569	3.22995	0.00123811	0.0504998
Ppp4r2	2542.41	-0.658129	0.204126	-3.22414	0.00126353	0.0508168
Ube2s	948.366	-0.318214	0.0986295	-3.22635	0.00125378	0.0508168
Diablo	361.348	-0.390682	0.121178	-3.22403	0.00126399	0.0508168
Gstm7	151.797	0.579325	0.179667	3.22443	0.00126224	0.0508168
Alx3	27.5132	-0.680729	0.211105	-3.2246	0.00126148	0.0508168
Acp2	1182.15	0.325084	0.101043	3.21729	0.00129406	0.0509534
Tmem175	404.027	0.398919	0.123934	3.21881	0.00128724	0.0509534
Frmd3	254.621	-0.767338	0.238628	-3.21562	0.00130162	0.0509534
Izumo4	176.6	0.579238	0.180143	3.21544	0.00130244	0.0509534
Pvr	151.989	-0.619823	0.192538	-3.21923	0.00128537	0.0509534
Sap30	148.799	-0.503673	0.156547	-3.2174	0.00129358	0.0509534
4930539E08Rik	110.796	0.691346	0.214573	3.22196	0.00127317	0.0509534
D630023F18Rik	53.3707	0.699936	0.21748	3.21839	0.00128911	0.0509534
Grem1	50.2737	-0.721704	0.224469	-3.21516	0.0013037	0.0509534
Pyroxd2	26.9538	0.77959	0.242077	3.22041	0.00128006	0.0509534
Ranbp2	8076.73	-0.512493	0.159486	-3.2134	0.00131172	0.0511244
St7l	665.332	-0.271999	0.0847431	-3.20969	0.00132878	0.0516459
Hectd2	496.471	-0.476425	0.148673	-3.20451	0.00135294	0.0524395
Serpinh1	285.362	-0.770854	0.240688	-3.20271	0.0013614	0.0526222
Ppp2r5a	1515.84	-0.479307	0.14984	-3.19879	0.00138004	0.0529054
Tpm2	73.1034	-0.739664	0.231143	-3.20002	0.00137418	0.0529054
Fank1	59.5611	0.594624	0.185859	3.19934	0.00137745	0.0529054
9030617O03Rik	105.237	0.520826	0.162948	3.19628	0.00139211	0.0532227
Rab3c	9272.5	0.428168	0.134178	3.19104	0.00141763	0.0538081
Pde2a	5781.71	0.534362	0.167507	3.19008	0.00142232	0.0538081
Prkcg	1547.85	0.642994	0.201664	3.18844	0.00143043	0.0538081
Smc6	1244.73	-0.288579	0.090507	-3.18847	0.00143028	0.0538081
Midn	429.77	-0.520717	0.163195	-3.19077	0.00141896	0.0538081
Scml4	32.1934	0.735027	0.23047	3.18925	0.00142641	0.0538081
Hsp90b1	8069.25	-0.319777	0.100415	-3.18455	0.00144978	0.0540866
Kcnh5	1334.68	-0.618397	0.19427	-3.18317	0.0014567	0.0540866
Ptpn1	720.727	-0.4756	0.149361	-3.18424	0.00145134	0.0540866
Ntn4	197.896	-0.766068	0.240636	-3.18351	0.00145499	0.0540866
Spc24	17.9407	0.768334	0.24138	3.18309	0.00145711	0.0540866
Thoc1	607.527	-0.349454	0.109835	-3.18164	0.00146444	0.0542153
Ly6h	1213.47	0.590005	0.185499	3.18063	0.00146955	0.0542613
Ehbp1l1	264.938	0.51458	0.161887	3.17864	0.00147967	0.0544916
Aig1	470.044	-0.347654	0.109549	-3.17352	0.00150604	0.0553175
Crebzf	1238.47	-0.439369	0.138564	-3.17087	0.00151983	0.0556783
Hmg20a	1080.1	0.32882	0.103814	3.16741	0.00153804	0.0561985
Spin4	33.4173	-0.685461	0.216506	-3.16601	0.00154543	0.056322
Hist1h1b	99.9245	-0.538612	0.170223	-3.16415	0.00155536	0.0565369
Wdr54	187.564	0.409583	0.129529	3.16209	0.00156641	0.0567914
Scyl2	859.909	-0.298917	0.0945799	-3.16047	0.00157515	0.0568147
BC064078	31.5968	-0.774272	0.24497	-3.16068	0.001574	0.0568147
Sphkap	4774.3	0.428069	0.13549	3.15941	0.00158089	0.0568757
Adamts4	180.687	0.563556	0.178518	3.15686	0.0015948	0.0572294
Gclc	1097.63	-0.263684	0.0836047	-3.15394	0.00161083	0.0576572
Impact	8278.14	0.319717	0.101419	3.15243	0.00161917	0.0578082
Rab3d	146.075	0.606392	0.192493	3.1502	0.00163157	0.0581029
Hspa8	47186.7	-0.342804	0.108869	-3.14877	0.00163958	0.0581134
Ltv1	270.133	-0.435485	0.138307	-3.14867	0.00164015	0.0581134
Syn2	6028.01	0.443353	0.14084	3.14793	0.0016443	0.0581137
Nostrin	80.5121	-0.564042	0.17924	-3.14686	0.00165037	0.0581817
Akap12	699.739	-0.552278	0.175724	-3.14287	0.00167302	0.0586881
Atf3	118.437	-0.720815	0.229351	-3.14285	0.0016731	0.0586881
Btbd3	3465.53	-0.368427	0.117365	-3.13915	0.00169438	0.0589556
Vprbp	1044.92	-0.373596	0.119027	-3.13874	0.00169678	0.0589556
Cers4	612.861	0.431362	0.137431	3.13877	0.00169661	0.0589556
Nxf7	29.8997	-0.768927	0.24499	-3.13861	0.00169753	0.0589556
Ctxn2	109.063	0.630094	0.200832	3.13742	0.00170439	0.0590478
Ppfibp1	934.92	-0.693245	0.22133	-3.13218	0.00173512	0.0598169
Rwdd4a	535.443	-0.376597	0.120224	-3.13245	0.00173353	0.0598169
Jph4	1117.32	0.514011	0.164249	3.12947	0.00175124	0.0599688
Rnft2	926.545	0.46246	0.147723	3.13059	0.00174458	0.0599688
Zbtb21	549.742	-0.390159	0.124716	-3.12837	0.00175777	0.0599688
Phtf2	532.53	-0.398369	0.127342	-3.12833	0.00175803	0.0599688
Prpf3	279.816	-0.341671	0.109235	-3.12785	0.0017609	0.0599688
Gnl3	489.469	-0.341341	0.109168	-3.12674	0.00176754	0.0600492
Gucy2g	195.225	-0.414233	0.132553	-3.12504	0.00177781	0.0602522
Dact1	137.315	-0.65914	0.211119	-3.12212	0.00179554	0.0607066
Cabp7	80.2206	0.726832	0.233467	3.11322	0.00185061	0.062418
Calr	5490.01	-0.333693	0.107229	-3.11196	0.00185849	0.0624552
Taf5	219.531	-0.454267	0.14599	-3.11162	0.00186062	0.0624552
Zc3h12c	636.002	-0.631094	0.202978	-3.10917	0.00187611	0.062765
Prkcd	103.456	0.745559	0.23988	3.10805	0.00188326	0.062765
Dnah7a	34.1238	0.681489	0.219241	3.1084	0.00188105	0.062765
Xkr4	716.708	0.350404	0.112821	3.10584	0.00189739	0.0630858
Slc38a1	3406.95	-0.399234	0.128781	-3.10011	0.0019345	0.0638984
Stk40	460.135	-0.469339	0.151402	-3.09996	0.00193549	0.0638984
Cyp2j12	40.0072	0.669461	0.215929	3.10037	0.00193278	0.0638984
Grem2	358.559	0.612804	0.197843	3.09742	0.00195212	0.0642964
Dimt1	432.979	-0.456679	0.147486	-3.09642	0.00195875	0.0643635
Ccdc108	19.2781	0.755688	0.244185	3.09473	0.0019699	0.0645787
Csnk1a1	4423.63	-0.345545	0.111712	-3.09318	0.00198023	0.0646152
Prmt2	670.225	0.428735	0.13859	3.09355	0.00197775	0.0646152
Ptma	4876.67	-0.447307	0.14473	-3.09063	0.00199736	0.0650229
Zbtb1	378.619	-0.676602	0.219032	-3.08906	0.00200791	0.0652151
Dlx1	348.75	-0.749428	0.242679	-3.08814	0.00201415	0.0652669
Dcaf7	4153.26	0.224448	0.0727838	3.08377	0.00204396	0.0654976
Ccdc88a	2692.26	-0.419342	0.135929	-3.085	0.00203554	0.0654976
Ufd1l	917.197	0.217621	0.0705614	3.08414	0.00204143	0.0654976
C1galt1c1	382.024	-0.326031	0.10564	-3.08624	0.00202703	0.0654976
Gch1	25.6275	-0.755288	0.244931	-3.08367	0.00204461	0.0654976
Mitf	340.229	-0.744032	0.241416	-3.08195	0.0020565	0.0655994
Ccdc74a	134.376	0.507952	0.16482	3.08186	0.00205714	0.0655994
Eif4a3	833.439	-0.274908	0.0892895	-3.07884	0.00207809	0.0661173
Maob	377.812	0.43484	0.141274	3.078	0.00208397	0.0661543
Plekha3	737.316	-0.348229	0.113191	-3.07646	0.00209475	0.0663462
Ddx50	1560.36	-0.327409	0.106471	-3.0751	0.00210432	0.0664993
Ifrd1	770.755	-0.50714	0.165126	-3.07123	0.00213181	0.0672168
Ubn2	1499.64	-0.357349	0.116451	-3.06867	0.00215014	0.0676427
Snd1	1279.26	0.226756	0.0739422	3.06666	0.00216464	0.0678692
Peak1	693.682	0.568757	0.185484	3.06633	0.00216702	0.0678692
Taz	449.518	0.320788	0.104652	3.06529	0.00217462	0.0679555
Fkbp8	3821.99	0.256841	0.0838502	3.06309	0.00219064	0.0682197
Gramd1b	1219.21	-0.422535	0.137957	-3.0628	0.00219279	0.0682197
Rspo2	261.036	0.739874	0.241775	3.06018	0.00221207	0.0686671
Emc1	1764.39	0.300436	0.0982317	3.05844	0.00222495	0.0687658
Fmr1	1684.22	-0.331634	0.108433	-3.05842	0.00222505	0.0687658
Egfl8	24.0973	-0.745499	0.243881	-3.05682	0.00223699	0.0688315
Copz2	22.7149	0.747407	0.244497	3.05691	0.00223631	0.0688315
Rheb	1990.3	-0.549579	0.179963	-3.05384	0.00225935	0.068915
Naaa	512.86	0.50968	0.166874	3.05427	0.00225605	0.068915
Trub2	408.949	0.329695	0.10796	3.05387	0.00225908	0.068915
Bbs5	287.931	-0.408262	0.133645	-3.05483	0.00225186	0.068915
Cd200	1299.42	0.45694	0.149783	3.05068	0.00228325	0.0694929
Pank1	652.841	-0.3209	0.105212	-3.05002	0.00228824	0.0694941
Adcy7	152.505	0.577254	0.189366	3.04834	0.00230108	0.0697331
Elf2	1242.07	-0.469359	0.154015	-3.04749	0.00230764	0.0697813
Pkia	3528.62	0.346983	0.11406	3.04211	0.00234926	0.0703436
Sprn	2870.63	0.63177	0.207522	3.04435	0.00233184	0.0703436
Ado	1381.19	-0.422435	0.138821	-3.04302	0.00234214	0.0703436
Mog	479.184	0.592567	0.194797	3.04198	0.00235031	0.0703436
Nckap1l	227.351	0.554301	0.182239	3.04161	0.00235313	0.0703436
Slc39a11	194.897	0.537837	0.17685	3.04121	0.00235632	0.0703436
Brk1	1954.04	0.265218	0.0872774	3.0388	0.00237524	0.0707581
Fam3c	1646.79	-0.236783	0.0779871	-3.03618	0.00239595	0.0711092
Blnk	97.2101	0.735082	0.24212	3.03603	0.00239717	0.0711092
Fam133b	677.489	-0.281745	0.0928653	-3.03391	0.00241404	0.0714587
Ankrd45	1273	-0.304311	0.100344	-3.03268	0.00242393	0.0716002
Ccdc59	315.958	-0.407459	0.134422	-3.03118	0.00243596	0.0718046
Sdpr	171.493	-0.450155	0.148682	-3.02763	0.00246483	0.0723515
C130026L21Rik	27.8557	0.735669	0.242957	3.02798	0.00246197	0.0723515
Glrx2	687.149	0.420909	0.139097	3.026	0.00247812	0.0725897
Hnrnph1	3614.63	-0.4654	0.154118	-3.01977	0.00252971	0.0732652
Stag1	1746.62	-0.397041	0.131441	-3.02068	0.00252207	0.0732652
Cldn11	1083.32	0.605469	0.200455	3.02047	0.00252385	0.0732652
Esrra	667.148	-0.419647	0.138866	-3.02196	0.00251141	0.0732652
Tk2	605.595	0.293215	0.0971105	3.0194	0.00253276	0.0732652
Xrcc1	313.699	-0.334008	0.110665	-3.01818	0.00254295	0.0732652
Tpd52l1	226.572	0.618425	0.204879	3.01849	0.00254039	0.0732652
Tnfrsf12a	87.7025	-0.684269	0.226674	-3.01874	0.0025383	0.0732652
Gem	100.105	-0.726678	0.240855	-3.01708	0.00255223	0.073382
Zer1	1953.94	0.335021	0.111142	3.01436	0.00257523	0.0738318
Acvr1	400.049	-0.682996	0.226655	-3.01337	0.00258366	0.0738318
Cd86	44.8575	0.663678	0.220224	3.01365	0.00258123	0.0738318
Carf	499.278	0.343716	0.114113	3.01206	0.00259478	0.0739987
Pfn4	81.7849	0.523687	0.173931	3.01088	0.0026049	0.0741367
Senp6	2048.46	-0.280681	0.0932609	-3.00963	0.00261568	0.0741427
Plin4	364.217	0.723089	0.240242	3.00984	0.00261385	0.0741427
C1qb	541.661	0.660076	0.219451	3.00785	0.00263099	0.0742765
BC049352	20.127	-0.709563	0.23589	-3.00803	0.00262948	0.0742765
Phf23	549.321	-0.281946	0.0938062	-3.00562	0.00265043	0.0746751
Arid3b	80.8439	-0.550889	0.183352	-3.00454	0.00265987	0.0747908
Myo5b	618.484	0.623463	0.207788	3.00047	0.00269563	0.0756449
Cd302	214.007	-0.377966	0.126019	-2.99928	0.00270619	0.0757896
Pcf11	2254.2	-0.445367	0.148555	-2.99798	0.00271771	0.0758097
Pcdh20	1195.71	-0.729853	0.243444	-2.99803	0.00271727	0.0758097
Serbp1	5261.1	-0.241183	0.0804701	-2.99717	0.00272496	0.0758608
Paxbp1	825.841	-0.380393	0.126964	-2.99607	0.00273488	0.0759862
Slc35a2	299.439	0.350182	0.116935	2.99468	0.00274735	0.076182
Srp54b	1538.14	-0.33929	0.113359	-2.99305	0.00276204	0.0763366
Rps6ka3	1064.88	-0.394174	0.131732	-2.99225	0.00276925	0.0763366
Utp18	620.304	-0.340409	0.113756	-2.99245	0.00276745	0.0763366
Trf	3882.04	0.444231	0.148546	2.99052	0.00278503	0.0764712
Arl5b	501.239	-0.464527	0.15533	-2.99059	0.0027844	0.0764712
Gdpd4	20.9887	-0.582633	0.194961	-2.98846	0.0028039	0.0768388
Jak2	1700.06	-0.576043	0.192936	-2.98566	0.00282966	0.0772187
Ube2f	541.332	-0.350936	0.117559	-2.9852	0.00283391	0.0772187
Spats2	450.453	-0.514078	0.172211	-2.98516	0.00283427	0.0772187
Kdm6b	134.897	-0.70658	0.236825	-2.98355	0.00284928	0.0774772
St6galnac5	591.341	0.57787	0.193863	2.98082	0.00287475	0.077718
1600014C10Rik	384.5	0.305133	0.102339	2.98158	0.00286763	0.077718
Rnf166	370.63	-0.349438	0.117226	-2.98089	0.00287411	0.077718
Skap2	175.72	0.482717	0.161991	2.97991	0.00288338	0.0778012
Wipi2	2109.39	0.200516	0.0673181	2.97864	0.00289531	0.077906
Rybp	1231.49	-0.456713	0.153346	-2.97832	0.00289836	0.077906
Caly	1475.25	0.310739	0.104366	2.97741	0.00290699	0.0779884
Egr3	1107.66	-0.661066	0.222257	-2.97433	0.00293628	0.0786239
Hpcal1	300.367	0.679125	0.228503	2.97206	0.00295805	0.0790559
Tmpo	772.328	-0.43454	0.146317	-2.96985	0.00297949	0.0793457
Ccrn4l	627.677	-0.615074	0.207248	-2.96782	0.0029992	0.0793457
Idh2	559.182	0.316507	0.106654	2.96761	0.00300121	0.0793457
Mpeg1	439.087	0.686902	0.231479	2.96745	0.00300282	0.0793457
Fgfr1op	390.873	-0.316769	0.106734	-2.96784	0.00299902	0.0793457
Cspg4	136.291	0.530861	0.178827	2.96857	0.00299189	0.0793457
Tmem179	1521.77	0.31636	0.106637	2.96669	0.00301025	0.0793925
Abcb8	520.716	0.32638	0.110101	2.96438	0.00303295	0.0798411
Crocc	367.576	0.529682	0.178727	2.96363	0.00304034	0.0798857
Ace	142.776	0.581357	0.196209	2.96295	0.00304704	0.0799122
Rabggtb	802.587	-0.34895	0.117794	-2.96237	0.00305276	0.0799128
Pnck	783.134	0.457997	0.154665	2.96123	0.00306417	0.0800621
Ssb	2317.47	-0.30739	0.104015	-2.95524	0.00312422	0.0814793
Morn4	595.468	0.285827	0.0968373	2.95162	0.00316113	0.082289
Hist1h4d	733.488	-0.361922	0.122699	-2.94966	0.00318121	0.0825092
Polr2k	259.888	-0.364003	0.12341	-2.94953	0.00318258	0.0825092
Arsj	80.3455	0.5875	0.199215	2.94908	0.00318723	0.0825092
Osgin2	403.368	-0.412118	0.139865	-2.94654	0.00321347	0.0828826
Pparg	137.765	-0.615985	0.209024	-2.94696	0.00320916	0.0828826
Rhoq	736.354	-0.653352	0.222025	-2.9427	0.00325368	0.0837658
Ppargc1a	818.31	-0.332191	0.112955	-2.94093	0.00327233	0.0840714
Plch1	236.831	0.685824	0.233239	2.94043	0.00327753	0.0840714
Csf1r	1156.46	0.441431	0.150266	2.93766	0.00330698	0.0842684
Dnajb9	692.004	-0.332618	0.113234	-2.93745	0.00330924	0.0842684
Esrrg	389.115	-0.459701	0.15643	-2.93869	0.003296	0.0842684
Ptprr	379.148	0.428829	0.145979	2.9376	0.00330759	0.0842684
Plekha1	2421.76	-0.45445	0.154808	-2.93556	0.00332944	0.0843879
Rmst	306.512	0.557329	0.189826	2.936	0.00332475	0.0843879
Nog	81.6926	-0.56225	0.191546	-2.93533	0.00333197	0.0843879
Fam184a	1214.24	-0.718932	0.245004	-2.93437	0.00334225	0.0844958
Pdlim3	33.8899	-0.704035	0.239993	-2.93356	0.00335098	0.0845639
Pdia6	1974.73	-0.317898	0.108432	-2.93176	0.00337047	0.0845994
Fam173a	605.431	0.304188	0.103752	2.93188	0.00336917	0.0845994
Rhbdl1	428.441	0.399354	0.136165	2.93287	0.00335845	0.0845994
Acox1	3266.76	0.238873	0.0815191	2.93027	0.00338663	0.0847909
Zdhhc5	1258.26	-0.281483	0.0960708	-2.92995	0.00339018	0.0847909
Tmem120a	189.377	-0.414356	0.141453	-2.92929	0.00339742	0.0848207
Syncrip	2508.08	-0.331933	0.11352	-2.92401	0.00345557	0.0861192
Prpf38a	497.986	-0.335407	0.114737	-2.92326	0.00346385	0.0861725
Zfp46	538.727	0.347212	0.118864	2.9211	0.00348803	0.0864673
Prelp	58.4042	0.709146	0.242749	2.92131	0.00348562	0.0864673
Snrk	2541.63	-0.490296	0.168123	-2.9163	0.00354209	0.0869509
Dhx15	2330.17	-0.386923	0.132606	-2.91784	0.00352465	0.0869509
Dgke	1591.74	0.357289	0.122475	2.91724	0.00353146	0.0869509
Ubap1	847.866	-0.22069	0.0756617	-2.91679	0.0035365	0.0869509
Tmem43	572.094	0.260282	0.0892012	2.91792	0.00352378	0.0869509
Smim20	271.985	0.322821	0.110704	2.91607	0.00354472	0.0869509
2810468N07Rik	218.239	0.426605	0.146344	2.91507	0.00355604	0.0870764
Atp1b1	19780.5	-0.17547	0.0602335	-2.91316	0.00357788	0.0873016
Snord15b	1154.89	-0.543962	0.18672	-2.91325	0.00357683	0.0873016
Tmem251	191.09	-0.382306	0.131263	-2.91251	0.00358535	0.0873016
Prss35	48.444	0.705829	0.242468	2.91101	0.00360257	0.0873016
Foxo6	46.7018	0.658231	0.226105	2.91118	0.00360067	0.0873016
Adamts16	37.8634	0.68073	0.233779	2.91185	0.00359293	0.0873016
Fbxo21	2104.84	0.181736	0.0624491	2.91014	0.00361269	0.0873533
Ppig	1548.04	-0.231251	0.0794891	-2.90921	0.00362338	0.0873533
Adm	46.2279	-0.708653	0.243567	-2.90948	0.00362029	0.0873533
Cited2	301.939	-0.682301	0.234801	-2.90587	0.00366233	0.088141
Trim9	3025.15	-0.367137	0.126367	-2.90533	0.00366872	0.0881435
Wwp1	1596.85	-0.540415	0.18642	-2.89891	0.00374463	0.0882315
Zfp68	1169.22	-0.352069	0.121467	-2.89848	0.00374974	0.0882315
Mier3	859.588	-0.307455	0.10607	-2.8986	0.00374828	0.0882315
Bms1	747.943	-0.299909	0.103282	-2.90379	0.00368679	0.0882315
Hif1an	733.717	-0.289575	0.0997482	-2.90307	0.00369529	0.0882315
Stard8	708.114	-0.591583	0.203964	-2.90042	0.00372659	0.0882315
Bnip2	674.226	-0.242938	0.083739	-2.90113	0.00371815	0.0882315
Thnsl1	607.63	0.330321	0.113959	2.89859	0.00374846	0.0882315
Ptpn12	528.7	-0.434633	0.149971	-2.89811	0.00375413	0.0882315
Txndc11	496.445	-0.358543	0.123712	-2.89822	0.00375293	0.0882315
Nck1	481.271	-0.323616	0.111609	-2.89955	0.003737	0.0882315
Pddc1	403.128	0.422673	0.145589	2.90318	0.00369389	0.0882315
Zufsp	254.205	-0.373949	0.129023	-2.89831	0.00375177	0.0882315
Ndufaf4	782.655	-0.379785	0.131113	-2.89663	0.00377199	0.0883381
Larp7	324.883	-0.278919	0.0962874	-2.89674	0.00377065	0.0883381
Slc22a15	73.2655	0.604705	0.20883	2.89569	0.0037833	0.0883381
Trabd2b	59.671	0.705413	0.243612	2.89564	0.00378385	0.0883381
Zfyve27	998.936	0.288865	0.0998015	2.8944	0.00379886	0.0884644
Nes	191.615	-0.556194	0.192179	-2.89415	0.00380187	0.0884644
Crym	992.652	0.700522	0.24213	2.89317	0.0038138	0.088595
Mrpl4	458.993	-0.27414	0.0948053	-2.89161	0.00383273	0.0886464
Arid5a	171.9	-0.474319	0.164043	-2.89143	0.00383496	0.0886464
Slc38a6	72.5371	-0.536461	0.185469	-2.89245	0.00382249	0.0886464
Mbd2	583.823	-0.430691	0.149082	-2.88895	0.00386535	0.089202
Pnn	1340.55	-0.233784	0.080984	-2.88679	0.00389195	0.0895211
Chrna3	27.5634	-0.656056	0.227223	-2.88728	0.00388591	0.0895211
Tbc1d24	1936.39	0.325545	0.112847	2.88483	0.00391621	0.0896384
Rnft1	337.778	-0.481113	0.166761	-2.88504	0.00391361	0.0896384
1700123O20Rik	230.524	-0.327821	0.113607	-2.88556	0.0039072	0.0896384
Nxpe4	135.043	0.497656	0.172589	2.88347	0.00393322	0.0898811
Uqcrb	1503.95	-0.287215	0.0996573	-2.88203	0.00395127	0.0901468
Cacna1e	4590.84	0.350501	0.121734	2.87924	0.00398641	0.0905637
Arcn1	2608.55	-0.248745	0.0863928	-2.87923	0.00398644	0.0905637
Luc7l3	2552.64	-0.319576	0.111036	-2.87812	0.00400047	0.0905637
Raver2	458.601	-0.636246	0.221052	-2.87827	0.00399867	0.0905637
Fam105a	349.891	0.487758	0.169477	2.87802	0.00400181	0.0905637
Sox4	328.551	-0.704735	0.244938	-2.87719	0.00401229	0.0906545
Rassf8	229.449	-0.70285	0.2447	-2.8723	0.004075	0.0918105
Syngr2	72.1232	0.540709	0.188257	2.87218	0.00407654	0.0918105
Ppp1r16b	4224.48	-0.439214	0.153077	-2.86923	0.00411471	0.0919674
Orai2	1042.98	0.273595	0.0953485	2.86942	0.0041122	0.0919674
Cbx1	373.735	-0.388855	0.135514	-2.86948	0.00411145	0.0919674
Cnga2	30.1769	-0.587185	0.204629	-2.86951	0.00411109	0.0919674
Lrguk	27.8179	0.69017	0.240552	2.86911	0.00411628	0.0919674
Neurl1a	1180.12	0.425206	0.148254	2.8681	0.00412946	0.0921151
Baz2b	943.361	-0.248788	0.0867934	-2.86644	0.00415117	0.0924525
C1qc	553.686	0.620745	0.216595	2.86592	0.00415798	0.0924574
Lrp8	1157.68	-0.431047	0.150508	-2.86394	0.00418401	0.092889
4930503L19Rik	154.323	-0.621672	0.217153	-2.86282	0.00419885	0.0930711
Spock2	6921.72	0.305302	0.106673	2.86204	0.00420927	0.093155
Rasal1	992.265	0.677629	0.236889	2.86054	0.00422922	0.0933102
Jmjd6	376.284	-0.368144	0.128699	-2.86051	0.00422959	0.0933102
Zzz3	1845.43	-0.213096	0.0745633	-2.85792	0.00426424	0.09378
Ltbp2	25.2743	-0.608289	0.212815	-2.8583	0.00425911	0.09378
Nckap5	60.0194	0.626148	0.219294	2.85529	0.00429977	0.0944133
Slc20a1	2995.22	-0.311753	0.109205	-2.85476	0.00430695	0.0944231
Cyp39a1	50.7622	-0.698918	0.244998	-2.85274	0.00433434	0.0948754
Scg2	7483.74	-0.673499	0.236155	-2.85193	0.00434546	0.0949707
Ap5z1	179.45	0.463798	0.162813	2.84865	0.00439054	0.0958067
Rab11fip2	1394.61	0.325519	0.114322	2.84738	0.00440806	0.0959809
Tinagl1	85.7701	-0.58833	0.206679	-2.84659	0.00441905	0.0959809
Srrm4os	54.5652	-0.60986	0.214209	-2.84703	0.00441286	0.0959809
Srfbp1	261.183	-0.381746	0.134206	-2.84447	0.00444851	0.0964715
Dlx1as	269.016	-0.549841	0.193408	-2.84291	0.00447035	0.0967956
Myl12a	283.519	-0.439217	0.154524	-2.84239	0.00447771	0.0968056
Clca1	99.5237	-0.489933	0.172536	-2.8396	0.00451699	0.0975044
Msh6	613.94	-0.311662	0.109781	-2.83894	0.0045263	0.0975554
Zfp51	175.889	-0.474384	0.167248	-2.83641	0.00456236	0.0981817
Arf3	10580.9	0.294231	0.104252	2.82232	0.00476781	0.0989799
Rpl23a	3875.26	-0.247018	0.0874895	-2.82341	0.00475161	0.0989799
Cycs	3672.51	-0.324707	0.114781	-2.82893	0.00467032	0.0989799
Chl1	3213.12	0.626397	0.221991	2.82172	0.00477672	0.0989799
Rasa3	2145.52	-0.61694	0.218408	-2.82471	0.00473229	0.0989799
Dlst	2026.33	-0.198435	0.0703291	-2.82152	0.00477963	0.0989799
Pnmal1	1731.98	0.332259	0.117423	2.82959	0.00466082	0.0989799
Herpud1	1113.04	-0.375521	0.132883	-2.82595	0.00471407	0.0989799
Mex3c	1045.91	-0.430336	0.152274	-2.82606	0.00471251	0.0989799
Bdnf	974.128	-0.609236	0.215929	-2.82146	0.00478058	0.0989799
Oprl1	856.727	0.579257	0.20524	2.82234	0.00476752	0.0989799
Jarid2	842.226	-0.601406	0.212798	-2.82619	0.00471059	0.0989799
Zfp781	805.258	-0.353419	0.125019	-2.82692	0.0046998	0.0989799
Ablim3	757.805	-0.693776	0.244998	-2.83176	0.0046293	0.0989799
2310036O22Rik	755.767	-0.332354	0.117685	-2.82409	0.00474147	0.0989799
1200014J11Rik	600.702	-0.507194	0.179434	-2.82664	0.00470388	0.0989799
Igbp1	545.376	-0.253042	0.0896854	-2.82144	0.00478086	0.0989799
Ss18	540.239	-0.478664	0.169759	-2.81967	0.00480726	0.0989799
Mum1	530.559	0.3587	0.127167	2.8207	0.00479196	0.0989799
Pold3	469.83	-0.274416	0.097192	-2.82344	0.00475117	0.0989799
Zfp61	234.406	-0.36961	0.130922	-2.82314	0.00475559	0.0989799
Bcl9	223.557	0.511988	0.180799	2.83181	0.00462856	0.0989799
Brf2	181.99	0.387141	0.137107	2.82364	0.00474816	0.0989799
Plcxd1	172.716	0.544025	0.192905	2.82017	0.00479978	0.0989799
Sult1a1	164.783	0.522286	0.185246	2.81942	0.00481108	0.0989799
Lpcat2	161.745	0.446268	0.157824	2.82763	0.0046894	0.0989799
Trem2	159.731	0.654528	0.231726	2.82458	0.00473423	0.0989799
Dpf3	81.9089	-0.672055	0.237765	-2.82656	0.00470516	0.0989799
D630003M21Rik	65.8953	0.570077	0.202168	2.81982	0.00480512	0.0989799
Fam101a	18.8108	-0.675557	0.238538	-2.83207	0.00462473	0.0989799
Alyref	528.789	-0.36383	0.129067	-2.81892	0.0048185	0.0989874
Strn3	2910.83	-0.371783	0.13198	-2.81696	0.00484801	0.099448
Bccip	658.76	-0.311442	0.110645	-2.8148	0.00488078	0.0997026
Zfp719	602.888	-0.349757	0.124261	-2.8147	0.00488223	0.0997026
Man2b1	539.309	0.457998	0.16269	2.81516	0.00487525	0.0997026
Slc25a26	157.326	0.412946	0.146733	2.81427	0.00488885	0.0997026
Creb1	1907.44	-0.298131	0.105976	-2.8132	0.00490506	0.0998882
Ckb	19045.1	-0.426692	0.151768	-2.81148	0.00493145	0.100198
Fbxw5	820.467	0.263894	0.0938698	2.81128	0.00493455	0.100198
Smarca5	2642.36	-0.308495	0.109968	-2.80533	0.00502658	0.101079
Fbxl20	999.074	0.27451	0.0978785	2.8046	0.00503788	0.101079
Mphosph8	997.467	-0.269516	0.096	-2.80746	0.00499346	0.101079
Cyb5r3	740.79	0.202032	0.0720352	2.80462	0.00503754	0.101079
Yod1	507.266	-0.355589	0.12679	-2.80455	0.00503875	0.101079
Galnt7	395.449	-0.384334	0.137031	-2.80473	0.0050359	0.101079
Grb14	242.571	0.322862	0.115131	2.80429	0.00504276	0.101079
Stoml3	76.0929	-0.526242	0.187492	-2.80674	0.00500462	0.101079
Slc9a4	55.9854	-0.62074	0.221081	-2.80775	0.00498892	0.101079
Srp54a	1499.25	-0.338058	0.12066	-2.80174	0.00508273	0.101631
Maff	36.4724	-0.678075	0.24203	-2.80161	0.0050848	0.101631
Srsf2	1178.3	-0.32338	0.115528	-2.79914	0.00512387	0.101976
Pmpcb	870.187	-0.252899	0.0903392	-2.79944	0.0051192	0.101976
Nucb2	221.437	0.351763	0.125657	2.7994	0.00511981	0.101976
Rps6ka2	1323.44	0.346828	0.124069	2.79544	0.00518286	0.101993
Wbp5	1233.95	-0.327576	0.117064	-2.79827	0.00513775	0.101993
Usp20	1025.42	0.293219	0.104886	2.7956	0.00518031	0.101993
Prpf38b	797.645	-0.497296	0.177752	-2.7977	0.00514677	0.101993
Slc35g2	393.344	-0.458158	0.163779	-2.79742	0.00515119	0.101993
Tmem205	228.121	0.408039	0.145911	2.79649	0.00516616	0.101993
Rbm11	116.228	0.579319	0.207165	2.79641	0.0051674	0.101993
Hspb3	48.2362	-0.682503	0.244076	-2.79627	0.00516957	0.101993
Ino80e	169.185	-0.379903	0.135969	-2.79404	0.00520534	0.102292
Ubl3	3735.2	-0.367788	0.131677	-2.79311	0.00522039	0.102443
Csdc2	1219.9	-0.645224	0.231068	-2.79236	0.00523255	0.102443
Gm16062	19.4362	-0.682879	0.244566	-2.79221	0.00523496	0.102443
Stip1	3003.12	-0.259979	0.0931606	-2.79065	0.0052602	0.102508
Chd1	933.048	-0.320086	0.114671	-2.79135	0.00524892	0.102508
Hdhd3	136.392	0.603152	0.216129	2.7907	0.0052594	0.102508
Cul3	2510.12	-0.244808	0.0878812	-2.78567	0.00534172	0.103952
Vwa3a	55.3865	0.596331	0.214128	2.78492	0.00535406	0.104048
Ipmk	895.534	-0.311302	0.111816	-2.78405	0.00536852	0.104185
Pxk	455.888	-0.282127	0.101368	-2.78319	0.00538273	0.104317
Slc2a6	290.871	0.453652	0.16306	2.78212	0.00540043	0.104512
Egr2	258.419	-0.649547	0.233508	-2.78169	0.0054077	0.104512
Zfp410	458.681	-0.297074	0.106839	-2.78058	0.00542619	0.104635
Atp11c	377.046	-0.569809	0.204945	-2.78031	0.00543075	0.104635
Tes	57.1063	-0.669771	0.240928	-2.77996	0.00543648	0.104635
Epha7	1340.56	0.411934	0.148306	2.77759	0.00547639	0.105259
Pnma2	1205.43	0.511347	0.184207	2.77594	0.00550424	0.105505
Zfp516	569.623	-0.68009	0.244983	-2.77608	0.00550192	0.105505
Pias2	1637.66	-0.265798	0.0957881	-2.77485	0.0055227	0.105561
Tox4	1418.52	-0.160162	0.0577434	-2.77369	0.00554242	0.105561
Nolc1	956.445	-0.242072	0.0872384	-2.77483	0.00552301	0.105561
Rwdd1	898.603	-0.28042	0.101146	-2.77242	0.00556407	0.105561
Ccnl2	745.044	-0.41304	0.148992	-2.77223	0.00556731	0.105561
Med4	364.206	-0.254905	0.0919301	-2.77281	0.00555748	0.105561
Inpp5d	210.35	0.479464	0.172889	2.77325	0.00554986	0.105561
Esyt1	145.86	-0.555338	0.200172	-2.77431	0.00553192	0.105561
Dcp1a	468.841	-0.381196	0.137681	-2.7687	0.00562809	0.106569
Shroom1	85.5672	0.537666	0.19423	2.76819	0.00563691	0.106592
Ncs1	4628.79	0.212013	0.0766372	2.76645	0.00566706	0.106826
Mkrn1	1959.26	-0.242046	0.0875275	-2.76537	0.00568575	0.106826
Edem3	1859.26	-0.345309	0.124817	-2.76653	0.00566557	0.106826
Utp14b	437.535	-0.46518	0.168185	-2.76588	0.00567687	0.106826
Sik1	380.66	-0.608274	0.219968	-2.76528	0.00568736	0.106826
3010026O09Rik	152.94	0.502394	0.181738	2.76439	0.00570297	0.106976
Dusp19	170.684	0.398668	0.144275	2.76324	0.00572299	0.107209
Sp3	1865.97	-0.394282	0.14276	-2.76185	0.00574746	0.107464
Dcaf12l2	18.9227	0.672638	0.243568	2.7616	0.00575195	0.107464
Jam2	1029.13	-0.659237	0.238836	-2.76021	0.00577638	0.107634
Prss23	604.22	-0.666701	0.241513	-2.76052	0.00577102	0.107634
Ndst1	1507.28	0.243209	0.0882142	2.75703	0.00583298	0.108544
Med13	2923.06	-0.418464	0.151825	-2.75623	0.00584718	0.108665
Ano4	617.9	-0.577283	0.209631	-2.75381	0.00589068	0.109241
Cthrc1	74.3593	-0.664825	0.241435	-2.75363	0.00589375	0.109241
Nefm	1117.45	-0.584858	0.212462	-2.75276	0.00590949	0.109388
Hmgn1	990.366	-0.624324	0.226887	-2.75169	0.00592877	0.1096
Cx3cr1	656.715	0.510272	0.185514	2.75058	0.00594899	0.109829
Ndn	2317.35	0.623289	0.226682	2.74962	0.0059664	0.109862
Vash2	86.2894	-0.666895	0.242538	-2.74965	0.00596586	0.109862
Ebna1bp2	735.162	-0.208481	0.075841	-2.74893	0.00597901	0.10995
Senp1	250.711	-0.324638	0.118159	-2.74746	0.00600587	0.110299
Smtnl2	36.9957	-0.632753	0.230441	-2.74584	0.00603562	0.1107
Tyrobp	228.579	0.637472	0.232305	2.74412	0.00606737	0.111138
Ntsr1	55.1223	0.649105	0.236593	2.74355	0.00607786	0.111184
Pdlim7	306.576	-0.41344	0.150741	-2.74271	0.00609343	0.111324
Emg1	382.289	-0.32988	0.120329	-2.74147	0.00611641	0.111599
Dlx2	63.458	-0.631567	0.230482	-2.74021	0.00614005	0.111884
Drc1	207.057	0.415861	0.151849	2.73866	0.00616908	0.112122
A330050F15Rik	167.134	-0.552313	0.201661	-2.73882	0.00616603	0.112122
Cltb	2064.1	-0.248091	0.0906039	-2.7382	0.00617769	0.112133
Nipbl	1589.33	-0.396999	0.14501	-2.73774	0.00618623	0.112143
Fkbp4	1970.06	-0.243834	0.0891801	-2.73418	0.00625363	0.112773
Elovl4	1252.36	-0.375588	0.137399	-2.73356	0.00626545	0.112773
Zfp131	1056.02	-0.355737	0.130149	-2.7333	0.0062703	0.112773
Fam69b	873.928	0.290824	0.106456	2.73186	0.00629787	0.112773
Igsf3	752.814	-0.669134	0.244902	-2.73225	0.00629033	0.112773
Lrrc75a	323.307	-0.358973	0.131414	-2.73162	0.00630234	0.112773
Dusp4	282.115	-0.534192	0.195339	-2.7347	0.00624371	0.112773
Nmb	227.189	-0.553645	0.202548	-2.73341	0.00626828	0.112773
Nfkbid	46.7966	-0.564205	0.206574	-2.73126	0.00630935	0.112773
Rnf17	30.0701	-0.625987	0.229071	-2.73273	0.00628125	0.112773
Gm5820	23.976	0.665365	0.243586	2.73154	0.00630398	0.112773
Pofut2	358.62	-0.287078	0.105185	-2.72927	0.00634752	0.113237
Ahsa2	278.114	-0.364265	0.133476	-2.72906	0.00635145	0.113237
Clk1	1993.31	-0.396257	0.145255	-2.72801	0.00637179	0.113455
Chd9	2320.08	-0.279152	0.102365	-2.72703	0.00639076	0.113649
Galnt16	1793.3	0.363914	0.133484	2.72627	0.00640549	0.113766
Rgp1	321.471	0.315017	0.115573	2.72569	0.0064167	0.113815
Aim1	58.1788	-0.644607	0.236528	-2.72529	0.00642445	0.113815
Cog1	514.025	0.294218	0.108008	2.72404	0.00644882	0.114103
Gsta4	525.198	0.327165	0.120142	2.72315	0.00646634	0.114268
U2af1	546.093	-0.278578	0.102359	-2.72159	0.00649682	0.114663
Itm2c	12055.6	0.305886	0.112688	2.71445	0.00663868	0.115641
Uchl1	4646.1	0.422996	0.15595	2.71238	0.0066802	0.115641
Btbd1	3255.92	-0.424019	0.156336	-2.71222	0.00668342	0.115641
Sod1	2500.8	-0.151859	0.0559503	-2.71418	0.00664397	0.115641
Ctcf	1393.55	-0.221504	0.0816824	-2.71178	0.00669236	0.115641
Emc10	1303.58	0.360655	0.132863	2.71449	0.00663776	0.115641
Esco1	1111.05	-0.284003	0.104552	-2.71637	0.00660019	0.115641
Lgr4	1037.18	-0.487165	0.179606	-2.71242	0.00667943	0.115641
Cwc15	939.94	-0.23489	0.0864496	-2.71707	0.00658617	0.115641
Fam102a	810.4	0.360781	0.132901	2.71465	0.00663451	0.115641
Tmem8b	530.393	0.425601	0.156669	2.71657	0.00659632	0.115641
Eepd1	517.632	-0.516598	0.190367	-2.7137	0.00665363	0.115641
Lrrn2	513.407	0.506941	0.186764	2.71434	0.00664083	0.115641
Ppp2r1b	374.932	-0.389457	0.143315	-2.71749	0.00657787	0.115641
Csf1	199.601	0.456273	0.168244	2.71197	0.00668844	0.115641
Pcdhgb7	126.724	-0.466393	0.171796	-2.7148	0.00663155	0.115641
Ccdc88b	42.7414	0.578479	0.212921	2.71687	0.00659029	0.115641
Man1a	589.448	0.50421	0.18598	2.7111	0.00670609	0.115735
Riok1	337.005	-0.298884	0.110261	-2.71069	0.00671428	0.115735
Vps13c	2778.26	0.24765	0.091416	2.70904	0.00674784	0.115902
Anp32e	1784.72	-0.335062	0.123685	-2.70899	0.00674878	0.115902
Zfp369	510.095	-0.247958	0.0915042	-2.7098	0.00673245	0.115902
Tmem159	178.715	0.561963	0.207511	2.70811	0.00676679	0.11607
Ankrd29	393.114	-0.626048	0.231328	-2.70632	0.00680331	0.116553
Vill	49.113	0.655533	0.242305	2.7054	0.00682216	0.116734
Vwa1	382.387	-0.42634	0.15765	-2.70435	0.00684375	0.116961
Ppp1cc	4619.99	-0.536496	0.198416	-2.70389	0.00685328	0.116981
Caskin1	816.335	0.35067	0.129733	2.70302	0.00687123	0.117077
D16Ertd472e	251.726	0.329891	0.122055	2.70281	0.00687556	0.117077
Ctsd	5717.56	0.425086	0.157416	2.7004	0.00692569	0.117109
Srxn1	2033.84	-0.491393	0.181959	-2.70057	0.00692205	0.117109
Nipal3	1480.23	0.266486	0.0988015	2.69718	0.00699288	0.117109
Qars	747.804	0.254439	0.0942643	2.69921	0.00695035	0.117109
Stk24	718.033	-0.240484	0.0891318	-2.69807	0.00697423	0.117109
Clmn	551.244	0.449141	0.166394	2.69925	0.00694952	0.117109
Mrps23	512.535	0.286083	0.106002	2.69883	0.00695833	0.117109
Gpr153	486.69	-0.629189	0.233062	-2.69966	0.00694096	0.117109
Zfp385b	445.643	-0.557572	0.206489	-2.70026	0.0069286	0.117109
Atp7a	335.901	-0.395541	0.146623	-2.69767	0.00698262	0.117109
Pnma3	255.433	0.496537	0.183881	2.70032	0.00692725	0.117109
Ccdc3	156.064	0.654051	0.242371	2.69855	0.00696423	0.117109
Hk2	87.9477	0.580322	0.215164	2.69711	0.00699433	0.117109
Gucy2f	39.1055	-0.657055	0.243522	-2.69814	0.00697281	0.117109
Nipsnap3b	169.051	0.362576	0.134506	2.69561	0.0070259	0.117498
Rab3b	747.932	-0.610427	0.226753	-2.69204	0.00710165	0.118341
Zfp948	357.85	-0.424225	0.157551	-2.69262	0.00708921	0.118341
2900041M22Rik	17.2161	0.658704	0.244676	2.69214	0.00709944	0.118341
Mfap3l	2198.19	-0.489154	0.181935	-2.68861	0.007175	0.119183
Gtf2e2	282.222	-0.321755	0.119681	-2.68844	0.00717857	0.119183
Emx2os	41.5545	-0.596151	0.221695	-2.68906	0.0071653	0.119183
Maats1	19.9041	0.649254	0.24153	2.68809	0.00718615	0.119183
Chst1	1193.07	0.417848	0.155509	2.68697	0.00721024	0.119369
Tmod1	439.262	-0.477142	0.177608	-2.6865	0.00722059	0.119369
Smoc2	160.627	0.657315	0.244684	2.68639	0.0072229	0.119369
Tpgs2	1336.36	0.313725	0.116829	2.68533	0.00724577	0.119606
Uhmk1	1486.41	0.35887	0.133679	2.68455	0.00726267	0.119744
Slc7a14	2226.3	0.538398	0.200706	2.68252	0.00730693	0.120333
Dhtkd1	69.7289	0.492727	0.183719	2.68196	0.00731914	0.120393
Hnrnpa3	2903.56	-0.239571	0.0894461	-2.67838	0.00739788	0.120838
Dio2	2821.62	-0.504366	0.188302	-2.67849	0.00739546	0.120838
Dusp14	1235.24	-0.4894	0.182599	-2.68019	0.00735809	0.120838
Ttyh2	489.581	0.474062	0.176984	2.67855	0.00739412	0.120838
Mrps35	265.53	-0.294043	0.109747	-2.67929	0.00737786	0.120838
Efcab1	54.4501	0.613345	0.228877	2.67981	0.00736645	0.120838
1810026B05Rik	314.11	-0.444821	0.166113	-2.67781	0.00741045	0.120902
Rgcc	241.613	-0.564859	0.21106	-2.6763	0.00744407	0.121237
Aif1	97.8538	0.574976	0.214855	2.67611	0.00744825	0.121237
Carhsp1	663.377	0.484166	0.181135	2.67295	0.00751877	0.122102
Pck2	291.718	0.435585	0.162958	2.67299	0.00751794	0.122102
Nisch	4014.36	0.289308	0.10828	2.67186	0.00754317	0.122356
Fam183b	17.7554	0.651677	0.243956	2.67128	0.00755615	0.122425
Gm13889	293.094	-0.653112	0.244558	-2.67059	0.00757188	0.122539
Ptp4a2	2937.01	-0.32913	0.123375	-2.66773	0.00763666	0.123306
Cenpv	238.463	-0.344531	0.129148	-2.66772	0.00763687	0.123306
Rif1	1321.05	-0.391644	0.146836	-2.66722	0.00764806	0.123345
Plcl1	792.737	0.270191	0.101461	2.663	0.00774469	0.124625
Socs4	225.092	-0.405867	0.152411	-2.66298	0.00774522	0.124625
Cep76	203.585	-0.357298	0.134223	-2.66197	0.00776847	0.124856
Rbm4b	546.604	-0.360398	0.135452	-2.66071	0.00779761	0.125181
Ctxn3	139.887	-0.616216	0.231647	-2.66015	0.00781067	0.125247
Dnajb1	1163.11	-0.36612	0.137774	-2.65739	0.00787472	0.12613
Slit1	534.039	0.578927	0.217921	2.65658	0.0078937	0.126209
Snapc3	403.617	-0.264428	0.0995433	-2.65642	0.00789763	0.126209
Sec23ip	812.795	-0.197	0.0742002	-2.65498	0.00793132	0.126549
Shfm1	653.049	-0.339601	0.127941	-2.65436	0.00794597	0.126549
Amigo2	312.618	-0.643856	0.242562	-2.65439	0.00794512	0.126549
Mmp16	981.864	0.468763	0.176654	2.65356	0.00796467	0.12656
Fuz	135.71	0.412403	0.155395	2.6539	0.0079568	0.12656
Dnajc9	550.532	-0.432056	0.162877	-2.65265	0.00798617	0.126758
Abracl	166.952	-0.538108	0.203006	-2.6507	0.00803262	0.127351
Lrpap1	2676.37	0.264358	0.0997656	2.64979	0.00805426	0.127406
Fcgr3	233.045	0.457002	0.172447	2.65011	0.00804661	0.127406
Bpnt1	1184.5	-0.226592	0.0855622	-2.64827	0.00809056	0.127836
Iffo1	513.756	-0.270027	0.102014	-2.64696	0.00812202	0.128189
Cmtm4	3550	0.337819	0.127781	2.64373	0.00819986	0.12871
Slco1c1	861.397	-0.316852	0.11987	-2.64331	0.00821009	0.12871
Rap1a	804.749	-0.55961	0.211649	-2.64405	0.00819211	0.12871
Olig1	620.849	0.290792	0.109954	2.64466	0.00817725	0.12871
Rgs19	192.157	0.447382	0.169239	2.64349	0.00820566	0.12871
Trim71	19.0596	-0.646265	0.244321	-2.64515	0.0081655	0.12871
Tmem18	676.22	0.297304	0.112499	2.64273	0.00822408	0.128786
Tspyl3	421.819	0.434959	0.164645	2.6418	0.00824661	0.128995
Ildr2	4140.8	-0.499792	0.189294	-2.6403	0.00828335	0.129425
Wdr20	434.289	-0.322972	0.122367	-2.63938	0.00830585	0.129494
Arsa	379.657	0.421108	0.159549	2.63936	0.0083062	0.129494
Shisa7	554.817	0.423519	0.160545	2.63801	0.00833945	0.129597
Rab40c	385.909	0.258953	0.0981513	2.6383	0.00833226	0.129597
Zbtb24	331.581	-0.325844	0.123541	-2.63754	0.00835093	0.129597
Lrrc45	282.327	0.286132	0.108498	2.63721	0.00835898	0.129597
Pald1	147.301	0.51322	0.194562	2.63782	0.00834409	0.129597
Pigs	455.151	0.305747	0.115953	2.63682	0.00836882	0.129606
Tlr3	192.333	-0.438329	0.166329	-2.63531	0.00840595	0.130037
Slc9a3r2	528.384	-0.58241	0.221036	-2.63491	0.00841603	0.13005
H3f3b	4008.84	-0.516868	0.196321	-2.63277	0.0084692	0.13022
Pkp4	3469.91	0.204883	0.0778117	2.63307	0.00846175	0.13022
Smpd4	524.819	0.31608	0.120026	2.63343	0.00845262	0.13022
Slc7a3	203.159	0.628276	0.238562	2.6336	0.00844856	0.13022
Xrcc2	140.593	-0.439496	0.166944	-2.6326	0.00847341	0.13022
Thsd7a	1188.53	-0.517653	0.196663	-2.63218	0.00848395	0.130239
Asphd2	998.775	0.332062	0.126277	2.62963	0.00854776	0.130559
Kctd20	766.319	-0.190297	0.0723806	-2.62912	0.00856063	0.130559
Wdr43	765.364	-0.31885	0.121234	-2.63003	0.00853762	0.130559
Plekhh3	121.4	-0.472285	0.179634	-2.62916	0.00855968	0.130559
Abcd1	107.928	0.433251	0.164745	2.62982	0.00854302	0.130559
Mmp19	23.6246	-0.554739	0.210979	-2.62936	0.00855461	0.130559
Slc12a9	212.75	0.419334	0.159542	2.62835	0.00857992	0.130711
Il10ra	107.746	0.439608	0.167293	2.62777	0.00859467	0.130794
Gda	6651	0.321065	0.122245	2.62641	0.00862921	0.130918
Setbp1	1088.73	-0.32544	0.123903	-2.62657	0.00862513	0.130918
Pfkfb3	572.103	-0.521736	0.198655	-2.62634	0.0086308	0.130918
Kcnk15	20.1696	-0.5233	0.199296	-2.62575	0.0086459	0.131005
Uqcrh	2761.1	-0.228754	0.0871935	-2.62352	0.00870266	0.131439
Moxd1	153.346	0.46391	0.176811	2.62376	0.00869643	0.131439
Pnma1	90.0358	0.501136	0.190999	2.62377	0.00869631	0.131439
Nol7	619.044	-0.331118	0.126257	-2.62257	0.00872698	0.131665
Eaf1	324.868	-0.39427	0.150408	-2.62133	0.00875872	0.131916
Selplg	278.682	0.400866	0.152933	2.62119	0.00876244	0.131916
Adarb1	4060.21	-0.484277	0.184968	-2.61817	0.00884026	0.131969
Nlgn1	2864.88	0.332202	0.126889	2.61805	0.00884342	0.131969
Trim32	2770.29	0.334311	0.127704	2.61785	0.00884847	0.131969
Icam5	2103.48	0.265717	0.101494	2.61806	0.00884302	0.131969
Lbh	606.074	-0.39583	0.15118	-2.61826	0.00883793	0.131969
Utp3	572.918	-0.250445	0.095626	-2.619	0.00881875	0.131969
Grip2	360.091	-0.621867	0.23743	-2.61916	0.00881463	0.131969
Rhoc	145.228	-0.56636	0.216352	-2.61777	0.0088506	0.131969
Ramp3	115.627	0.619376	0.236413	2.61989	0.00879577	0.131969
Slc22a17	4466.03	0.276783	0.105774	2.61673	0.00887755	0.132018
Usp5	3199.36	0.266119	0.101724	2.61609	0.00889435	0.132018
Lhfpl4	1410.58	0.220303	0.0841942	2.61661	0.00888074	0.132018
Tle4	1112.39	0.365817	0.139968	2.61358	0.00895992	0.132018
Cnot6l	1103.45	-0.390608	0.149438	-2.61385	0.00895275	0.132018
Ralgapa2	788.992	-0.241156	0.0922069	-2.61538	0.00891285	0.132018
Ankra2	722.946	0.241408	0.092303	2.61539	0.00891265	0.132018
Smyd5	538.864	0.437833	0.167467	2.61444	0.00893746	0.132018
Ccdc184	321.791	-0.429139	0.164136	-2.61453	0.00893498	0.132018
Nudt5	256.425	-0.28972	0.110867	-2.61322	0.00896944	0.132018
Top1mt	190.597	0.336314	0.12871	2.61296	0.00897624	0.132018
Havcr2	65.6579	0.520142	0.199027	2.61342	0.00896405	0.132018
Fam131c	21.3163	-0.624312	0.238602	-2.61654	0.00888248	0.132018
Csrp1	2843.58	0.425712	0.162974	2.61215	0.00899744	0.132106
Bach2	122.544	-0.545781	0.20895	-2.61202	0.00900103	0.132106
Sik3	1236.47	-0.312217	0.119616	-2.61016	0.00905011	0.132135
Sumf1	481.339	0.265693	0.101772	2.61067	0.00903648	0.132135
Rps6kl1	455.414	0.304572	0.116665	2.61066	0.00903666	0.132135
Ppp1r3b	48.9841	-0.61974	0.237415	-2.61037	0.00904453	0.132135
Rac2	18.6578	0.63905	0.24478	2.61071	0.00903552	0.132135
Ctbp2	499.346	-0.597871	0.22912	-2.60942	0.00906946	0.132143
Tas1r1	22.98	0.619774	0.237508	2.60949	0.00906778	0.132143
Lin54	495.879	-0.32523	0.124736	-2.60736	0.00912434	0.132805
Aqp1	147.966	-0.47209	0.18115	-2.60608	0.00915859	0.133165
Alx4	55.7772	-0.551128	0.211543	-2.60528	0.00917986	0.133336
Amer3	550.67	0.403494	0.154934	2.6043	0.00920616	0.133578
Vstm4	82.7591	-0.619844	0.23804	-2.60395	0.00921555	0.133578
Dnaja1	6038.17	-0.246201	0.0946034	-2.60246	0.00925579	0.133803
Topors	842.159	-0.322731	0.124067	-2.60126	0.00928833	0.133803
Rhou	718.942	0.540093	0.207597	2.60164	0.00927782	0.133803
Col4a1	354.413	-0.412409	0.15853	-2.60146	0.0092829	0.133803
Cep41	113.595	0.380879	0.146406	2.60152	0.00928118	0.133803
Aoc2	51.1886	-0.58355	0.224282	-2.60186	0.00927202	0.133803
Slc25a18	795.499	-0.332539	0.127915	-2.59969	0.0093309	0.134279
Nudcd3	2585.53	0.275555	0.106033	2.59877	0.00935572	0.13429
Chd2	1729.42	-0.233806	0.0899739	-2.5986	0.00936041	0.13429
Gdpd5	498.753	-0.608806	0.234247	-2.59899	0.00934992	0.13429
B3gat1	1177.83	0.413333	0.159163	2.59691	0.00940674	0.134817
Frzb	473.398	-0.632199	0.243477	-2.59654	0.00941681	0.134824
Dleu2	141.573	-0.550971	0.212242	-2.59596	0.00943277	0.134915
Ptpn4	2526.46	-0.259696	0.100112	-2.59405	0.0094854	0.135391
Dmtf1	1204.5	-0.263738	0.101665	-2.59419	0.00948144	0.135391
Rcn2	2154.56	-0.441106	0.17011	-2.59306	0.00951259	0.135641
Ankrd40	1950.37	-0.25346	0.0977962	-2.59172	0.00954985	0.135766
Iars	961.798	-0.327595	0.126432	-2.59106	0.00956796	0.135766
Mak16	466.729	-0.323306	0.124713	-2.59239	0.00953107	0.135766
Jag2	384.556	0.365102	0.140909	2.59104	0.00956872	0.135766
Plekhf2	225.422	-0.394488	0.152253	-2.591	0.00956969	0.135766
Relb	64.8226	-0.542046	0.209245	-2.59048	0.00958416	0.135834
Tars	730.799	-0.325725	0.125787	-2.5895	0.00961153	0.136067
Mzf1	104.119	0.394983	0.152551	2.5892	0.00962002	0.136067
Pde4dip	4633.03	-0.221474	0.085562	-2.58846	0.00964053	0.13622
Bfsp2	55.0594	-0.553083	0.21372	-2.58788	0.00965679	0.136312
Dcaf12l1	963.626	0.477294	0.184514	2.58676	0.00968828	0.136619
Samsn1	76.5848	-0.587457	0.227149	-2.58622	0.0097035	0.136697
Mobp	2575.5	0.514266	0.19891	2.58542	0.00972614	0.136741
Ubtf	2256.07	-0.476727	0.184381	-2.58556	0.00972208	0.136741
Fyttd1	2126.88	-0.217216	0.0840427	-2.58459	0.00974946	0.136932
Cd99l2	1558.39	0.291218	0.112698	2.58405	0.00976469	0.137008
Mark3	1844.34	-0.257033	0.0995202	-2.58272	0.00980239	0.137311
Lag3	37.476	0.630944	0.244306	2.5826	0.00980582	0.137311
Aggf1	1231.3	-0.194522	0.0753558	-2.58138	0.00984059	0.137523
Neurl1b	987.604	0.346427	0.134192	2.58157	0.00983508	0.137523
Snrnp48	241.976	-0.373134	0.144583	-2.58076	0.00985828	0.137633
Spty2d1	686.301	-0.326369	0.126526	-2.57946	0.00989537	0.138014
Cdh18	839.251	0.362104	0.140415	2.57882	0.00991371	0.138132
Isg20l2	314.064	-0.316596	0.122788	-2.5784	0.00992584	0.138164
Prss56	26.7574	-0.509924	0.197937	-2.57619	0.00998943	0.138912
Med6	322.033	-0.286611	0.111285	-2.57548	0.0100101	0.139061
Fbxo10	503.177	0.389837	0.15145	2.57403	0.0100521	0.139506
Cep170	2635.31	-0.332377	0.129261	-2.57137	0.0101296	0.140443
Ubc	11262.4	0.172146	0.066973	2.57038	0.0101586	0.140474
Mettl10	341.254	-0.300661	0.116976	-2.57027	0.0101618	0.140474
Tjap1	128.305	-0.394832	0.153587	-2.57073	0.0101483	0.140474
Phf3	2622.97	-0.19775	0.0770324	-2.5671	0.0102554	0.141628
Arih1	2212.63	-0.250368	0.0975837	-2.56567	0.0102977	0.142071
Usp16	636.629	-0.278996	0.108801	-2.56428	0.0103391	0.142503
Eme2	246.066	0.378514	0.147713	2.5625	0.0103921	0.143035
Tor3a	163.513	-0.564465	0.220296	-2.5623	0.0103981	0.143035
Trim46	561.476	0.359371	0.140288	2.56167	0.0104171	0.143107
Alyref2	56.6324	-0.590366	0.230482	-2.56145	0.0104237	0.143107
Slc1a6	115.027	0.397479	0.155226	2.56064	0.0104479	0.143298
Ppm1f	1527.75	0.291898	0.114043	2.55954	0.010481	0.143333
Irak2	395.655	-0.337339	0.131788	-2.55971	0.010476	0.143333
Sntb1	67.1655	-0.606968	0.237118	-2.55977	0.010474	0.143333
Ube2i	2990.32	0.141319	0.0552927	2.55584	0.0105933	0.144002
Gna11	1523.84	0.191867	0.0750884	2.55522	0.0106121	0.144002
Hnrnpm	1427.99	-0.376326	0.147262	-2.55549	0.0106039	0.144002
Usp37	884.04	-0.262841	0.102811	-2.55654	0.0105718	0.144002
Usf2	797.486	-0.241503	0.0944471	-2.55702	0.0105573	0.144002
Cul7	414.125	0.277302	0.108486	2.55612	0.0105848	0.144002
Sfrp1	199.531	0.550503	0.215394	2.5558	0.0105945	0.144002
C530005A16Rik	83.3526	0.459741	0.179915	2.55533	0.0106087	0.144002
Gdf11	148.392	-0.610483	0.239073	-2.55355	0.0106632	0.144556
Gsg1l	511.292	0.466073	0.182584	2.55265	0.0106906	0.144787
Lipg	146.732	-0.49756	0.194969	-2.55199	0.0107109	0.144923
Pdcl3	361.531	-0.344038	0.134843	-2.55139	0.0107296	0.145035
Gad1	9063.67	-0.617341	0.242007	-2.55093	0.0107437	0.145087
Copg2	2075.01	0.217235	0.0852386	2.54856	0.010817	0.14591
Pde12	386.035	-0.297509	0.116749	-2.54828	0.0108255	0.14591
Hdac6	626.185	0.211816	0.0831787	2.54651	0.0108805	0.146235
Rassf4	207.828	-0.623665	0.24491	-2.5465	0.0108808	0.146235
Pcdhb5	91.5298	-0.415533	0.163169	-2.54664	0.0108765	0.146235
Zcchc8	501.451	-0.382015	0.150055	-2.54583	0.0109017	0.146375
Krt77	41.1467	0.623406	0.244963	2.5449	0.0109311	0.146629
C1qa	798.118	0.558588	0.219719	2.54228	0.0110132	0.147028
Zfp800	448.836	-0.348514	0.137074	-2.54252	0.0110058	0.147028
Gas2l1	430.845	0.276017	0.10856	2.54253	0.0110053	0.147028
Oprk1	119.874	0.622576	0.244796	2.54325	0.0109827	0.147028
Ttf2	27.1598	-0.590235	0.232146	-2.54252	0.0110057	0.147028
Tmod2	12634.7	0.326583	0.12863	2.53894	0.0111188	0.148297
Casp8ap2	713.721	-0.238911	0.0941274	-2.53817	0.0111434	0.148342
Gemin8	81.9365	0.476964	0.187915	2.53819	0.0111426	0.148342
Pfkl	2348.21	0.326619	0.128713	2.53759	0.011162	0.148449
Asb1	1072.51	0.278613	0.109827	2.53683	0.011186	0.148628
Rpf1	255.112	-0.380839	0.150182	-2.53584	0.0112178	0.148909
Kif2a	1341.44	-0.381815	0.150623	-2.5349	0.0112478	0.149025
Nbl1	428.604	0.460219	0.18153	2.53523	0.0112375	0.149025
Psap	22998.6	0.207159	0.0817593	2.53377	0.0112843	0.14917
Peli2	425.519	-0.620368	0.244819	-2.53399	0.0112772	0.14917
Hist2h4	247.703	-0.381582	0.15061	-2.53357	0.0112906	0.14917
Bnc2	48.4982	-0.611183	0.241306	-2.53281	0.0113153	0.149355
Fbxo44	1437.1	0.276871	0.109372	2.53147	0.0113587	0.149647
Tmtc3	407.77	-0.318774	0.125923	-2.5315	0.0113577	0.149647
Hdac11	2900.61	0.256147	0.101213	2.53078	0.0113811	0.149801
Apc	9901.48	-0.440283	0.174411	-2.5244	0.0115895	0.150213
Hspa9	4786.04	-0.151983	0.0602092	-2.52425	0.0115944	0.150213
Rasa1	1727.11	-0.489562	0.193867	-2.52525	0.0115617	0.150213
Slc25a11	1593.53	0.277116	0.109662	2.52701	0.0115039	0.150213
Cttn	1589.35	0.238209	0.0943168	2.52562	0.0115494	0.150213
Msl2	896.307	-0.251305	0.0994621	-2.52664	0.011516	0.150213
Lypla1	661.122	-0.29434	0.116452	-2.52756	0.0114857	0.150213
Nfyc	592.752	-0.381101	0.150939	-2.52487	0.011574	0.150213
Phf8	498.197	-0.37508	0.148447	-2.5267	0.0115141	0.150213
BC029722	309.935	0.307743	0.121901	2.52452	0.0115856	0.150213
Prr7	219.323	-0.318577	0.126159	-2.5252	0.0115631	0.150213
Magohb	75.599	-0.461801	0.182788	-2.52643	0.0115228	0.150213
Stox1	54.58	0.592314	0.23453	2.52554	0.0115521	0.150213
Nppa	36.3861	-0.555503	0.21982	-2.52708	0.0115015	0.150213
Mki67	34.2737	0.616543	0.244074	2.52605	0.0115354	0.150213
Ccdc19	26.7801	0.616112	0.243939	2.52568	0.0115473	0.150213
Rasal3	23.9337	0.617031	0.244128	2.52749	0.011488	0.150213
Fgfr2	1141.63	-0.448668	0.177824	-2.5231	0.0116326	0.150426
Ctsa	1089.51	0.224607	0.0890313	2.52279	0.0116429	0.150426
P2ry13	167.768	0.509238	0.201823	2.52319	0.0116296	0.150426
Crhr1	450.023	-0.522299	0.207093	-2.52205	0.0116672	0.1506
Ssrp1	1562.76	-0.186493	0.0739878	-2.52059	0.0117157	0.150854
Gnai3	1102.88	-0.478211	0.189729	-2.52049	0.0117191	0.150854
Gm3002	239.277	0.471222	0.186917	2.52102	0.0117014	0.150854
Clock	3111.89	-0.207666	0.0824185	-2.51965	0.0117471	0.15089
Mcf2l	2967.31	-0.41599	0.165081	-2.51991	0.0117384	0.15089
Zmym5	647.846	-0.232564	0.0923221	-2.51905	0.0117672	0.15089
Rbm8a	580.858	-0.280632	0.111415	-2.5188	0.0117756	0.15089
2700046A07Rik	22.2923	-0.582044	0.231066	-2.51896	0.0117703	0.15089
Cnot6	1126.02	-0.411996	0.163771	-2.51568	0.0118802	0.151443
AI414108	565.836	-0.42779	0.170056	-2.51558	0.0118836	0.151443
Nhlrc2	344.181	-0.267206	0.106199	-2.51609	0.0118664	0.151443
BC030500	206.505	-0.43941	0.174653	-2.5159	0.0118728	0.151443
Rbm48	172.905	-0.399345	0.158648	-2.51717	0.0118302	0.151443
Lair1	142.802	0.468723	0.186249	2.51665	0.0118477	0.151443
Abca2	2658.41	0.355317	0.141283	2.51493	0.0119057	0.151586
Dbndd2	2048.11	0.278162	0.110636	2.5142	0.0119302	0.151761
Laptm5	200.26	0.503719	0.200603	2.51102	0.0120383	0.152997
Vezf1	729.697	-0.373497	0.148807	-2.50994	0.0120752	0.153328
Myh7	105.957	0.578669	0.230617	2.50923	0.0120996	0.153499
Ascc3	1382.28	-0.275799	0.109936	-2.50872	0.012117	0.15358
Pde4d	2096.65	-0.396336	0.158057	-2.50755	0.0121571	0.153949
Rgs3	371.603	-0.561817	0.22408	-2.50722	0.0121686	0.153957
Ddhd1	1179	-0.275307	0.10982	-2.5069	0.0121797	0.153957
Slc25a25	1282.38	-0.187139	0.0746937	-2.50542	0.0122306	0.154123
Tshz1	1168.42	-0.579981	0.231502	-2.50529	0.012235	0.154123
Gjc3	394.459	0.40759	0.162639	2.5061	0.0122072	0.154123
Fbxo30	323.565	-0.521173	0.208033	-2.50524	0.0122367	0.154123
Rplp2	1670.18	-0.292781	0.117014	-2.50211	0.0123456	0.155163
Tbc1d1	568.233	-0.435991	0.174251	-2.50208	0.0123465	0.155163
Anapc13	220.718	-0.345128	0.137946	-2.50191	0.0123524	0.155163
Ccnh	841.37	-0.279739	0.111872	-2.50053	0.0124006	0.155212
Fig4	718.463	0.366175	0.146412	2.50098	0.012385	0.155212
BC037034	462.015	0.256238	0.10245	2.5011	0.012381	0.155212
Qrfpr	34.5171	-0.610447	0.244119	-2.50062	0.0123977	0.155212
Eprs	3125.82	-0.352168	0.140958	-2.49839	0.0124758	0.155854
Kcnc1	1305.71	-0.368062	0.147335	-2.49813	0.0124852	0.155854
Arl3	796.631	-0.304562	0.121908	-2.4983	0.0124791	0.155854
Bcat1	2328.33	-0.357331	0.143115	-2.49681	0.0125316	0.156088
Stim1	884.39	0.212571	0.0851399	2.49673	0.0125346	0.156088
Tmod3	450.881	-0.337637	0.135253	-2.49633	0.0125485	0.156088
Pcdhga3	201.095	-0.352273	0.141108	-2.49648	0.0125433	0.156088
Ostm1	1246.01	0.280241	0.112338	2.49462	0.0126092	0.156704
Bambi	130.906	-0.584497	0.234453	-2.49302	0.0126661	0.157272
Decr2	378.111	0.42743	0.171486	2.49251	0.0126844	0.157361
Tfdp1	842.91	-0.288243	0.115684	-2.49165	0.0127152	0.157603
Top2b	3893.24	-0.280393	0.112623	-2.48966	0.0127866	0.158195
Cdh9	342.266	0.531056	0.213372	2.48887	0.0128149	0.158195
Fam124a	286.602	0.352848	0.14178	2.48871	0.0128208	0.158195
Bcar3	226.228	-0.412341	0.165705	-2.4884	0.0128318	0.158195
Gm5595	157.908	-0.382031	0.153442	-2.48975	0.0127834	0.158195
AK010878	104.169	-0.438045	0.175971	-2.4893	0.0127994	0.158195
Zmynd10	24.6962	0.59685	0.239879	2.48813	0.0128418	0.158195
Nudt18	282.462	0.496763	0.1997	2.48755	0.0128626	0.158311
Svop	2881.39	0.429106	0.17253	2.48714	0.0128775	0.158356
Cbx5	7019.46	0.180674	0.0726884	2.4856	0.0129335	0.158766
Kdm5b	2013.52	-0.317198	0.127599	-2.4859	0.0129226	0.158766
Ids	4764.24	0.423142	0.170356	2.48386	0.0129966	0.158954
Vps39	1421.73	0.229414	0.0923568	2.484	0.0129917	0.158954
Dbpht2	1166.35	0.505959	0.203769	2.483	0.0130281	0.158954
Plekha2	817.7	-0.574345	0.23125	-2.48366	0.0130041	0.158954
Col25a1	639.309	0.600123	0.241681	2.48312	0.0130238	0.158954
Ddx21	619.168	-0.348153	0.14019	-2.48345	0.0130118	0.158954
Zhx2	252.381	-0.355069	0.142998	-2.48304	0.0130267	0.158954
Nln	702.361	0.333372	0.134357	2.48124	0.0130926	0.159381
Pcdhgb6	194.767	-0.349695	0.140933	-2.48128	0.0130911	0.159381
Wnt6	24.1083	-0.58911	0.237438	-2.48112	0.0130972	0.159381
Mettl3	359.107	-0.309236	0.124692	-2.48	0.0131384	0.159745
Gpbp1	2827.1	-0.240435	0.0969733	-2.47939	0.0131608	0.159848
Xpo1	2411.76	-0.330386	0.133282	-2.47884	0.0131811	0.159848
Fuk	273.124	0.284118	0.114609	2.47901	0.0131749	0.159848
Dnmt1	1189.68	-0.211303	0.0852747	-2.47791	0.0132155	0.15986
Acsf3	153.577	0.408577	0.164889	2.47789	0.0132163	0.15986
Zfp133-ps	37.4847	-0.507372	0.20472	-2.47837	0.0131982	0.15986
Steap2	537.756	-0.60372	0.243807	-2.47623	0.013278	0.160468
Lin7a	2161.15	-0.335015	0.13536	-2.475	0.0133238	0.160709
Caln1	982.668	0.577007	0.233151	2.47482	0.0133302	0.160709
Dnah6	139.197	0.606024	0.244881	2.47477	0.0133323	0.160709
Actg1	13776.9	0.161002	0.0651639	2.47072	0.0134843	0.160712
Hspa4	5964.86	-0.178307	0.0721801	-2.4703	0.0134999	0.160712
Fam115a	4860.41	0.157543	0.0637601	2.47088	0.0134782	0.160712
Gprc5b	2662.57	-0.598763	0.242378	-2.47037	0.0134974	0.160712
Rasa2	1777.24	-0.585707	0.236867	-2.47272	0.0134088	0.160712
Rnf150	1404.67	0.359342	0.145381	2.47173	0.013446	0.160712
Rap2b	1032.72	0.298218	0.120581	2.47316	0.0133923	0.160712
Cep120	957.604	-0.306683	0.124094	-2.47138	0.0134592	0.160712
Yes1	559.19	-0.580837	0.235109	-2.4705	0.0134923	0.160712
Cyp2j6	442.625	-0.447348	0.180859	-2.47346	0.0133811	0.160712
Coq7	341.621	-0.314893	0.127493	-2.46988	0.0135158	0.160712
Lsm8	288.679	-0.273818	0.110754	-2.47231	0.0134244	0.160712
Itpkc	202.883	-0.337662	0.136482	-2.47404	0.0133595	0.160712
Trip10	78.1674	-0.454937	0.183887	-2.47401	0.0133607	0.160712
Cish	51.4589	-0.556757	0.225172	-2.47258	0.0134141	0.160712
Emp1	35.9687	-0.585385	0.237003	-2.46995	0.0135133	0.160712
Wasf3	760.602	0.236884	0.0959288	2.46937	0.0135352	0.160806
Nprl3	289.668	0.283114	0.114708	2.46813	0.0135823	0.161229
Zbtb9	358.418	-0.2657	0.107742	-2.46609	0.0136599	0.162013
Mrpl10	615.983	0.270772	0.109832	2.46534	0.0136882	0.162075
Vav3	212.229	-0.506751	0.205542	-2.46544	0.0136846	0.162075
Jade1	1296.26	-0.394903	0.160249	-2.4643	0.0137281	0.162109
Zfp609	938.393	-0.259856	0.105425	-2.46485	0.013707	0.162109
Slc6a7	885.563	0.410423	0.166564	2.46406	0.0137372	0.162109
Wbscr27	74.582	0.481135	0.195253	2.46416	0.0137334	0.162109
2610100L16Rik	305.511	-0.402241	0.163285	-2.46343	0.0137614	0.162257
9430021M05Rik	91.5769	0.493996	0.20071	2.46124	0.0138458	0.163115
Hat1	363.691	-0.511449	0.207905	-2.46002	0.013893	0.163534
Gtpbp4	959.315	-0.263146	0.10705	-2.45816	0.0139649	0.164243
Pds5a	1354.3	-0.264222	0.107533	-2.45714	0.014005	0.164576
Kcnb2	875.049	-0.551688	0.22456	-2.45675	0.0140201	0.1646
Klhl6	25.3542	0.601488	0.244858	2.45648	0.0140305	0.1646
Iqsec3	1740.71	-0.362325	0.147652	-2.45391	0.0141312	0.165296
Raf1	1335.69	-0.246609	0.100515	-2.45347	0.0141487	0.165296
Cdk13	1321.33	-0.261832	0.1067	-2.4539	0.0141316	0.165296
Filip1l	328.806	-0.544581	0.221963	-2.45348	0.0141483	0.165296
Ddx49	253.065	0.288999	0.117775	2.45382	0.0141349	0.165296
Yipf2	208.038	0.394057	0.16075	2.45136	0.0142316	0.166126
Gtf2h5	770.816	0.252856	0.10317	2.45088	0.0142508	0.166158
Vps37d	199.207	0.41125	0.16781	2.4507	0.014258	0.166158
Pcnxl4	871.8	0.201367	0.0821906	2.45	0.0142856	0.166342
Srl	143.342	0.439484	0.179404	2.44969	0.0142981	0.166349
Ndufb10	1437.4	-0.218818	0.0893361	-2.44938	0.0143103	0.166353
Mtch1	4223.82	0.264378	0.107959	2.44887	0.0143307	0.166452
Sltm	1280.62	-0.185058	0.075584	-2.44838	0.01435	0.166539
Scn7a	194.676	0.598356	0.244559	2.44668	0.0144179	0.167188
Klhl38	22.036	0.587565	0.240181	2.44635	0.0144313	0.167205
Armcx4	1436.82	0.28938	0.118314	2.44587	0.0144505	0.16729
Chsy1	435.702	-0.379773	0.155368	-2.44434	0.0145117	0.167777
Trim39	348.315	-0.28559	0.116843	-2.44422	0.0145166	0.167777
Cib2	231.134	0.377927	0.154642	2.44388	0.0145302	0.167797
Hnrnpab	2040.13	-0.297524	0.121959	-2.43953	0.0147063	0.168032
Rgl1	1549.17	0.201721	0.082607	2.44193	0.0146089	0.168032
Psmb6	1389.57	-0.206552	0.0846061	-2.44134	0.014633	0.168032
A330023F24Rik	1344.59	-0.305073	0.124984	-2.44088	0.0146514	0.168032
Ctss	1225.82	0.4987	0.204187	2.44237	0.0145911	0.168032
Zfp280d	1031.74	-0.255502	0.104724	-2.43978	0.0146964	0.168032
Gm14440	664.144	-0.29279	0.11985	-2.44297	0.0145668	0.168032
Golim4	375.161	-0.457355	0.187393	-2.44062	0.0146622	0.168032
Fam96a	373.828	-0.351278	0.143964	-2.44004	0.0146855	0.168032
Umps	325.096	-0.428638	0.175568	-2.44144	0.0146288	0.168032
H2-DMa	105.327	0.43638	0.178876	2.43957	0.0147047	0.168032
Col5a2	98.5037	-0.555339	0.227375	-2.4424	0.01459	0.168032
Crb2	50.5588	0.568617	0.233062	2.43976	0.014697	0.168032
Zfp1	349.687	-0.2854	0.11702	-2.43889	0.0147324	0.168194
Mfsd3	67.564	0.491931	0.201749	2.43833	0.0147553	0.168318
Arid4a	1210.54	-0.2112	0.0866281	-2.438	0.0147687	0.168334
Afap1l2	134.101	-0.586538	0.240642	-2.43739	0.0147937	0.168483
Fyb	44.0385	0.587892	0.24127	2.43666	0.0148237	0.168687
Pde5a	470.906	-0.500977	0.20563	-2.4363	0.0148384	0.168717
Twistnb	322.278	-0.297072	0.121957	-2.43587	0.014856	0.168781
Zfp397	1201.42	-0.358927	0.147522	-2.43304	0.0149727	0.169731
Derl2	464.256	-0.20287	0.0833679	-2.43343	0.0149564	0.169731
4933404O12Rik	116.872	0.382405	0.157177	2.43296	0.0149759	0.169731
Gdpgp1	138.2	0.375313	0.15433	2.43189	0.0150203	0.170097
Atp5h	3226.45	-0.218456	0.0899121	-2.42966	0.015113	0.170338
Pla2g7	2276.91	-0.393406	0.161913	-2.42973	0.0151102	0.170338
Fahd2a	225.085	0.357215	0.147076	2.42878	0.0151496	0.170338
Zdhhc18	202.387	-0.470915	0.193714	-2.43098	0.0150582	0.170338
Nol3	196.23	0.397501	0.163663	2.42878	0.0151499	0.170338
Rbm20	160.475	-0.594782	0.244834	-2.42933	0.0151267	0.170338
Slc44a5	105.11	0.49698	0.204563	2.42947	0.0151208	0.170338
Mamstr	31.2545	0.538855	0.221745	2.43007	0.0150959	0.170338
Grid2ip	21.0713	-0.574595	0.236581	-2.42875	0.0151509	0.170338
Snapin	650.601	0.202211	0.0833109	2.42719	0.0152164	0.170938
Mvd	243.124	-0.411107	0.169443	-2.42623	0.0152564	0.171251
Gfpt2	107.511	-0.478272	0.197197	-2.42535	0.0152937	0.171532
Fubp1	1866.77	-0.291325	0.120172	-2.42422	0.0153412	0.17179
BC027231	220.925	-0.28919	0.119285	-2.42437	0.0153352	0.17179
Crip2	933.605	0.35853	0.147959	2.42317	0.0153859	0.172016
Spata5	473.782	-0.338939	0.13986	-2.42341	0.0153754	0.172016
Aldh18a1	385.894	-0.264082	0.109037	-2.42194	0.0154381	0.172461
Sertm1	227.45	0.459089	0.189641	2.42083	0.0154849	0.172847
Fchsd1	79.312	0.469193	0.193972	2.41888	0.0155685	0.173504
Lrrc56	37.0935	0.552813	0.228525	2.41905	0.0155611	0.173504
Fam43a	263.215	-0.431709	0.178521	-2.41825	0.0155954	0.173666
1500011B03Rik	1068.12	0.179397	0.0742085	2.41747	0.0156287	0.173899
Mrpl18	684.844	-0.264282	0.109367	-2.41647	0.0156718	0.174102
Slc26a4	54.8586	0.590496	0.244347	2.41663	0.0156651	0.174102
Sf3a3	687.513	-0.21536	0.089263	-2.41265	0.0158371	0.175314
Zbtb17	595.057	-0.258717	0.107209	-2.41321	0.0158126	0.175314
Ctdnep1	328.552	-0.25514	0.105757	-2.4125	0.0158433	0.175314
A330021E22Rik	275.226	-0.378924	0.157037	-2.41296	0.0158237	0.175314
Pkdrej	62.3479	0.572414	0.23718	2.41342	0.0158036	0.175314
4933431E20Rik	760.002	0.359696	0.149143	2.41176	0.0158758	0.175324
Cspp1	428.765	-0.285561	0.118395	-2.41194	0.0158678	0.175324
Snx15	326.319	0.305202	0.126555	2.41162	0.0158817	0.175324
Gpr124	156.464	-0.583564	0.242033	-2.41109	0.0159049	0.175442
Cse1l	1801.68	-0.209824	0.0870517	-2.41033	0.015938	0.175533
Fam228b	110.082	-0.466154	0.193398	-2.41033	0.0159382	0.175533
Ppm1b	2654.59	-0.255905	0.106189	-2.4099	0.0159569	0.175601
Zfp644	5042.51	-0.242766	0.100819	-2.40794	0.0160426	0.175851
Uba52	4387.32	-0.19401	0.0805621	-2.40821	0.0160311	0.175851
6820431F20Rik	2587.13	-0.445681	0.185065	-2.40824	0.0160296	0.175851
Inpp5a	497.118	-0.417922	0.173481	-2.40904	0.0159947	0.175851
Nxph3	256.992	0.585329	0.24311	2.40767	0.0160548	0.175851
E030019B06Rik	22.4674	0.58683	0.243653	2.40847	0.0160197	0.175851
Grm4	423.582	-0.582591	0.242003	-2.40737	0.0160677	0.175855
Prex2	2424.54	0.282095	0.117233	2.40628	0.0161158	0.176107
Commd1	288.043	-0.292991	0.121749	-2.40652	0.0161054	0.176107
Entpd1	233.931	-0.424355	0.176391	-2.40576	0.0161388	0.176221
Grm5	5359.48	0.390618	0.162449	2.40455	0.0161922	0.176392
Pdgfc	131.845	0.372152	0.154766	2.40461	0.0161898	0.176392
Lrrc38	43.4426	-0.498228	0.207162	-2.40502	0.0161714	0.176392
Fbxo41	1255.17	0.398803	0.165893	2.40398	0.0162175	0.176475
Rnf40	1004.82	-0.214307	0.089153	-2.40381	0.016225	0.176475
A730017C20Rik	312.581	0.4673	0.194482	2.4028	0.0162701	0.176602
Grid2	207.31	0.402488	0.167508	2.4028	0.0162703	0.176602
9230110C19Rik	172.243	0.387736	0.161375	2.4027	0.0162745	0.176602
Fhdc1	116.503	-0.573649	0.23881	-2.40212	0.0163006	0.176749
Ppp3cc	658.024	-0.496453	0.206744	-2.4013	0.0163371	0.177009
Kat6a	1224.56	-0.343872	0.143238	-2.4007	0.0163639	0.177162
Rpl15	3808.2	-0.175071	0.0730642	-2.39613	0.0165691	0.178233
Ipo7	3384.17	-0.148054	0.0617673	-2.39697	0.0165313	0.178233
Rhob	2496.3	0.248875	0.103897	2.39541	0.016602	0.178233
Gnb5	2408.6	-0.252641	0.105447	-2.39591	0.0165793	0.178233
Plekha5	1489.86	-0.451886	0.188563	-2.39647	0.0165539	0.178233
Rb1	917.191	-0.41115	0.17155	-2.39668	0.0165445	0.178233
Rhbdd2	703.907	0.3887	0.162224	2.39608	0.0165715	0.178233
Ankrd34c	272.269	-0.538035	0.224612	-2.39539	0.0166025	0.178233
Grhl1	215.533	0.493978	0.206204	2.39558	0.0165942	0.178233
Bbs10	117.401	0.388942	0.162233	2.39742	0.0165109	0.178233
Snrpf	80.5638	-0.401888	0.167739	-2.3959	0.0165794	0.178233
Tiam1	2166.76	-0.576712	0.24091	-2.39389	0.016671	0.178622
Ephb1	396.087	0.496959	0.207564	2.39424	0.0166547	0.178622
Cdca7	96.9229	-0.572395	0.23912	-2.39375	0.016677	0.178622
Snrnp70	1469.87	-0.217338	0.0908655	-2.39187	0.016763	0.179406
C1ql3	1232.86	0.582842	0.243739	2.39125	0.0167909	0.179568
1600029O15Rik	17.1921	0.579345	0.242342	2.39061	0.0168203	0.179745
Dip2c	2959.92	-0.291937	0.122233	-2.38837	0.0169234	0.18071
Ppil3	271.653	0.275373	0.11535	2.38729	0.0169733	0.180997
Efhd1	212.813	0.353631	0.148135	2.38722	0.0169761	0.180997
1700086L19Rik	671.823	0.441752	0.185234	2.38483	0.0170871	0.182041
Pspc1	1041.4	-0.207926	0.0872386	-2.38341	0.0171529	0.182077
Tbc1d22a	607.915	0.296283	0.124257	2.38443	0.0171054	0.182077
Pkn1	417.475	0.265519	0.111402	2.38342	0.0171526	0.182077
Tgfb3	296.065	-0.421227	0.176778	-2.38281	0.0171813	0.182077
Kcnk12	127.661	-0.519278	0.217801	-2.38418	0.017117	0.182077
Crh	120.231	-0.519426	0.217971	-2.38301	0.0171716	0.182077
Chrna2	23.9263	-0.555479	0.233091	-2.3831	0.0171673	0.182077
Myo16	1225.77	-0.568536	0.238687	-2.38193	0.0172219	0.182371
Pcbp3	967.666	-0.566587	0.237975	-2.38087	0.0172717	0.182759
Txndc9	950.703	-0.218093	0.0916309	-2.38013	0.0173067	0.18291
Tank	540.054	-0.344087	0.144573	-2.38001	0.0173119	0.18291
Smc3	2182.67	-0.363739	0.152868	-2.37943	0.0173395	0.182925
Stx16	1077.72	0.283917	0.119313	2.37959	0.0173317	0.182925
Katnb1	531.006	0.267957	0.112679	2.37806	0.0174042	0.183469
Baz1b	2608.03	-0.158227	0.0665707	-2.37683	0.0174622	0.183943
Bai3	3065.44	0.221341	0.0931643	2.37582	0.0175101	0.184137
Ptprf	949.761	0.320993	0.135136	2.37533	0.0175332	0.184137
Ptbp3	836.927	-0.378754	0.159445	-2.37546	0.0175272	0.184137
Tlr7	71.3115	0.466	0.196147	2.37577	0.0175122	0.184137
Fbxo4	121.573	-0.450337	0.189632	-2.37479	0.0175588	0.184269
Cplx1	5245.31	-0.314641	0.132531	-2.37409	0.0175923	0.184344
Usp6nl	424.968	-0.449858	0.189466	-2.37435	0.0175799	0.184344
Spry2	882.307	-0.311728	0.131365	-2.37299	0.0176449	0.184758
Zfp281	1480.47	-0.225858	0.0951908	-2.37268	0.0176594	0.184771
Nap1l1	4738.96	-0.244021	0.102924	-2.37087	0.0177462	0.18499
Bag5	1064.92	-0.353204	0.14896	-2.37114	0.0177333	0.18499
Frmd6	980.456	-0.460634	0.194277	-2.37102	0.0177389	0.18499
Kank3	410.25	-0.580504	0.24474	-2.37192	0.0176961	0.18499
Gpc6	126.247	0.427769	0.180407	2.37113	0.0177336	0.18499
Sord	290.939	0.383133	0.161624	2.37052	0.0177631	0.185029
Ppil4	1095.06	-0.280025	0.118158	-2.36993	0.0177917	0.185189
Usp7	3196.22	-0.192638	0.0813172	-2.36897	0.0178376	0.18553
Rpl7a	3770.46	-0.14271	0.0603117	-2.36621	0.017971	0.185542
Aftph	2714.7	-0.218021	0.0920827	-2.36767	0.0179006	0.185542
Iws1	1269.91	-0.26399	0.111543	-2.36671	0.0179469	0.185542
Man1b1	1243.16	0.161388	0.0681671	2.36754	0.0179067	0.185542
Ddah1	1242.9	0.247744	0.104648	2.36741	0.0179132	0.185542
Entpd6	611.415	0.254402	0.107486	2.36683	0.0179411	0.185542
Zfp748	488.197	-0.331362	0.140004	-2.3668	0.0179424	0.185542
Josd2	237.535	0.352558	0.148906	2.36765	0.0179013	0.185542
Snhg12	235.445	-0.320164	0.135212	-2.36787	0.017891	0.185542
Gm16973	64.9136	-0.499447	0.211057	-2.36641	0.0179616	0.185542
Plat	650.36	-0.440955	0.186406	-2.36557	0.0180026	0.185703
Papd4	292.401	-0.28558	0.120735	-2.36535	0.0180131	0.185703
Pogk	1572.98	-0.274657	0.116228	-2.36309	0.0181234	0.185749
Odc1	1180.2	-0.376123	0.159138	-2.3635	0.0181033	0.185749
Fam53c	736.376	0.245466	0.103874	2.3631	0.0181229	0.185749
Sarnp	493.492	-0.288054	0.121883	-2.36337	0.0181097	0.185749
Zfp110	427.666	-0.416572	0.176228	-2.36382	0.0180878	0.185749
Ralb	391.779	-0.321319	0.135964	-2.36327	0.0181146	0.185749
Insc	58.1728	-0.509474	0.215568	-2.3634	0.018108	0.185749
Gm9776	34.2514	0.553108	0.233891	2.36481	0.0180393	0.185749
1700037H04Rik	336.563	0.406036	0.171862	2.36258	0.0181484	0.185869
Xylt1	338.877	0.403855	0.170975	2.36207	0.0181733	0.185988
Akap8	1107.64	-0.23468	0.0994244	-2.36039	0.0182558	0.186289
Tspan33	195.052	0.384178	0.162708	2.36115	0.0182186	0.186289
Nsun6	150.705	0.353855	0.1499	2.36061	0.0182451	0.186289
Dcbld1	146.93	0.427075	0.180918	2.3606	0.0182456	0.186289
Robo4	40.2997	-0.481941	0.204241	-2.35967	0.0182912	0.186514
Tdrd3	776.081	-0.219794	0.093247	-2.35711	0.0184176	0.187656
Tmem55a	715.28	-0.233456	0.0990536	-2.35687	0.0184299	0.187656
Ranbp1	863.282	-0.293941	0.124745	-2.35635	0.0184556	0.187782
Erc2	3899.84	0.197017	0.0836261	2.35593	0.0184764	0.187801
Ccdc148	444.822	0.386674	0.164139	2.35577	0.0184843	0.187801
Atp13a3	1569.41	-0.178394	0.0757455	-2.35518	0.0185137	0.187828
Ccsap	1147.62	-0.391377	0.166167	-2.35532	0.0185066	0.187828
Gpr165	140.262	0.442434	0.18788	2.35487	0.018529	0.187847
Cnr1	3521.56	0.54698	0.232327	2.35435	0.018555	0.187975
Dr1	793.421	-0.229546	0.0975145	-2.35397	0.0185741	0.188032
Rab36	147.759	0.372317	0.158184	2.3537	0.0185875	0.188032
Smc1a	2187.83	-0.189184	0.0804176	-2.35252	0.0186467	0.188225
Tmem168	525.081	-0.308063	0.130936	-2.35277	0.0186343	0.188225
Fbln2	131.83	-0.576322	0.244976	-2.35257	0.0186442	0.188225
Elfn2	949.636	0.327591	0.139272	2.35216	0.0186645	0.188269
Wdr52	36.0162	0.548469	0.23332	2.35072	0.0187372	0.188866
Tnik	3734.89	-0.252364	0.107375	-2.35031	0.0187577	0.188937
Slc25a32	332.722	-0.2898	0.123358	-2.34926	0.0188109	0.189337
Pls3	2929.05	0.408782	0.174081	2.34822	0.0188632	0.189727
Traf5	43.3184	-0.564397	0.240446	-2.34729	0.0189104	0.190065
2610008E11Rik	843.977	-0.403494	0.171939	-2.34673	0.018939	0.190217
Psme4	1673.5	-0.385293	0.164269	-2.3455	0.0190018	0.190711
Cyb561	1086.8	0.48419	0.206491	2.34486	0.0190345	0.190734
Jam3	511.046	0.197973	0.084427	2.3449	0.0190321	0.190734
Ttc38	151.622	0.338804	0.144501	2.34465	0.0190448	0.190734
Ctr9	1219.3	-0.165866	0.0707582	-2.34412	0.019072	0.19087
Ndrg1	1037.77	0.338057	0.144235	2.34379	0.0190891	0.190904
Thra	4504.97	0.213602	0.0911893	2.34241	0.0191598	0.191298
U2surp	2355.22	-0.239225	0.102135	-2.34223	0.0191689	0.191298
Zranb1	1237.47	-0.231695	0.098966	-2.34116	0.0192239	0.191298
Hectd3	835.781	0.278586	0.118975	2.34154	0.0192041	0.191298
Icosl	48.0246	0.545149	0.232813	2.34157	0.0192026	0.191298
Rab39	36.2869	-0.515947	0.220293	-2.34209	0.0191761	0.191298
Fam19a3	26.0787	-0.434572	0.185613	-2.34128	0.0192177	0.191298
Ndrg2	9204.66	0.278234	0.118882	2.34042	0.019262	0.191442
Ptchd2	593.298	-0.484486	0.207014	-2.34035	0.0192656	0.191442
Phf20l1	1411.46	-0.203022	0.0867769	-2.33958	0.0193053	0.191528
Hist1h4j	687.64	-0.324887	0.138898	-2.33904	0.0193335	0.191528
Hs3st5	211.371	-0.563765	0.241038	-2.33891	0.0193401	0.191528
Dok7	136.645	0.407233	0.174116	2.33886	0.0193426	0.191528
Nsun3	84.2899	0.3769	0.161077	2.33987	0.0192902	0.191528
Gabpa	598.063	-0.325276	0.139157	-2.33748	0.0194142	0.191757
Blzf1	503.798	-0.323781	0.138492	-2.3379	0.0193924	0.191757
Snap29	487.549	-0.289208	0.123737	-2.33728	0.0194245	0.191757
Usp42	428.135	-0.251041	0.107416	-2.3371	0.019434	0.191757
Chchd7	278.094	-0.326029	0.139496	-2.33719	0.0194292	0.191757
Ncoa2	2167.42	-0.268315	0.114859	-2.33604	0.0194893	0.191947
Zkscan16	888.951	0.51103	0.21879	2.33571	0.0195064	0.191947
Rhobtb3	822.01	-0.415816	0.178028	-2.33568	0.0195079	0.191947
Abca8b	642.536	0.384496	0.164583	2.33618	0.0194817	0.191947
Pla2g5	46.397	-0.564918	0.242014	-2.33424	0.0195832	0.192552
Marf1	4955.58	0.284364	0.12187	2.33333	0.0196306	0.192776
4933409K07Rik	2739.64	-0.37869	0.162336	-2.33276	0.019661	0.192776
Tm6sf1	234.767	-0.48067	0.206034	-2.33296	0.01965	0.192776
Cep112	166.748	0.56867	0.243732	2.33318	0.0196389	0.192776
Hax1	698.182	-0.247102	0.106005	-2.33104	0.0197513	0.19331
Pusl1	152.306	0.362274	0.155416	2.33099	0.0197537	0.19331
Dnajc25	52.3799	-0.482167	0.206856	-2.33094	0.0197567	0.19331
Cwh43	39.182	0.543131	0.233093	2.33011	0.0198005	0.193604
Cep83os	627.549	0.347032	0.149026	2.32867	0.0198766	0.194077
Rwdd3	98.6615	0.37129	0.159443	2.32867	0.0198764	0.194077
Gm16982	24.9046	-0.552086	0.237118	-2.32832	0.0198953	0.194124
Pde7a	576.235	-0.19802	0.0850613	-2.32797	0.0199136	0.194168
Iqub	73.5693	-0.520985	0.223869	-2.32719	0.0199551	0.194438
Dnttip2	697.208	-0.274368	0.117922	-2.3267	0.0199811	0.19446
Tmem163	279.039	-0.552304	0.237481	-2.32568	0.0200358	0.19446
Slc25a40	183.754	0.285624	0.12281	2.32574	0.0200323	0.19446
Ppwd1	167.986	-0.334063	0.143663	-2.32533	0.0200544	0.19446
Cd24a	150.584	-0.56668	0.243644	-2.32585	0.0200266	0.19446
Capn3	82.1556	0.489347	0.210426	2.32551	0.0200446	0.19446
Cybb	18.4306	0.537943	0.231319	2.32554	0.0200431	0.19446
Zfx	1213.16	-0.290862	0.125186	-2.32344	0.0201558	0.195308
Rpl21	5093.78	-0.261334	0.112497	-2.32303	0.0201777	0.195386
Pik3ca	2665.42	-0.20886	0.0899379	-2.32227	0.0202184	0.195534
Ccdc103	44.1439	0.508172	0.21883	2.32222	0.0202209	0.195534
Lztr1	2225.37	0.383508	0.165196	2.32154	0.0202579	0.195677
Zscan29	198.082	-0.335139	0.144367	-2.32143	0.0202636	0.195677
Phip	3101.52	-0.36052	0.155342	-2.32082	0.0202968	0.195863
Pdzd4	2398.95	0.185662	0.0800284	2.31995	0.0203438	0.196181
Prkx	196.838	-0.410949	0.17717	-2.31952	0.020367	0.19627
Ptn	4238.96	-0.424032	0.182868	-2.31879	0.0204064	0.196511
Smndc1	325.332	-0.315909	0.136278	-2.31812	0.0204427	0.196511
Rai2	128.144	-0.41999	0.18115	-2.31847	0.0204239	0.196511
Rasl11a	74.8067	-0.561498	0.242256	-2.31779	0.0204607	0.196511
Lpxn	18.4478	0.56729	0.244757	2.31777	0.020462	0.196511
Snrpd1	651.856	-0.294398	0.127035	-2.31746	0.0204789	0.196536
Eif4e3	390.708	-0.262127	0.113122	-2.3172	0.0204926	0.196536
Atp6v1b2	10975.4	0.249548	0.107708	2.31688	0.0205101	0.196569
Tmprss5	18.6144	-0.533171	0.230196	-2.31617	0.0205492	0.196809
Pigw	66.7269	0.47177	0.203726	2.31571	0.020574	0.196912
Apold1	407.553	-0.51111	0.220782	-2.315	0.020613	0.197017
Haus3	174.097	-0.339987	0.14685	-2.3152	0.0206018	0.197017
Kansl3	955.443	-0.201563	0.0871195	-2.31364	0.0206878	0.197485
Telo2	239.095	0.380436	0.164435	2.31359	0.0206901	0.197485
Rsbn1l	662.358	-0.308141	0.133233	-2.3128	0.0207338	0.197768
Bach1	535.991	-0.552782	0.239129	-2.31165	0.0207971	0.198237
Rab5b	2666.22	0.134941	0.0584051	2.31044	0.020864	0.198616
Sec22c	186.953	0.322735	0.139694	2.31031	0.020871	0.198616
E130102H24Rik	107.273	-0.394107	0.170597	-2.31016	0.0208794	0.198616
Ctdspl2	1221.11	-0.315436	0.136644	-2.30846	0.0209737	0.198854
Prpf4	422.65	-0.208978	0.0905003	-2.30914	0.0209357	0.198854
Ttc26	250.222	0.336737	0.145814	2.30935	0.0209239	0.198854
AF251705	50.0756	0.526287	0.227983	2.30845	0.0209741	0.198854
9130008F23Rik	17.4504	-0.405521	0.17567	-2.30843	0.0209753	0.198854
Itgb1	1260.48	-0.223212	0.0967081	-2.3081	0.0209936	0.198894
Rfwd2	1794.39	-0.241421	0.104664	-2.30663	0.0210757	0.199537
Cmtr1	1728.31	0.262647	0.11388	2.30635	0.0210909	0.199546
Map3k1	598.803	-0.511843	0.222009	-2.30551	0.0211383	0.199725
Gpn3	233.993	-0.267942	0.116213	-2.30561	0.0211324	0.199725
Lrba	3738.53	-0.395871	0.171796	-2.30431	0.0212051	0.200048
Sccpdh	1309.3	0.37577	0.163085	2.30413	0.0212153	0.200048
Heyl	40.7441	-0.547415	0.237545	-2.30447	0.0211964	0.200048
Zcchc11	766.939	-0.333871	0.144998	-2.30259	0.0213017	0.200594
Nipa1	622.537	0.307852	0.133685	2.30281	0.0212895	0.200594
Umodl1	24.5008	-0.471723	0.204911	-2.30209	0.02133	0.200725
Ldb3	66.0945	0.486987	0.211614	2.3013	0.0213746	0.20101
Gpd1l	2363.1	0.388469	0.16908	2.29755	0.0215874	0.201476
Arpc1a	1857.59	0.250357	0.108994	2.29697	0.0216204	0.201476
Mag	1405.15	0.435195	0.189423	2.29748	0.0215912	0.201476
Exoc6	1028.87	0.248065	0.107953	2.2979	0.0215674	0.201476
Commd8	777.297	0.228702	0.0994802	2.29897	0.0215068	0.201476
Clpb	732.779	0.214644	0.093453	2.29681	0.0216296	0.201476
Mynn	474.795	-0.312839	0.136185	-2.29717	0.0216093	0.201476
Mis12	459.776	-0.225004	0.0979465	-2.29722	0.0216065	0.201476
Hist4h4	431.757	-0.504083	0.219191	-2.29974	0.0214628	0.201476
Fads3	406.385	0.521655	0.227092	2.29711	0.0216128	0.201476
Ttc21b	345.337	-0.226153	0.0983609	-2.29921	0.021493	0.201476
Zfp282	309.481	-0.309998	0.134824	-2.29928	0.0214893	0.201476
Ikbip	222.1	-0.378445	0.164569	-2.29961	0.0214704	0.201476
Hpse	38.9405	-0.539145	0.234754	-2.29664	0.0216395	0.201476
Gldn	19.3871	0.555324	0.241641	2.29814	0.0215538	0.201476
Syngr3	2108.64	0.213378	0.0929719	2.29508	0.0217284	0.201733
Megf9	1447.5	0.400652	0.174641	2.29414	0.0217822	0.201733
Gpr26	1127.63	0.376295	0.164005	2.29442	0.0217665	0.201733
Pex5	902.274	-0.276399	0.120457	-2.2946	0.0217562	0.201733
G6pc3	408.383	0.306247	0.133484	2.29426	0.0217754	0.201733
Gm17296	195.775	-0.326974	0.142512	-2.29437	0.0217695	0.201733
Pik3r5	33.2855	0.542439	0.236433	2.29426	0.0217755	0.201733
Gpr4	26.5685	-0.540381	0.235464	-2.29496	0.0217352	0.201733
Ap1s2	746.298	-0.558023	0.243286	-2.29369	0.0218083	0.201842
Pfdn5	1967.71	-0.2585	0.112859	-2.29047	0.021994	0.203426
Atp5o	2891.4	-0.195965	0.0856043	-2.2892	0.0220677	0.203974
Igsf9b	583.516	-0.428352	0.187148	-2.28884	0.0220884	0.204031
Cldn12	1190.26	-0.339736	0.148516	-2.28755	0.0221639	0.204459
Wdr81	358.806	0.271255	0.118573	2.28765	0.0221577	0.204459
Scaf1	526.588	0.331776	0.145069	2.28702	0.0221948	0.204545
Rrm1	398.824	-0.338636	0.148077	-2.28689	0.0222024	0.204545
C030023E24Rik	94.7673	-0.462463	0.202286	-2.28619	0.0222432	0.204786
Cdkn2d	504.736	0.255409	0.111744	2.28566	0.022274	0.204936
Zfp207	2145.75	-0.262602	0.11494	-2.28469	0.0223308	0.205196
Dbnl	718.077	0.239307	0.104744	2.28468	0.0223315	0.205196
Tmem63a	211.107	0.404862	0.177297	2.28352	0.0223995	0.205686
Naglu	115.596	0.370506	0.162306	2.28276	0.0224445	0.205964
Bmi1	1284.74	-0.440727	0.193181	-2.28143	0.0225233	0.20648
2010107G23Rik	348.911	0.412627	0.180873	2.28131	0.0225302	0.20648
Lrp12	1227.33	-0.364485	0.159811	-2.28073	0.0225643	0.206523
Rgag4	420.987	-0.473425	0.207558	-2.28093	0.0225528	0.206523
Fam98c	138.893	-0.367003	0.160933	-2.28048	0.0225795	0.206528
Fa2h	98.1282	0.488051	0.21404	2.28019	0.0225962	0.206546
Rmdn1	220.234	-0.30203	0.132499	-2.27948	0.0226386	0.206799
Polr1c	364.945	-0.25678	0.112692	-2.27861	0.0226905	0.207003
Trim45	156.951	0.333527	0.146362	2.27877	0.0226805	0.207003
Nrbp2	540.991	0.453644	0.199156	2.27783	0.0227367	0.207289
Fip1l1	963.528	-0.172537	0.07576	-2.27741	0.0227617	0.207383
Mllt10	792.084	-0.22519	0.0989207	-2.27647	0.0228181	0.207582
Chchd6	585.865	0.329004	0.14455	2.27605	0.0228428	0.207582
Mtmr11	181.457	-0.532813	0.234088	-2.27612	0.0228389	0.207582
Adcy4	23.6198	-0.533578	0.234414	-2.27621	0.0228332	0.207582
Zmym4	1832.96	-0.199893	0.0878587	-2.27517	0.0228959	0.20793
Mrps17	569.763	0.237073	0.104236	2.27439	0.0229426	0.208085
Ezh2	285.111	-0.464322	0.204138	-2.27455	0.0229332	0.208085
Phospho2	628.192	-0.279861	0.123088	-2.27366	0.0229862	0.208346
Kansl1l	728.702	-0.4157	0.182929	-2.27246	0.0230585	0.208866
Nxt1	138.582	-0.341659	0.150403	-2.27162	0.0231096	0.209194
Lsamp	980.875	0.376299	0.165677	2.27128	0.0231298	0.209242
Pacs1	540.68	0.377647	0.166316	2.27066	0.0231674	0.209348
Chaf1a	65.3125	0.430684	0.189679	2.2706	0.0231714	0.209348
Pdgfrb	190.065	0.41673	0.183646	2.26921	0.0232557	0.209974
Rbmx	1231.73	-0.402942	0.177643	-2.26827	0.0233126	0.210353
Sf3b1	6486.72	-0.21814	0.0962353	-2.26674	0.0234061	0.210688
Supt16	1963.24	-0.1967	0.0867788	-2.26668	0.0234098	0.210688
Ehmt1	760.68	-0.183687	0.0810174	-2.26725	0.0233749	0.210688
Prrt1	67.6156	0.424352	0.187184	2.26703	0.0233884	0.210688
Ttc30b	310.565	0.298923	0.131907	2.26616	0.0234415	0.210838
Ap5b1	60.326	0.437419	0.19311	2.26513	0.023505	0.211274
Kcnh2	391.559	-0.490678	0.216695	-2.26437	0.0235514	0.211556
Morc4	82.4618	-0.531777	0.23491	-2.26375	0.0235895	0.211762
Rps9	2863.06	-0.239582	0.105864	-2.26312	0.0236284	0.211975
Nampt	1458.09	-0.237736	0.105105	-2.2619	0.0237037	0.212441
Thap1	196.906	-0.264754	0.117055	-2.26179	0.0237105	0.212441
Tubb6	139.804	-0.55306	0.244667	-2.26046	0.0237926	0.21304
Ubxn2a	1388.62	-0.239528	0.105985	-2.26003	0.0238197	0.213146
Rimbp3	39.0316	0.547426	0.242253	2.25973	0.0238383	0.213177
Nsmce4a	614.372	-0.257494	0.113986	-2.25899	0.0238839	0.213398
Tmem181c-ps	208.854	0.383083	0.169593	2.25884	0.0238934	0.213398
Tax1bp1	4116.25	-0.217174	0.0961651	-2.25835	0.0239241	0.213401
Zdhhc15	198.844	0.381189	0.168775	2.25857	0.0239103	0.213401
Sec14l1	3637.38	-0.263736	0.116807	-2.25788	0.0239528	0.213521
Vstm2a	2224.56	0.358757	0.15897	2.25676	0.0240231	0.21374
5430417L22Rik	725.336	-0.35409	0.156885	-2.257	0.0240084	0.21374
Slc18a2	129.633	-0.360201	0.159596	-2.25695	0.0240111	0.21374
Ptpru	322.43	0.489427	0.216902	2.25645	0.0240426	0.213778
Cdv3	1891.69	-0.209599	0.093066	-2.25216	0.0243124	0.214219
Cetn3	977.258	-0.247068	0.109676	-2.25272	0.0242767	0.214219
Purg	506.22	-0.305483	0.135604	-2.25276	0.0242743	0.214219
Dhx16	393.372	-0.281554	0.125023	-2.25202	0.0243212	0.214219
Shisa3	333.999	-0.400496	0.177613	-2.25488	0.0241408	0.214219
Gpr19	265.223	-0.327496	0.145403	-2.25233	0.0243015	0.214219
Recql5	260.843	0.262674	0.1166	2.25278	0.0242731	0.214219
AI848285	244.835	-0.396564	0.175961	-2.25371	0.0242147	0.214219
Tyk2	189.566	0.302146	0.133965	2.2554	0.0241081	0.214219
Npy2r	80.1453	0.549345	0.243868	2.25263	0.0242826	0.214219
Ccdc173	64.6824	-0.428414	0.190014	-2.25465	0.0241554	0.214219
Ogg1	61.3874	0.427185	0.189429	2.25512	0.0241259	0.214219
Usp43	35.829	0.536288	0.238068	2.25267	0.0242799	0.214219
Bub1b	27.2404	-0.539954	0.239724	-2.25239	0.0242974	0.214219
5330413P13Rik	23.2285	0.543849	0.241346	2.2534	0.0242339	0.214219
Ralgds	1095.37	0.178369	0.0792449	2.25086	0.0243944	0.214633
Zfp810	366.627	0.290953	0.129275	2.25066	0.0244072	0.214633
Ptger1	95.6747	0.399457	0.177527	2.25012	0.0244413	0.214633
Gltscr1	52.6168	0.502531	0.22334	2.25007	0.0244447	0.214633
Mir9-2	51.3675	-0.517585	0.229998	-2.25038	0.0244246	0.214633
Pdxp	2357.87	0.262599	0.116795	2.24838	0.0245521	0.215441
Ly75	29.0791	-0.548731	0.244179	-2.24725	0.0246243	0.215805
Mfi2	17.7592	0.536369	0.238664	2.24738	0.0246155	0.215805
Synpr	3569.36	-0.547489	0.24366	-2.24694	0.024644	0.215842
BC005561	545.044	-0.278827	0.124115	-2.24653	0.0246703	0.215938
1700001L05Rik	100.056	0.51623	0.229818	2.24626	0.0246876	0.215955
Med16	480.13	0.289517	0.129004	2.24425	0.0248162	0.216613
Asl	153.986	0.361187	0.160902	2.24476	0.0247835	0.216613
Unc93b1	150.516	0.486401	0.216768	2.24388	0.02484	0.216613
Armc2	116.488	0.405272	0.180584	2.24423	0.0248175	0.216613
Cilp2	18.9101	-0.516014	0.229946	-2.24407	0.0248282	0.216613
Ctage5	730.785	-0.189899	0.0846453	-2.24346	0.0248671	0.216714
Sbk1	1128.87	-0.267568	0.119296	-2.24289	0.0249038	0.216765
Mon1b	454.906	0.246179	0.109749	2.24311	0.0248895	0.216765
Dph1	204.875	0.411467	0.183499	2.24234	0.0249397	0.216943
Sec11a	324.717	-0.263299	0.117437	-2.24204	0.0249586	0.216973
Nemf	1446.2	-0.211947	0.0945954	-2.24056	0.0250545	0.217049
Wdr19	493.901	0.25353	0.113183	2.24	0.0250911	0.217049
Lcor	289.584	-0.291157	0.12995	-2.24053	0.0250566	0.217049
Actl6a	271.002	-0.418124	0.186584	-2.24094	0.0250297	0.217049
Fam107b	183.502	-0.484741	0.216348	-2.24056	0.0250544	0.217049
Zfp414	168.299	0.351033	0.156702	2.24013	0.0250825	0.217049
Mro	96.8704	-0.509526	0.22731	-2.24155	0.0249906	0.217049
Arrdc1	54.833	0.476118	0.212517	2.24037	0.0250668	0.217049
Zcchc18	4211.7	0.309127	0.138039	2.23942	0.0251285	0.217239
Ap2a2	4747.28	0.22348	0.0998386	2.23841	0.0251945	0.217541
Trh	302.473	-0.409035	0.182717	-2.23862	0.0251804	0.217541
Wdfy4	51.1153	0.470392	0.210251	2.23729	0.0252674	0.218036
Lrpprc	1903.82	0.160249	0.0716449	2.23671	0.0253052	0.218081
Rp2h	520.804	-0.316377	0.141476	-2.23626	0.0253347	0.218081
4930453N24Rik	474.953	-0.275422	0.123155	-2.23639	0.0253261	0.218081
Fmo1	124.013	-0.52554	0.234987	-2.23646	0.0253214	0.218081
Sumo2	2846.8	-0.268582	0.120183	-2.23477	0.0254326	0.21816
Trim35	2673.77	0.191415	0.0856352	2.23524	0.0254019	0.21816
Tmed2	2433.2	-0.208892	0.0934372	-2.23564	0.0253755	0.21816
Timm23	1249.2	-0.224136	0.100291	-2.23485	0.0254269	0.21816
Ctxn1	1059.08	0.347175	0.155348	2.23482	0.0254294	0.21816
Zswim6	700.404	-0.506078	0.226467	-2.23467	0.025439	0.21816
Slc35g1	52.8279	-0.467287	0.209146	-2.23426	0.025466	0.21816
Best1	23.832	0.518428	0.232039	2.23422	0.0254683	0.21816
Itgb2	71.4963	0.513191	0.22974	2.23379	0.0254969	0.218271
Ccl9	22.9203	0.531376	0.237941	2.23323	0.0255338	0.218454
Sp4	1260.26	-0.363131	0.162697	-2.23194	0.0256188	0.218781
Ablim2	922.872	0.416357	0.186515	2.23229	0.0255957	0.218781
Anapc10	177.867	-0.296833	0.132988	-2.23202	0.0256134	0.218781
Slc38a3	912.087	-0.470108	0.210656	-2.23163	0.0256393	0.218823
Scamp4	307.896	0.353604	0.158468	2.23139	0.0256551	0.218825
Fam20c	669.882	-0.526915	0.236189	-2.2309	0.0256877	0.21897
Grid1	799.052	0.339663	0.152279	2.23053	0.0257122	0.219045
Hs3st1	342.43	-0.474996	0.213081	-2.22918	0.0258017	0.219675
Impdh2	823.302	-0.221312	0.0993319	-2.228	0.0258805	0.220211
Zfp329	977.659	-0.302871	0.136	-2.22699	0.0259477	0.220572
Egfl7	307.133	0.364194	0.163543	2.2269	0.0259543	0.220572
Ppfia2	3979.31	-0.304633	0.136824	-2.22646	0.0259836	0.220687
Kcnh8	38.4709	-0.50407	0.226546	-2.22503	0.0260795	0.221368
Ddx5	15835.6	-0.194216	0.0873579	-2.22322	0.026201	0.221518
Hnrnpa2b1	3688.38	-0.297614	0.133835	-2.22374	0.0261662	0.221518
Cggbp1	1714.51	-0.274402	0.123444	-2.22289	0.0262234	0.221518
Knop1	658.624	-0.433811	0.195149	-2.22297	0.0262178	0.221518
Pdcd5	545.899	-0.282384	0.127027	-2.22302	0.0262142	0.221518
Cant1	486.445	0.216254	0.0972266	2.22422	0.0261334	0.221518
C130071C03Rik	349.281	-0.435009	0.195608	-2.22388	0.0261565	0.221518
Cdr2	227.453	-0.408348	0.183665	-2.22333	0.0261938	0.221518
Scaf8	1224.71	-0.221227	0.0995446	-2.22239	0.026257	0.221599
Hist2h2ac	122.033	-0.409919	0.184459	-2.22228	0.0262647	0.221599
Ift57	815.71	-0.242622	0.109203	-2.22174	0.0263007	0.221636
Taf7	338.873	-0.305919	0.13769	-2.22179	0.0262972	0.221636
Rasgef1b	1083.13	0.374057	0.168417	2.22102	0.0263498	0.221651
Gng12	899.153	0.431485	0.194253	2.22126	0.0263335	0.221651
Aldh7a1	788.964	-0.321685	0.14483	-2.22112	0.0263426	0.221651
Gphn	1663.04	-0.232855	0.104873	-2.22035	0.0263952	0.2219
Tle3	401.348	-0.406901	0.183416	-2.21846	0.0265236	0.222595
Cgnl1	277.482	-0.531019	0.239367	-2.21843	0.0265255	0.222595
Fen1	236.752	0.293563	0.132308	2.21878	0.0265016	0.222595
Bcl6	344.791	-0.36106	0.162782	-2.21806	0.0265505	0.222672
Tomm20	8230.01	0.226336	0.102397	2.21038	0.0270791	0.222842
Rbm39	4002.73	-0.293949	0.132822	-2.2131	0.0268907	0.222842
Ptges3	3151.36	-0.230269	0.104106	-2.21187	0.0269755	0.222842
Mga	2923.81	-0.228873	0.103432	-2.21278	0.0269128	0.222842
Slc38a2	2599.57	-0.285799	0.129094	-2.21388	0.0268372	0.222842
Rnf4	1923.78	-0.213613	0.0966391	-2.21042	0.0270763	0.222842
Mapk6	1631.12	-0.383911	0.173599	-2.21148	0.0270028	0.222842
Zfp266	1562.67	-0.196084	0.0886075	-2.21295	0.0269009	0.222842
Slc2a1	1275.83	-0.28674	0.129668	-2.21134	0.0270121	0.222842
Ubn1	1185.94	-0.236638	0.106808	-2.21554	0.0267231	0.222842
Ednrb	1064.14	-0.515422	0.23275	-2.21449	0.026795	0.222842
Tmem41b	968.039	-0.196987	0.0890827	-2.21128	0.0270162	0.222842
Pcna	877.041	-0.302301	0.13674	-2.21077	0.0270515	0.222842
Mt2	715.535	0.418172	0.189163	2.21064	0.0270608	0.222842
Dhx29	649.241	-0.212803	0.0961351	-2.21358	0.0268578	0.222842
Ryk	583.629	-0.379109	0.171426	-2.2115	0.0270013	0.222842
Mcmbp	543.208	-0.326275	0.147492	-2.21216	0.0269557	0.222842
E030024N20Rik	517.327	0.234776	0.106213	2.21042	0.0270758	0.222842
Yeats4	491.887	-0.268609	0.121309	-2.21425	0.0268115	0.222842
Lrrc24	462.609	0.20943	0.0945453	2.21513	0.0267511	0.222842
Gm1821	402.216	0.311982	0.141019	2.21233	0.0269437	0.222842
Ccdc137	391.986	-0.252501	0.113953	-2.21584	0.0267026	0.222842
Prom1	244.982	0.304856	0.137636	2.21495	0.0267638	0.222842
Egfem1	241.693	0.489897	0.221097	2.21576	0.0267079	0.222842
Mcat	237.002	0.338885	0.153087	2.21367	0.0268513	0.222842
Galnt6	156.101	0.491995	0.222449	2.21172	0.0269859	0.222842
Xrcc3	115.48	-0.540727	0.244532	-2.21127	0.0270172	0.222842
Mdm1	108.826	-0.461288	0.208449	-2.21295	0.026901	0.222842
Socs3	58.3222	-0.48101	0.217089	-2.21572	0.0267104	0.222842
Slc12a8	35.2565	-0.520199	0.234857	-2.21496	0.0267628	0.222842
Ripk4	23.7392	-0.530297	0.239307	-2.21597	0.0266936	0.222842
Noxred1	21.9772	-0.524333	0.236697	-2.21521	0.0267459	0.222842
Eif4a1	5179.22	-0.24287	0.109992	-2.20807	0.0272394	0.223034
Dgki	2560.1	-0.244506	0.110659	-2.20954	0.0271372	0.223034
Hdac2	1621.82	-0.225325	0.102036	-2.20827	0.0272252	0.223034
Exoc4	1604.75	0.17379	0.0786935	2.20844	0.0272135	0.223034
Naa25	1022.31	-0.218956	0.0991738	-2.2078	0.0272584	0.223034
Abhd3	959.49	-0.365782	0.165595	-2.2089	0.0271817	0.223034
Rpp14	605.623	0.238532	0.107996	2.20871	0.0271946	0.223034
Pigf	129.238	-0.410573	0.185856	-2.20909	0.0271687	0.223034
Mapkapk3	56.5355	-0.539586	0.244405	-2.20776	0.0272613	0.223034
Rsad2	34.1618	0.532935	0.241387	2.2078	0.0272579	0.223034
Dpp7	302.794	0.333384	0.151077	2.20671	0.027334	0.223499
Ccdc174	392.524	-0.23048	0.104461	-2.20638	0.0273575	0.22356
Rhbdf1	112.462	-0.431662	0.195671	-2.20606	0.0273801	0.223615
Ghr	171.438	-0.466916	0.211677	-2.2058	0.0273983	0.223633
1110051M20Rik	1126.59	0.214783	0.0973963	2.20525	0.0274367	0.223816
Amigo1	1836.54	-0.247443	0.112224	-2.2049	0.0274608	0.223883
Smchd1	1538.92	-0.242027	0.109808	-2.20409	0.0275181	0.224019
Banp	444.151	-0.398048	0.180573	-2.20435	0.0274995	0.224019
Hnrnph3	129.82	-0.398603	0.180855	-2.20398	0.0275254	0.224019
Prkg2	334.296	-0.367758	0.166899	-2.20348	0.0275613	0.224181
Agrn	1462.05	0.233509	0.10604	2.20207	0.0276601	0.224768
Tmem136	198.219	0.340878	0.154804	2.202	0.0276655	0.224768
Cryl1	186.03	0.328303	0.149167	2.20091	0.0277427	0.225265
Cers6	1114.03	-0.302709	0.137597	-2.19996	0.0278096	0.225677
Reln	3290.37	-0.530771	0.241553	-2.19732	0.0279974	0.225747
Ptpra	2384.82	0.143084	0.0651201	2.19724	0.0280035	0.225747
Hist2h2bb	660.654	-0.323702	0.147229	-2.19863	0.0279041	0.225747
Etv3	611.542	-0.335514	0.152575	-2.19901	0.0278771	0.225747
C530008M17Rik	395.339	0.381145	0.173337	2.19886	0.0278878	0.225747
Gm14325	315.432	-0.272837	0.124039	-2.1996	0.0278351	0.225747
Ppp1r14b	240.689	-0.360781	0.164239	-2.19668	0.0280434	0.225747
Grk5	203.303	0.404927	0.184288	2.19725	0.0280028	0.225747
Med31	161.886	-0.297282	0.135269	-2.1977	0.0279701	0.225747
Ptpla	154.223	-0.354592	0.161407	-2.19689	0.0280285	0.225747
Runx2	120.826	-0.388738	0.176927	-2.19717	0.028008	0.225747
Ccdc120	118.078	0.328151	0.149363	2.19701	0.0280198	0.225747
Haus7	90.3934	-0.392722	0.178648	-2.19831	0.0279272	0.225747
Cd48	16.9188	0.521241	0.237144	2.19799	0.0279495	0.225747
Gas7	8514.46	0.44002	0.200382	2.19591	0.0280986	0.225803
Dnah1	186.09	0.369705	0.168356	2.19597	0.0280938	0.225803
Cmss1	117.107	0.387352	0.176382	2.1961	0.0280851	0.225803
Crem	369.972	-0.426003	0.194043	-2.1954	0.0281347	0.225963
Krit1	940.583	-0.171091	0.0779747	-2.19419	0.0282221	0.226406
Sox21	88.015	-0.37402	0.170457	-2.19422	0.0282198	0.226406
Cyb5d2	260.042	0.284376	0.129672	2.19304	0.0283042	0.226935
Gpr137	749.393	0.37365	0.170424	2.19248	0.0283451	0.227133
Capn5	459.506	0.456634	0.208416	2.19098	0.0284533	0.22787
Pdhb	1778.98	-0.192057	0.0876911	-2.19016	0.028513	0.227946
Ppapdc2	773.259	0.341024	0.155683	2.1905	0.0284883	0.227946
Ppp4r1	547.555	-0.318775	0.145551	-2.19013	0.0285148	0.227946
Lmnb2	324.549	-0.234127	0.10691	-2.18995	0.0285278	0.227946
AA474331	47.6616	0.473943	0.21644	2.18972	0.0285446	0.227951
Wdr35	994.9	0.246437	0.112578	2.18903	0.0285943	0.228218
Add2	5835.57	0.212631	0.0971722	2.18819	0.028656	0.22832
Gpx1	861.542	-0.227122	0.103789	-2.1883	0.028648	0.22832
Flrt3	804.712	0.444838	0.203274	2.18837	0.0286428	0.22832
Kcnd2	2456.28	-0.385634	0.176259	-2.18788	0.0286782	0.228368
Etf1	2097.2	-0.181351	0.0829105	-2.18732	0.0287194	0.228566
Cdca4	149.842	-0.361918	0.165563	-2.18598	0.028817	0.229213
Tmsb4x	7941.32	0.209071	0.0957092	2.18443	0.0289303	0.229508
Epb4.1l3	3737.41	-0.285957	0.130938	-2.18392	0.0289683	0.229508
Khdrbs1	1581.38	-0.288714	0.132191	-2.18407	0.0289574	0.229508
Jph1	400.011	0.512033	0.234457	2.18391	0.0289686	0.229508
Tnfaip6	237.149	-0.479879	0.219648	-2.18477	0.0289058	0.229508
C330018D20Rik	196.043	0.298471	0.136619	2.1847	0.028911	0.229508
Kcnk13	178.163	-0.505092	0.231166	-2.18498	0.0288904	0.229508
Pcdhga11	267.772	-0.348663	0.159759	-2.18244	0.0290773	0.230239
Ddx3y	1044.78	-0.278716	0.127754	-2.18166	0.0291343	0.230509
Ippk	585.262	-0.422522	0.193701	-2.18131	0.0291607	0.230509
Prrc1	159.607	0.349985	0.160437	2.18145	0.0291504	0.230509
Fbxo25	1066.39	0.174981	0.0802518	2.1804	0.0292278	0.230779
Spred3	371.185	0.375929	0.1724	2.18057	0.0292151	0.230779
Coa5	1407.55	0.237198	0.108834	2.17944	0.0292987	0.231079
Susd4	1045.19	0.204163	0.0936695	2.17961	0.0292867	0.231079
Col3a1	65.3297	-0.454721	0.208673	-2.1791	0.0293241	0.231149
Mat2a	2414.94	-0.229097	0.105167	-2.1784	0.029376	0.231429
Rpl18	1664	-0.171922	0.078932	-2.1781	0.0293989	0.231479
Pdzd8	1814.07	-0.203626	0.0935088	-2.17762	0.0294347	0.231501
Fam134b	947.616	-0.230382	0.105793	-2.17766	0.0294315	0.231501
Polg	948.346	-0.273811	0.125766	-2.17714	0.0294703	0.231651
Nol11	625.791	-0.24381	0.112004	-2.1768	0.0294957	0.231721
Prosc	1128.29	-0.1926	0.0884919	-2.17647	0.0295204	0.231786
Paip1	1666.09	-0.242983	0.111706	-2.1752	0.0296155	0.232227
Tesk1	594.761	0.24561	0.11292	2.17507	0.0296246	0.232227
Tax1bp3	127.277	-0.524439	0.241116	-2.17505	0.0296263	0.232227
S100a10	368.43	-0.493298	0.226946	-2.17363	0.0297327	0.232858
Slc16a2	220.995	0.386815	0.177966	2.17354	0.02974	0.232858
Thoc2	1405.22	-0.243163	0.111888	-2.17327	0.02976	0.232885
Cacna1i	1368.99	-0.336807	0.155052	-2.17221	0.0298398	0.233379
Zfp92	61.0112	0.511468	0.235511	2.17173	0.0298757	0.2334
Kcnu1	48.0613	0.456169	0.210045	2.17178	0.0298726	0.2334
Idi1	945.021	-0.293211	0.135062	-2.17094	0.0299355	0.233606
Itga6	523.659	-0.373318	0.171947	-2.17113	0.0299213	0.233606
Wdr6	1983.44	0.399335	0.183996	2.17034	0.029981	0.233702
Pcsk5	239.52	0.525404	0.242081	2.17036	0.0299793	0.233702
Fdx1	139.88	-0.330462	0.15229	-2.16995	0.0300103	0.233801
Ppp1r9b	8253.75	0.191522	0.0883662	2.16737	0.0302067	0.234021
Golph3	1703.08	-0.26881	0.123985	-2.16809	0.0301519	0.234021
Arhgdia	1606.13	0.242175	0.111747	2.16718	0.0302214	0.234021
Btg1	874.703	-0.521814	0.240635	-2.16848	0.0301218	0.234021
Dcx	749.471	-0.525991	0.242629	-2.16788	0.0301675	0.234021
Gpr89	415.366	0.236158	0.108885	2.16887	0.0300929	0.234021
Inadl	394.885	-0.525586	0.242332	-2.16886	0.030093	0.234021
Ercc1	213.471	-0.260194	0.12003	-2.16773	0.0301792	0.234021
Tec	50.3879	-0.530031	0.244366	-2.169	0.0300823	0.234021
Mirlet7f-1	32.2139	-0.511105	0.235737	-2.16811	0.0301502	0.234021
Mpzl3	30.3385	0.492444	0.227229	2.16717	0.0302221	0.234021
Srsf1	3319.23	-0.282307	0.130284	-2.16685	0.0302462	0.234079
Gm10548	40.8064	-0.525404	0.242528	-2.16636	0.0302835	0.234238
Lrsam1	375.773	0.236327	0.1092	2.16417	0.0304513	0.235277
Ttll4	185.291	-0.437279	0.202048	-2.16423	0.0304465	0.235277
Rsph1	39.0129	0.512959	0.237081	2.16365	0.0304915	0.235457
St6galnac3	194.173	-0.400694	0.185271	-2.16274	0.0305609	0.235864
Hnrnpk	7264.04	-0.180797	0.0836104	-2.16237	0.0305898	0.235957
Fan1	200.536	0.267986	0.123956	2.16194	0.0306231	0.236084
Atp6v1f	1137.09	0.192994	0.0893536	2.15989	0.0307812	0.236929
Pdhx	947.425	-0.224597	0.103996	-2.15967	0.0307981	0.236929
Rbm26	847.38	-0.259403	0.120114	-2.15964	0.0308003	0.236929
Irs2	535.883	-0.33958	0.157216	-2.15997	0.0307752	0.236929
Phkg1	178.963	0.335548	0.15551	2.15773	0.030949	0.237943
Prkce	4841.65	0.30414	0.141071	2.15593	0.0310888	0.238292
Naa20	932.893	-0.252853	0.117268	-2.1562	0.0310679	0.238292
Mertk	642.622	0.353784	0.164122	2.15562	0.0311134	0.238292
Ttc39c	607.106	-0.522209	0.242175	-2.15633	0.0310583	0.238292
Gorasp1	357.063	0.236293	0.109606	2.15584	0.0310959	0.238292
Gpr3	117.623	-0.480283	0.222697	-2.15666	0.031032	0.238292
Disp1	99.7614	-0.41044	0.1904	-2.15567	0.0311094	0.238292
Clic4	1746.31	-0.509383	0.236433	-2.15445	0.031205	0.238741
Capn2	1221.46	-0.269905	0.125279	-2.15444	0.031206	0.238741
Ppp2ca	6792.43	-0.181249	0.0842004	-2.15259	0.0313507	0.239066
Atp6ap1	5402.92	0.242588	0.112657	2.15333	0.0312926	0.239066
Wapal	2010.4	-0.203816	0.0946633	-2.15306	0.031314	0.239066
Larp4	1671.93	-0.187324	0.0870113	-2.15287	0.0313292	0.239066
Slx4	405.858	-0.242506	0.112648	-2.15278	0.0313363	0.239066
Kin	187.356	-0.313012	0.145403	-2.15273	0.0313402	0.239066
Slc38a7	306.713	0.322391	0.149866	2.15119	0.031461	0.239655
Vps36	247.196	-0.233712	0.108644	-2.15118	0.0314621	0.239655
1110058L19Rik	236.548	0.299328	0.139164	2.15091	0.0314835	0.239688
Siglech	186.606	0.379205	0.176402	2.14966	0.0315818	0.240306
2500004C02Rik	105.968	0.31938	0.14861	2.14911	0.0316256	0.240509
Kif5b	8861.89	-0.201006	0.0935572	-2.14848	0.0316758	0.24076
Vav1	65.333	0.483069	0.224889	2.14803	0.031711	0.240898
Sugp2	1321.26	0.165436	0.0770327	2.14761	0.0317445	0.240976
Smad3	1213.21	-0.230443	0.107315	-2.14735	0.0317651	0.240976
Atad3a	486.134	-0.217536	0.101309	-2.14726	0.031773	0.240976
Lhfp	589.558	-0.47188	0.219787	-2.14699	0.0317942	0.241007
Pithd1	1153.72	0.290957	0.135543	2.1466	0.0318249	0.24111
Anp32a	3282.17	-0.284383	0.132512	-2.14609	0.0318658	0.241159
Nudt15	111.65	0.352269	0.164139	2.14616	0.0318598	0.241159
Fem1b	5320.56	-0.222537	0.103854	-2.14279	0.0321301	0.241393
Calb2	1672.56	-0.402506	0.187627	-2.14524	0.0319333	0.241393
Gpsm1	1368.54	-0.499617	0.232999	-2.14428	0.0320101	0.241393
Dnajb4	1346.74	-0.246069	0.114737	-2.14463	0.0319822	0.241393
Fam92a	977.804	-0.246084	0.11476	-2.14434	0.0320057	0.241393
Tspan9	652.091	-0.350599	0.16353	-2.14395	0.0320371	0.241393
Lpl	234.034	0.501754	0.234169	2.1427	0.0321375	0.241393
Atf5	195.199	-0.521265	0.243102	-2.14423	0.0320148	0.241393
Pld4	90.5805	0.498816	0.232678	2.14381	0.0320485	0.241393
Galns	84.4598	0.408342	0.190501	2.14352	0.0320716	0.241393
Ttpa	81.6368	-0.476622	0.222379	-2.14329	0.0320897	0.241393
Dancr	52.1513	-0.487571	0.227519	-2.14299	0.0321137	0.241393
Myo1f	50.7899	0.520817	0.242927	2.14392	0.0320393	0.241393
Brca1	49.6868	-0.524888	0.244879	-2.14345	0.0320767	0.241393
B3galt6	293.186	0.256345	0.119704	2.14149	0.0322343	0.24199
Wnt3	33.2499	0.517918	0.242006	2.1401	0.0323467	0.242704
Kdm3a	1194.84	-0.182971	0.0855167	-2.13959	0.0323876	0.242881
Ptprm	903.582	-0.390532	0.182548	-2.13934	0.0324078	0.242903
Crlf2	134.861	0.347947	0.162662	2.13908	0.032429	0.242932
Gmeb2	405.677	-0.286168	0.133858	-2.13785	0.0325289	0.24355
Slc1a4	1101.7	0.259301	0.12133	2.13716	0.0325852	0.243629
Abcb10	496.757	0.334796	0.156661	2.13708	0.0325915	0.243629
Slc31a2	149.403	0.304114	0.142288	2.13732	0.0325723	0.243629
Susd5	135.745	0.49015	0.229386	2.13679	0.0326149	0.243674
Zak	279.261	-0.481499	0.225392	-2.13627	0.0326572	0.24386
Dzank1	4497.49	0.26782	0.125423	2.13533	0.0327337	0.244042
Zc3h14	1706.75	-0.182207	0.0853259	-2.13543	0.0327262	0.244042
Heca	745.339	-0.312056	0.146128	-2.1355	0.0327204	0.244042
Uba6	927.231	-0.259745	0.121726	-2.13385	0.0328552	0.244688
Efcc1	89.5346	0.458525	0.214876	2.13391	0.0328502	0.244688
Tacc1	5244.64	-0.162261	0.0761514	-2.13077	0.0331079	0.245209
Inpp4a	2674.39	0.358013	0.168007	2.13094	0.033094	0.245209
Kdm2a	1597.64	-0.207915	0.0975212	-2.132	0.0330072	0.245209
Bcl2l1	1192.76	0.2284	0.107168	2.13123	0.0330699	0.245209
Ric8	859.085	0.296109	0.138969	2.13075	0.0331093	0.245209
Dennd4c	660.877	-0.315923	0.148263	-2.13082	0.0331037	0.245209
Zkscan3	477.328	-0.307515	0.144215	-2.13234	0.0329788	0.245209
Samd12	172.459	0.360009	0.168966	2.13066	0.0331175	0.245209
Zfp595	88.7889	-0.373596	0.17524	-2.13191	0.0330141	0.245209
P2rx6	75.2799	0.41668	0.195433	2.13209	0.0329994	0.245209
Hs3st3b1	56.7134	-0.516587	0.242288	-2.13212	0.032997	0.245209
Apod	2699.85	-0.518476	0.24337	-2.13041	0.0331381	0.245232
Prdm1	55.2473	-0.494704	0.23229	-2.12968	0.0331982	0.245548
Klhl9	4023.2	-0.226917	0.106562	-2.12944	0.0332175	0.245561
St13	2845.81	-0.222825	0.104654	-2.12915	0.0332418	0.245611
Pafah1b3	167.569	-0.372521	0.174994	-2.12876	0.0332739	0.245719
Tnpo1	1764.98	-0.442705	0.20806	-2.12778	0.0333552	0.24606
Zfat	241.342	-0.242054	0.113759	-2.12778	0.033355	0.24606
2610005L07Rik	1067.07	-0.381365	0.17927	-2.12733	0.033393	0.24608
Zfp707	133.297	0.317077	0.149047	2.12736	0.0333901	0.24608
Tecpr2	1627.68	0.339193	0.159525	2.12627	0.0334807	0.24609
Sash1	1149.32	-0.430208	0.202285	-2.12675	0.0334411	0.24609
Kif13a	538.314	0.253091	0.119018	2.12649	0.0334625	0.24609
Snx7	488.715	-0.508291	0.238979	-2.12693	0.0334258	0.24609
Hsf1	285.864	-0.235469	0.110744	-2.12625	0.033482	0.24609
Tro	4682.4	0.186943	0.0879653	2.1252	0.0335703	0.24661
Blmh	1205.76	-0.300483	0.141519	-2.12327	0.0337313	0.247343
Zfp318	881.399	0.190472	0.0897097	2.1232	0.0337368	0.247343
Wdr5	449.506	-0.221877	0.104509	-2.12304	0.0337509	0.247343
Taf1a	190.976	-0.349543	0.16465	-2.12295	0.0337582	0.247343
Dhrs13	95.3337	-0.515301	0.242677	-2.1234	0.0337202	0.247343
Pex13	819.832	-0.182609	0.0860336	-2.12253	0.0337935	0.247472
Pola1	330.641	-0.484671	0.228375	-2.12225	0.0338164	0.24751
Rnpc3	562.459	-0.382418	0.180241	-2.1217	0.0338625	0.247719
Fkrp	656.168	0.251976	0.118819	2.12067	0.0339496	0.248006
Samd3	32.9113	-0.511223	0.241074	-2.12061	0.0339548	0.248006
Ccnjl	23.6633	0.508016	0.239535	2.12085	0.0339346	0.248006
Ak5	1700.87	0.411433	0.194186	2.11875	0.0341113	0.24889
Pa2g4	839.291	-0.162444	0.076668	-2.1188	0.0341075	0.24889
C1galt1	294.806	-0.289219	0.136523	-2.11847	0.0341351	0.248934
Mrps22	443.937	-0.247304	0.116763	-2.11801	0.0341744	0.249092
Opa3	524.734	-0.233038	0.110063	-2.11732	0.0342327	0.249258
Dpf2	515.463	-0.252048	0.119031	-2.11751	0.0342169	0.249258
Ndufa13	2059.88	-0.173549	0.0820101	-2.1162	0.0343281	0.249566
Selm	880.692	-0.404031	0.190924	-2.11619	0.0343285	0.249566
Orai3	236.95	0.398342	0.188224	2.11632	0.0343179	0.249566
Pllp	425.027	0.309438	0.146259	2.11568	0.0343718	0.249752
Atp2b4	3840.92	0.373062	0.176394	2.11493	0.0344356	0.249918
N4bp2l2	1593.75	-0.317584	0.150148	-2.11514	0.0344178	0.249918
Usp2	618.812	0.245428	0.116053	2.11479	0.0344481	0.249918
Ap3s2	833.346	0.180851	0.0855318	2.11443	0.0344783	0.250008
Msi2	2589.21	-0.342925	0.162212	-2.11405	0.0345107	0.250028
Timp2	2226.04	0.326591	0.154491	2.11398	0.0345167	0.250028
Atp13a2	1402.59	0.258564	0.122409	2.1123	0.0346605	0.250697
Ankrd50	947.102	-0.399542	0.189136	-2.11245	0.0346476	0.250697
Chchd3	810.554	-0.189132	0.0895568	-2.11186	0.0346982	0.250697
Hapln1	396.473	-0.219605	0.103987	-2.11186	0.0346984	0.250697
Fra10ac1	167.761	-0.36545	0.173024	-2.11214	0.0346746	0.250697
Srek1	941.046	-0.286976	0.135903	-2.11161	0.0347195	0.250721
R3hdm1	2703.49	-0.306313	0.145098	-2.11107	0.0347659	0.250864
Capg	20.3396	0.515738	0.244314	2.11097	0.0347752	0.250864
Insig2	718.461	-0.265146	0.125629	-2.11054	0.0348116	0.250877
Cercam	38.8962	0.455688	0.215912	2.11053	0.0348127	0.250877
Hccs	497.15	-0.322567	0.152902	-2.10963	0.03489	0.251305
Bmp5	39.5959	-0.507715	0.240702	-2.10931	0.0349182	0.251378
Klf10	1070.53	-0.476047	0.225744	-2.10879	0.0349625	0.25144
Parp3	53.9867	0.441789	0.209486	2.10892	0.0349519	0.25144
Smg7	2083.13	-0.242477	0.115003	-2.10845	0.0349922	0.251525
Ankrd46	2638.67	0.242911	0.115221	2.10822	0.0350122	0.251539
Mgat1	801.641	0.182786	0.0867167	2.10785	0.0350442	0.25164
Luzp2	4505.19	-0.357966	0.169856	-2.10748	0.0350764	0.251743
Dnaja4	928.544	-0.293801	0.139426	-2.10721	0.035099	0.251776
Gnpda2	396.263	-0.233541	0.110843	-2.10695	0.035122	0.251813
Adamts13	511.565	-0.438389	0.208143	-2.10619	0.0351881	0.252157
Prodh	407.645	0.377077	0.179094	2.10547	0.03525	0.252472
Mfap1b	937.404	-0.146328	0.0695213	-2.1048	0.0353091	0.252766
Zfp26	957.936	-0.227637	0.108227	-2.10333	0.0354365	0.253549
Fbn1	133.447	0.390804	0.185848	2.10281	0.0354821	0.253746
Pkn2	899.327	-0.292674	0.139249	-2.1018	0.0355705	0.254249
Mapt	5860.62	0.33857	0.161154	2.10091	0.0356489	0.254307
Cadm1	3442.98	0.379477	0.180928	2.09739	0.0359589	0.254307
Reep1	2381.32	0.176843	0.0842725	2.09847	0.035864	0.254307
Naa50	1612.65	-0.28391	0.135201	-2.09991	0.0357369	0.254307
Stx6	1574.2	-0.190367	0.0906242	-2.10062	0.0356746	0.254307
1190002N15Rik	1176.94	-0.458466	0.218334	-2.09984	0.035743	0.254307
Nosip	466.69	0.281844	0.134291	2.09876	0.0358382	0.254307
Taf1d	365.192	-0.307659	0.146648	-2.09794	0.0359104	0.254307
Lrfn2	349.065	0.261433	0.124486	2.1001	0.0357201	0.254307
2410004B18Rik	326.188	-0.299972	0.142873	-2.09957	0.035767	0.254307
Zfp946	310.733	-0.273611	0.130453	-2.09739	0.0359593	0.254307
Frat1	273.459	-0.358928	0.171075	-2.09807	0.035899	0.254307
Pcgf5	268.502	-0.23169	0.110271	-2.10109	0.0356329	0.254307
Tmem42	145.421	0.353858	0.168689	2.09769	0.0359324	0.254307
Lin28b	137.668	0.421698	0.201026	2.09773	0.0359293	0.254307
Prss36	74.2613	0.417703	0.199118	2.09776	0.0359262	0.254307
Parp4	68.8949	-0.458271	0.218289	-2.09938	0.0357833	0.254307
Fcer1g	61.1179	0.483042	0.230052	2.09971	0.0357546	0.254307
Lcp2	31.7933	0.508903	0.242295	2.10034	0.0356989	0.254307
2900060B14Rik	30.0474	-0.512658	0.244307	-2.09842	0.0358681	0.254307
Rrad	27.1788	-0.509148	0.242428	-2.10021	0.0357107	0.254307
Shprh	1807.08	-0.189251	0.09025	-2.09697	0.0359964	0.254441
Pde4b	2368.33	0.191448	0.091313	2.09661	0.0360282	0.254538
Spred2	643.623	-0.311144	0.148426	-2.09629	0.0360561	0.254606
Dleu7	90.5503	0.396369	0.189132	2.09572	0.0361066	0.254835
Zbtb41	1215.71	-0.243975	0.116446	-2.09517	0.0361557	0.255053
Smarce1	880.31	-0.245001	0.116952	-2.09487	0.0361822	0.255112
Hmgb3	555.112	-0.424076	0.202463	-2.09459	0.0362076	0.255163
Npm1	3209.8	-0.212934	0.101675	-2.09426	0.0362366	0.255239
Kit	542.084	0.307561	0.146884	2.09391	0.0362682	0.255333
Atm	937.143	0.184825	0.0882834	2.09355	0.0363005	0.255433
Lrrc75b	116.973	0.361789	0.172839	2.09321	0.0363307	0.255517
Atg4c	809.101	0.395663	0.189054	2.09286	0.0363614	0.255605
Ncoa5	652.58	-0.215667	0.103078	-2.09227	0.0364147	0.255723
Hist1h4h	549.133	-0.358937	0.171554	-2.09227	0.0364147	0.255723
[truncated: 12,033 more rows]

## Sheet: PS19 TIA1 + + vs + -
Top 50 genes exhibiting transcriptional changes between P301S TIA1+/+ and P301S TIA1+/- based on FDR values
gene	label		P301S-TIA1_het_1	P301S-TIA1_het_2	P301S-TIA1_het_3		P301S_1	P301S_2	P301S_3
Uty	-14.5489 Uty *		0	0	0		746.239581248817	817.469477846488	804.006397798413
Eif2s3y	-11.2062 Eif2s3y *		0	0	0.869837452627698		677.911059920478	712.7572303203	721.35993009176
Ddx3y	-11.0336 Ddx3y *		0.932185750593528	0	1.7396749052554		1762.72230303218	1909.80860544922	1949.37864047213
Kdm5d	-10.8663 Kdm5d *		0.932185750593528	0	0		608.81480239744	561.638418549552	498.573799752088
F630042J09Rik	-1.8999 F630042J09Rik *		13.9827862589029	14.9911578809944	13.0475617894155		37.619073540321	67.8249785112807	53.0015390727445
Klf5	-1.6052 Klf5 *		23.3046437648382	26.4549844958724	24.3554486735755		90.5928709746506	70.204802318694	63.7815131214383
Peak1	-1.2013 Peak1 *		432.534188275397	416.225089401726	360.982542840495		995.753844526456	986.436968172836	799.51474194479
Gm3002	-1.1466 Gm3002 *		137.031305337249	131.393089662833	165.269115999263		402.293766023025	323.656037808217	233.566104388366
Gm8615	-1.1347 Gm8615 *		123.980704828939	149.029745993415	129.605780441527		280.223711065656	304.61744734891	300.042611021977
Rwdd3	-1.0239 Rwdd3 *		52.2024020332376	63.4919627900938	77.4155332838651		135.889306461976	129.700397504028	127.563026242877
Rgs20	-0.9165 Rgs20 *		137.031305337249	149.911578809944	144.393017136198		284.830128233859	310.567006867443	220.989467998223
Ptpre	-0.8550 Ptpre *		313.214412199426	307.759652968649	278.347984840863		618.027636733845	528.320885245765	478.81051399615
Lrfn2	-0.7241 Lrfn2 *		257.283267163814	253.086018343846	259.211560883054		449.125673899751	385.531456800964	433.893955459925
Hsph1	-0.5466 Hsph1 *		3243.07422631489	3527.33126611632	3173.16702718584		4770.71271386846	4904.81686707893	4849.19165957076
Ntrk2	-0.4962 Ntrk2 *		8552.80426169562	9723.08863504964	8820.15176964486		13467.6283274349	11933.6264822743	12811.9991568726
Csnk1g1	-0.4842 Csnk1g1 *		740.155485971262	701.057089140619	645.419389849752		929.728531782219	1009.04529434326	981.87596960186
Far1	-0.4354 Far1 *		1608.02041977384	1591.70823383499	1410.87634816213		1931.62426586628	2162.06992903503	2144.31650451934
Neo1	-0.4063 Neo1 *		1907.25204571436	1870.36740385818	1971.05166765436		2614.90947914966	2546.41147393229	2456.03742076074
Dnajc27	+0.3783 Dnajc27 *		3634.59224156417	3467.36663459235	3526.32103295269		2761.54709233744	2596.38777388797	2814.47155787981
Hif1an	+0.5410 Hif1an *		870.661491054356	784.831206710882	911.589650353828		618.027636733845	586.626568527393	558.761988190629
Kdm6a	+0.6022 Kdm6a *		1181.079346002	1039.68089068779	1173.41072359476		699.40767337209	809.140094520541	730.343241799005
Snn	+0.6388 Snn *		5719.89176564189	4976.1825836736	5043.31755033539		3313.54941632705	3279.39720661561	3514.27153987418
Strada	+0.6607 Strada *		326.265012707735	346.560296895929	335.757256714291		195.772729648609	208.234583148669	234.46443555909
Eif2s3x	+0.6708 Eif2s3x *		5563.28455954218	5058.19303561081	4815.42013774694		3190.71162517498	3140.17751388192	3363.35190319247
C1qtnf4	+0.7525 C1qtnf4 *		1800.0506843961	1738.09248137882	1757.07165430795		1146.23013868774	886.484368261476	1104.94733999111
Irs1	+0.8189 Irs1 *		915.406407082845	913.578797924128	1069.90006673207		536.6476000956	514.041942401285	592.000241507434
Fjx1	+0.9143 Fjx1 *		1297.60256482619	1254.84809792088	1196.89633481571		667.930489389373	599.715599468166	720.461598921036
Pop4	+0.9652 Pop4 *		250.757966909659	220.45820413227	243.554486735755		118.999110178566	121.371014178081	125.766363901428
Tmem260	+0.9966 Tmem260 *		345.840913470199	343.032965629812	476.670924039979		202.682355400913	182.056521267122	198.531188730111
Galntl6	+1.0339 Galntl6 *		975.998480871424	837.741175702627	904.630950732806		489.047956024173	396.240663934324	440.182273654997
Fndc5	+1.0768 Fndc5 *		1804.71161314907	1708.11016561683	1832.74751268656		814.568102577155	716.326966031421	1001.6392553578
Fgd3	+1.1060 Fgd3 *		147.285348593778	121.692928681013	157.440578925613		65.2575765495364	65.4451547038673	67.3748378043363
A330050F15Rik	+1.2749 A330050F15Rik *		283.384468180433	268.077176224841	233.116437304223		141.263459824879	85.6736570668808	95.2231040967952
Pcdhga5	+1.2765 Pcdhga5 *		84.8289033040111	83.7741175702627	97.4217946943022		36.8513373456206	39.2670928223204	34.1365844875304
Mycn	+1.3032 Mycn *		161.26813485268	149.911578809944	175.707165430795		67.5607851336377	73.7745380298141	56.5948637556425
Rpph1	+1.3173 Rpph1 *		50419.1306923522	83671.8249635453	91118.9525125619		28750.9527553363	29167.1205836581	32453.1118735927
6430573F11Rik	+1.4470 6430573F11Rik *		348.63747072198	328.923640565347	347.065143598452		114.392693010364	134.460045118855	127.563026242877
Igfbp2	+1.6264 Igfbp2 *		860.407447797827	870.368989914203	989.87502109032		326.287882747682	276.059561659949	278.48266292459
Fut10	+1.6813 Fut10 *		155.675020349119	168.430067957054	179.186515241306		56.8124784078317	41.6469166297338	56.5948637556425
Ttf2	+1.7286 Ttf2 *		35.4230585225541	40.5643095603377	52.1902471576619		13.8192515046077	14.2789428444801	10.7799740486938
Sox2ot	+1.7362 Sox2ot *		294.570697187555	265.431677775253	314.011320398599		64.489840354836	97.5727761039476	101.511422291867
Bambi	+1.8714 Bambi *		277.791353676871	233.685696380206	235.725949662106		70.6317299124394	59.4955951853339	73.6631559994076
Arhgap22	+1.9706 Arhgap22 *		249.825781159066	229.276532297561	307.922458230205		59.8834231866334	79.7240975483475	61.9848507799894
Nlrp5-ps	+2.9431 Nlrp5-ps *		333.722498712483	380.951776740563	766.326795765002		81.3800366382454	29.747797592667	79.951474194479
9330158H04Rik	+3.6262 9330158H04Rik *		65.253002541547	44.091640826454	58.2791093260558		6.14188955760343	3.56973571112004	3.59332468289793
Rab37	+3.6755 Rab37 *		363.552442731476	347.442129712458	340.976281430058		26.870766814515	28.5578856889603	26.9499351217345
Tmem40	+3.7776 Tmem40 *		136.099119586655	65.255628423152	113.078868841601		11.5160429205064	4.75964761482671	6.28831819507138
Scgb1c1	+5.1285 Scgb1c1 *		5.59311450356117	64.3737956066229	457.534500082169		3.83868097350214	5.94955951853339	5.3899870243469
Xist	+8.8275 Xist *		4055.94020083244	3837.73641753456	4631.01459778986		8.44509814170471	7.13947142224007	11.6783052194183
3110007F17Rik	+9.2159 3110007F17Rik *		16.7793435106835	18.5184891471107	26.0951235788309		0	0	0
