# Supplementary material for: Dysregulation of RNA Splicing in Tauopathies
Source: Cell Rep. Author manuscript; Available in PMC 2020 Jan 3. (PMC6941411; doi:10.1016/j.celrep.2019.11.093)
Supplement: 5 [file NIHMS1547525-supplement-5.xlsx]

## Sheet: Pathways
Biocarta Reactome Pathway annotation terms significantly enriched (FDR < 0.05) in the gene list of transcripts downregulated in PS19 (P301S TIA1+/+) vs WT cortex
PATHWAY NAME	SIZE	FDR q-val
PRE-MRNA SPLICING	127	0.000271653
EPIGENETIC REGULATION OF GENE EXPRESSION	97	0.000362203
PROCESSING OF CAPPED INTRON-CONTAINING PRE-MRNA	180	0.000543305
MRNA SPLICING	134	0.000659793
ACTIVATION OF HOX GENES DURING DIFFERENTIATION	80	0.00901202
POSITIVE EPIGENETIC REGULATION OF RRNA EXPRESSION	76	0.0097902
ACTIVATION OF ANTERIOR HOX GENES IN HINDBRAIN DEVELOPMENT DURING EARLY EMBRYOGENESIS	80	0.0101459
REGULATION OF NUCLEAR SMAD2 3 SIGNALING	66	0.0106356
B-WICH COMPLEX POSITIVELY REGULATES RRNA EXPRESSION	52	0.0107237
MUS MUSCULUS BIOLOGICAL PROCESSES	159	0.0108072
NEGATIVE EPIGENETIC REGULATION OF RRNA EXPRESSION	66	0.0108706
PRC2 METHYLATES HISTONES AND DNA	32	0.0117751
POST-ELONGATION PROCESSING OF INTRON-CONTAINING PRE-MRNA	45	0.0172619
E2F TRANSCRIPTION FACTOR NETWORK	60	0.0174834
MRNA 3'-END PROCESSING	45	0.0178187
MEIOTIC SYNAPSIS	64	0.0179584
NORC NEGATIVELY REGULATES RRNA EXPRESSION	58	0.0182082
MEIOTIC SYNAPSIS	64	0.0182282
HATS ACETYLATE HISTONES	57	0.0182749
NORC NEGATIVELY REGULATES RRNA EXPRESSION	59	0.0191077
RNA POLYMERASE I PROMOTER OPENING	24	0.0209542
CHROMATIN MODIFYING ENZYMES	145	0.0239558
U12 DEPENDENT SPLICING	49	0.025674
DNA METHYLATION	46	0.0259128
CHROMATIN ORGANIZATION	145	0.0261573
CLEAVAGE OF GROWING TRANSCRIPT IN THE TERMINATION REGION	53	0.0262305
RNA POLYMERASE II TRANSCRIPTION TERMINATION	53	0.0263991
ASSEMBLY OF COLLAGEN FIBRILS AND OTHER MULTIMERIC STRUCTURES	36	0.0264879
POST-ELONGATION PROCESSING OF THE TRANSCRIPT	53	0.0268958
RNA POLYMERASE II TRANSCRIPTION	116	0.0271871
ACTIVATION OF RRNA EXPRESSION BY ERCC6 (CSB) AND EHMT2 (G9A)	45	0.0296851
HDMS DEMETHYLATE HISTONES	40	0.0351322
NOTCH1 INTRACELLULAR DOMAIN REGULATES TRANSCRIPTION	11	0.0355096
MEIOTIC RECOMBINATION	56	0.036009
ATTENUATION PHASE	11	0.0367438
TRANSPORT OF MATURE MRNA DERIVED FROM AN INTRON-CONTAINING TRANSCRIPT	61	0.0404679
MEIOSIS	75	0.0420693
RNA POLYMERASE I CHAIN ELONGATION	51	0.0427764
DIRECT P53 EFFECTORS	104	0.0456293
TRANSPORT OF MATURE TRANSCRIPT TO CYTOPLASM	61	0.0459267
SIRT1 NEGATIVELY REGULATES RRNA EXPRESSION	28	0.0462326
IL5-MEDIATED SIGNALING EVENTS	11	0.049118
EPHA-MEDIATED GROWTH CONE COLLAPSE	24	0.0494776
COHESIN LOADING ONTO CHROMATIN	10	0.0505431

## Sheet: GO biological process
Gene Ontology (GO) Biological Process annotation terms significantly enriched (FDR < 0.05) in the gene list of transcripts downregulated in PS19 (P301S TIA1+/+) vs WT cortex
GO BIOLOGICAL PROCESS ANNOTATION TERM	SIZE	FDR q-val
ENDOPLASMIC RETICULUM UNFOLDED PROTEIN RESPONSE	39	0.00988839
RNA SPLICING	167	0.0110227
MRNA METABOLIC PROCESS	277	0.0178459
RNA SPLICING, VIA TRANSESTERIFICATION REACTIONS	143	0.0183572
POST-EMBRYONIC CAMERA-TYPE EYE DEVELOPMENT	9	0.0186278
RNA SPLICING, VIA TRANSESTERIFICATION REACTIONS WITH BULGED ADENOSINE AS NUCLEOPHILE	142	0.0191338
RESPONSE TO UNFOLDED PROTEIN	53	0.0193359
REGULATION OF EPITHELIAL CELL DIFFERENTIATION	92	0.019872
MRNA SPLICING, VIA SPLICEOSOME	142	0.0214277
CHEMICAL HOMEOSTASIS WITHIN A TISSUE	10	0.0216987
MRNA PROCESSING	192	0.0225822
TRANSCRIPTION FROM RNA POLYMERASE II PROMOTER	147	0.0246404
RNA PROCESSING	446	0.0274693
REGULATION OF EPITHELIAL CELL APOPTOTIC PROCESS	54	0.0277008
REGULATION OF ENDOTHELIAL CELL APOPTOTIC PROCESS	30	0.0300945
EMBRYONIC CAMERA-TYPE EYE MORPHOGENESIS	20	0.0346155
CARDIAC SEPTUM MORPHOGENESIS	38	0.0348659
SENSORY ORGAN MORPHOGENESIS	190	0.034955
PULMONARY VALVE DEVELOPMENT	8	0.0350158
SKELETAL MUSCLE CELL DIFFERENTIATION	43	0.035701
NEGATIVE REGULATION OF HEART CONTRACTION	18	0.0359043
MRNA TRANSPORT	43	0.0359882
POST-EMBRYONIC ORGAN DEVELOPMENT	17	0.0360362
MRNA-CONTAINING RIBONUCLEOPROTEIN COMPLEX EXPORT FROM NUCLEUS	37	0.0385962
EAR MORPHOGENESIS	82	0.0406181
NUCLEAR EXPORT	84	0.040893
PROTEIN LOCALIZATION TO NUCLEUS	140	0.0409072
EAR DEVELOPMENT	157	0.0413555
PULMONARY VALVE MORPHOGENESIS	8	0.0416251
REGULATION OF EPIDERMIS DEVELOPMENT	43	0.04174
PYRAMIDAL NEURON DEVELOPMENT	8	0.041928
LENS DEVELOPMENT IN CAMERA-TYPE EYE	45	0.0420825
NEGATIVE REGULATION OF NOTCH SIGNALING PATHWAY	26	0.0421706
REGULATION OF MRNA PROCESSING	97	0.0422095
EMBRYONIC EYE MORPHOGENESIS	22	0.0423691
CELLULAR RESPONSE TO TRANSFORMING GROWTH FACTOR BETA STIMULUS	83	0.0426279
MRNA EXPORT FROM NUCLEUS	37	0.0441947
CELLULAR RESPONSE TO UNFOLDED PROTEIN	41	0.0452781
POSITIVE REGULATION OF EPITHELIAL CELL DIFFERENTIATION	38	0.0456166
MRNA DESTABILIZATION	12	0.0460781
PROTEIN-DNA COMPLEX SUBUNIT ORGANIZATION	109	0.0463111
CANONICAL WNT SIGNALING PATHWAY INVOLVED IN NEGATIVE REGULATION OF APOPTOTIC PROCESS	5	0.0483627
PROTEIN-DNA COMPLEX ASSEMBLY	84	0.0496429
REGULATION OF MRNA METABOLIC PROCESS	112	0.0498352

## Sheet: GO cellular component
Gene Ontology (GO) Cellular Component annotation terms significantly enriched (FDR < 0.05) in the gene list of transcripts downregulated in PS19 (P301S TIA1+/+) vs WT cortex
GO CELLULAR COMPONENT ANNOTATION TERM	SIZE	FDR q-val
SPLICEOSOMAL COMPLEX	137	0.00108661
CATALYTIC STEP 2 SPLICEOSOME	80	0.00729624
NUCLEOSOME	37	0.0262356
CHROMATIN	364	0.0264715
CYTOPLASMIC MRNA PROCESSING BODY	51	0.0352541
NUCLEAR NUCLEOSOME	22	0.0357221
DNA PACKAGING COMPLEX	42	0.0360138
NUCLEAR CHROMATIN	246	0.0417372
EUCHROMATIN	33	0.048017
ENDOPLASMIC RETICULUM CHAPERONE COMPLEX	10	0.0498329
