# Supplementary material for: Dysregulation of RNA Splicing in Tauopathies
Source: Cell Rep. Author manuscript; Available in PMC 2020 Jan 3. (PMC6941411; doi:10.1016/j.celrep.2019.11.093)
Supplement: 6 [file NIHMS1547525-supplement-6.xlsx]

## Sheet: All splice variants
Splice variant analysis of alternatively spliced transcripts (FDR < 0.05) in PS19 (P301S TIA1+/+) vs WT cortex
gene	chrom	chromStart	chromEnd	strand	type	FDR
Ndrg4	chr8	95711092	95715118	+	cass	1.81354e-58
Gria2	chr3	80689102	80692531	-	mutx	1.53356e-22
Camk2b	chr11	5982720	5988142	-	cass	1.79683e-16
Gria2	chr3	80690403	80692531	-	taca	2.4671e-15
Gria2	chr3	80690403	80692531	-	cass	1.14141e-12
Gria2	chr3	80689102	80691433	-	cass	2.73096e-11
Ttc3	chr16	94370775	94403367	+	taca	2.7943e-10
Snap25	chr2	136763572	136774019	+	mutx	3.2443e-09
Snap25	chr2	136763572	136774019	+	mutx	5.50907e-09
Ybx1	chr4	119282145	119285141	-	cass	8.38721e-09
Ttc3	chr16	94403313	94409728	+	cass	1.97051e-08
Dock10	chr1	80526223	80528705	-	cass	2.26948e-08
Morf4l2	chrX	136732952	136739893	-	cass	2.47066e-08
Papss1	chr3	131564895	131579424	+	cass	2.59627e-08
Snrnp70	chr7	45380716	45383884	-	cass	2.78637e-08
Morf4l2	chrX	136732952	136739893	-	cass	2.80213e-08
Mcf2l	chr8	13013534	13017467	+	taca	7.4768e-08
Mcf2l	chr8	13013534	13017467	+	taca	8.93923e-08
Nrxn2	chr19	6509777	6517247	+	cass	1.56257e-07
Dync1i1	chr6	5769700	5800889	+	cass	1.99539e-07
Snrnp70	chr7	45380716	45383884	-	alt3	2.20234e-07
Camk2b	chr11	5982720	5988142	-	alt3	2.2565e-07
Ttc3	chr16	94370863	94403367	+	taca	2.61223e-07
Dbn1	chr13	55476145	55477679	-	cass	3.24367e-07
Rps19	chr7	24888906	24889803	+	iret	3.49288e-07
Nptn	chr9	58582406	58623854	+	cass	3.90068e-07
Erc2	chr14	27652686	27777241	+	cass	6.49904e-07
Ncam1	chr9	49546157	49557237	-	cass	9.91543e-07
Dlgap4	chr2	156748022	156749355	+	alt5	1.15965e-06
Dlgap1	chr17	70662568	70761444	+	cass	1.97153e-06
Mcf2l	chr8	13013534	13017467	+	cass	2.00007e-06
Gria3	chrX	41654005	41672465	+	mutx	3.46128e-06
Dlg2	chr7	92386914	92427740	+	mutx	3.73377e-06
Dgkb	chr12	38084166	38100516	+	cass	4.4161e-06
Eif4a2	chr16	23111816	23114131	+	alt3	8.83917e-06
Eif4a2	chr16	23111816	23113945	+	alt3	1.17856e-05
Pcbp3	chr10	76825859	76892655	-	cass	1.42357e-05
Plp1	chrX	136831952	136833435	+	alt5	1.87128e-05
Srsf5	chr12	80947310	80947593	+	alt3	2.18368e-05
Scg2	chr1	79434668	79437017	-	iret	3.41385e-05
Dlg2	chr7	92418087	92427740	+	cass	3.59014e-05
Pkm	chr9	59671920	59678224	+	mutx	3.87233e-05
Rian	chr12	109651858	109654431	+	cass	4.44978e-05
Atp8a1	chr5	67776128	67786665	-	mutx	7.1195e-05
Ppfibp1	chr6	146996389	146998280	+	cass	7.94671e-05
Mtmr1	chrX	71376886	71383274	+	cass	9.44779e-05
Ivns1abp	chr1	151354633	151356235	+	alt3	0.000136146
Mcf2l	chr8	13013534	13014892	+	cass	0.000192845
Mtmr1	chrX	71376886	71383274	+	taca	0.000254838
Mcf2l	chr8	13013534	13014892	+	cass	0.000273011
Kif1b	chr4	149257869	149262202	-	cass	0.000275913
Dtna	chr18	23475115	23535228	+	cass	0.00028737
Kank1	chr19	25422918	25425983	+	cass	0.000293308
Mtmr1	chrX	71369798	71379063	+	taca	0.000461609
Ndrg2	chr14	51910679	51911545	-	cass	0.000551797
Chd5	chr4	152376135	152377140	+	cass	0.00060511
Nin	chr12	70040754	70045636	-	cass	0.000621497
Gria3	chrX	41654005	41669614	+	cass	0.00062272
Mtmr1	chrX	71369798	71383274	+	mutx	0.000622866
Snap91	chr9	86773518	86775690	-	cass	0.00066653
Stx3	chr19	11789556	11791844	-	cass	0.000667602
Nrxn3	chr12	90168919	90204817	+	cass	0.000669983
G3bp2	chr5	92057967	92064504	-	cass	0.000680006
Cacna1d	chr14	30082951	30095427	-	mutx	0.000737518
Reps1	chr10	18093778	18094571	+	alt5	0.00075954
Cadm1	chr9	47813772	47848297	+	taca	0.000773695
Cadm1	chr9	47813772	47848297	+	cass	0.000792824
Pcbp3	chr10	76825859	76892655	-	cass	0.000797705
Bsg	chr10	79704505	79709826	+	cass	0.000812034
Mtmr1	chrX	71369798	71379063	+	cass	0.00081494
Ubp1	chr9	113958828	113964654	+	cass	0.000830309
Fkbp1a	chr2	151542817	151557497	+	cass	0.000835358
Slc30a9	chr5	67315677	67326951	+	cass	0.000881917
Gas5	chr1	161035982	161036243	+	iret	0.000899698
Tmem222	chr4	133269777	133271046	-	cass	0.000901198
Slc30a9	chr5	67315677	67326951	+	cass	0.000901515
Snx6	chr12	54768018	54784118	-	mutx	0.000903664
Acvr2a	chr2	48873318	48890440	+	cass	0.000922966
Rnf114	chr2	167503452	167510981	+	cass	0.000931688
Wdr37	chr13	8861087	8871013	-	cass	0.000931747
Dlgap4	chr2	156745834	156749355	+	mutx	0.00093613
Cadm1	chr9	47813772	47848297	+	taca	0.000971726
Shisa9	chr16	12244607	12270903	+	cass	0.000985458
Cadm1	chr9	47813772	47848297	+	taca	0.000992361
Ociad1	chr5	73306577	73310425	+	alt5	0.00102284
Cadps	chr14	12467022	12473514	-	cass	0.00103318
Copz1	chr15	103290674	103291419	+	iret	0.00107422
Bcas1	chr2	170356247	170378928	-	taca	0.0011415
Rps25	chr9	44409953	44410188	+	iret	0.00114337
Rps25	chr9	44409953	44410182	+	iret	0.00124731
Cadm1	chr9	47813772	47848297	+	taca	0.00125739
Tbc1d17	chr7	44842815	44843110	-	iret	0.00127448
Rps25	chr9	44409953	44410184	+	iret	0.00137204
Atp5j	chr16	84828424	84831506	-	alt5	0.00146185
Rps25	chr9	44409953	44410195	+	iret	0.00152449
Rps24	chr14	24493382	24495858	+	cass	0.00157562
Rnf114	chr2	167503452	167510981	+	cass	0.0015978
Reps2	chrX	162471794	162514350	-	cass	0.00160572
Arpp21	chr9	112185608	112187765	-	cass	0.00167232
Rps25	chr9	44409953	44410169	+	iret	0.00171505
Nae1	chr8	104527082	104528216	-	cass	0.00177724
Rps25	chr9	44409953	44410180	+	iret	0.00196005
Rps25	chr9	44409953	44410185	+	iret	0.00228673
Fkbp1a	chr2	151542817	151557497	+	cass	0.0023197
Immt	chr6	71852762	71857047	+	cass	0.00244183
Immt	chr6	71852762	71857047	+	cass	0.00244906
Camkk1	chr11	73037194	73037624	+	iret	0.00255478
Gria3	chrX	41654809	41672465	+	cass	0.00265021
Rps25	chr9	44409953	44410189	+	iret	0.00274408
Kif21a	chr15	90943764	90952817	-	taca	0.00275599
R3hdm1	chr1	128153188	128168006	+	taca	0.00292122
R3hdm1	chr1	128153188	128168006	+	cass	0.00305477
Mgat1	chr11	49245487	49263029	+	cass	0.00306427
Kctd17	chr15	78435584	78438694	+	taca	0.00343809
Gpm6b	chrX	166383934	166389032	+	alt3	0.00366352
Trank1	chr9	111343094	111345512	+	cass	0.00370347
Pacsin1	chr17	27655612	27701940	+	alt3	0.00387907
Mtap4	chr9	110079780	110083172	+	cass	0.00392894
Reps2	chrX	162471794	162514350	-	taca	0.00414576
Gpm6b	chrX	166383934	166388987	+	alt3	0.00418688
Tom1l2	chr11	60231100	60241892	-	taca	0.00446228
Fnbp1l	chr3	122549155	122558105	-	taca	0.00493866
Trp53bp1	chr2	121227644	121236868	-	cass	0.00497992
Kif21a	chr15	90943764	90952817	-	taca	0.00502192
Tom1l2	chr11	60231100	60241892	-	cass	0.00503971
Fam107a	chr14	8301058	8309776	-	cass	0.00509031
Trp53bp1	chr2	121227644	121236868	-	taca	0.00526512
Ddx39	chr8	83720956	83721851	+	cass	0.00529462
Atp5d	chr10	80143831	80145810	+	cass	0.00548607
Pkp4	chr2	59214677	59266499	+	cass	0.00587436
Arl6	chr16	59613320	59618849	-	cass	0.00595104
Aplp2	chr9	31153413	31157846	-	cass	0.00604533
Cask	chrX	13549164	13552440	-	cass	0.0060561
Paip2	chr18	35598640	35611033	+	cass	0.00616471
Rbm39	chr2	156177335	156179239	-	cass	0.00645831
Tnk2	chr16	32677893	32680806	+	cass	0.00649711
Calm2	chr17	87435603	87435933	-	iret	0.00723933
Kcnc2	chr10	112455607	112458653	+	cass	0.0072913
Rbm12	chr2	156079338	156111921	-	taca	0.00758146
Cask	chrX	13537760	13544628	-	alt3	0.00801869
Mphosph8	chr14	56673890	56676617	+	alt5	0.00809437
Btbd9	chr17	30527301	30576230	-	cass	0.00838836
Tmem57	chr4	134836322	134837989	-	cass	0.00846433
Ttc3	chr16	94403313	94409728	+	cass	0.00850125
Bin1	chr18	32424819	32432092	+	taca	0.00862252
Btbd9	chr17	30527301	30576230	-	cass	0.00870524
Nt5c2	chr19	46904974	46924334	-	cass	0.00888349
Dlg2	chr7	92386914	92427740	+	mutx	0.00912153
Bin1	chr18	32424819	32432092	+	cass	0.00934508
Dlgap4	chr2	156745834	156749355	+	mutx	0.00937128
Ythdc1	chr5	86827954	86830635	+	alt5	0.00959956
Suds3	chr5	117091679	117093030	-	iret	0.0103306
Calu	chr6	29356470	29366205	+	mutx	0.010639
Suds3	chr5	117092682	117093030	-	iret	0.0108743
Kif22	chr7	127027728	127027989	-	iret	0.0109878
Gas5	chr1	161036207	161036578	+	iret	0.0111623
Ubtf	chr11	102310442	102311499	-	cass	0.0112306
Lmbr1	chr5	29363882	29378366	-	cass	0.0112468
Syt7	chr19	10421756	10426666	+	cass	0.0112562
Ssr1	chr13	37979728	37983485	-	cass	0.0112968
Suds3	chr5	117092434	117093030	-	iret	0.0114784
Bin1	chr18	32424819	32432092	+	taca	0.0114889
Dlg3	chrX	100767726	100771664	+	cass	0.0117374
Rps24	chr14	24493382	24495448	+	cass	0.0118106
Agap2	chr10	127089229	127090574	+	cass	0.0122728
Numb	chr12	83811285	83831995	-	cass	0.0123686
Tmem234	chr4	129600982	129602260	+	taca	0.0127254
Dlg1	chr16	31743105	31781834	+	cass	0.0127306
Erc1	chr6	119594784	119620408	-	cass	0.0128879
Camk2g	chr14	20744603	20747850	-	cass	0.0135023
Rgs19	chr2	181691232	181693930	-	cass	0.0135158
Sept3	chr15	82290737	82293854	+	cass	0.0137326
Plekha1	chr7	130909587	130911126	+	alt5	0.0138074
Rbm39	chr2	156177335	156179239	-	taca	0.013986
Rps24	chr14	24493382	24495858	+	mutx	0.014459
Nt5c2	chr19	46904974	46950964	-	mutx	0.0147692
Nxf1	chr19	8764921	8766832	+	iret	0.0148969
Atf2	chr2	73863168	73873744	-	cass	0.0151386
Dclk1	chr3	55516872	55539067	+	cass	0.0156704
Arhgef10	chr8	14940208	14945393	+	cass	0.0159137
Lime1	chr2	181382615	181383625	+	cass	0.0166244
Ica1	chr6	8653496	8656407	-	cass	0.0166423
Evi5	chr5	107790361	107797952	-	cass	0.0166599
Armc8	chr9	99537687	99568666	-	cass	0.0167752
Dlg2	chr7	92417223	92427740	+	cass	0.0168931
Trim28	chr7	13029087	13029251	+	iret	0.0176117
Sars	chr3	108427259	108428330	-	cass	0.0176427
Zcchc12	chrX	36195985	36196566	+	cass	0.0177326
Nrxn2	chr19	6454978	6472418	+	cass	0.0177392
App	chr16	85030231	85056525	-	cass	0.0177575
Nrxn2	chr19	6454978	6472418	+	cass	0.0179065
Serinc3	chr2	163626252	163628051	-	iret	0.0183872
Nnat	chr2	157560109	157562106	+	cass	0.0185338
Cltb	chr13	54593584	54598832	-	cass	0.0186719
Nfu1	chr6	87015565	87019430	+	cass	0.0187003
Cdk16	chrX	20696730	20696963	+	iret	0.0188113
App	chr16	85030231	85056525	-	cass	0.020093
Epha5	chr5	84107988	84142382	-	cass	0.0200994
Prnp	chr2	131912194	131936674	+	cass	0.0202684
Kcnq2	chr2	181108443	181109784	-	iret	0.020903
Slc4a4	chr5	89228825	89234875	+	cass	0.0211183
Kctd17	chr15	78435584	78438694	+	cass	0.0217022
Zfml	chr6	83954710	83958251	+	taca	0.0220303
Nnat	chr2	157560109	157562106	+	cass	0.0225429
Kctd17	chr15	78435584	78438694	+	cass	0.0226017
Utp14b	chr1	78657882	78682009	+	cass	0.0226063
Arpp21	chr9	112143308	112149371	-	cass	0.0227362
Eif2a	chr3	58537533	58541138	+	cass	0.0227381
Spna2	chr2	29999913	30002428	+	cass	0.0227861
Acsl3	chr1	78657824	78682009	+	cass	0.0227916
Cadm1	chr9	47813772	47848297	+	cass	0.0229171
Luc7l	chr17	26252909	26255124	+	cass	0.0229668
Clasp2	chr9	113870622	113876349	+	cass	0.0232688
Sepw1	chr7	15920042	15920472	-	cass	0.0233267
Rgs7	chr1	175059735	175078277	-	taca	0.0238459
Snap47	chr11	59437977	59449970	-	cass	0.0239418
Rnd2	chr11	101468932	101470121	+	alt5	0.0243298
Tatdn1	chr15	58921273	58923967	-	alt5	0.0244333
1110005A03Rik	chr11	116848900	116849299	+	iret	0.0245303
Tmem191c	chr16	17277341	17277591	+	iret	0.024697
Dyrk1a	chr16	94659496	94663860	+	alt3	0.024989
Pcbp3	chr10	76781831	76785213	-	alt5	0.0255077
Hsp90aa1	chr12	110695518	110695779	-	iret	0.0255947
Dlg1	chr16	31853842	31856490	+	cass	0.0256171
Rnf14	chr18	38296693	38299925	+	cass	0.0256498
Rgs7	chr1	175059735	175078277	-	cass	0.025757
Zbtb20	chr16	43462946	43569780	+	cass	0.0259761
Cox5a	chr9	57528955	57530361	+	iret	0.0264912
Pik3c2a	chr7	116417452	116443427	-	cass	0.0265411
Trim2	chr3	84190512	84192260	-	iret	0.0265768
Actl6a	chr3	32720185	32720514	+	iret	0.0266138
Pkp4	chr2	59305065	59305491	+	alt5	0.0267913
Ggnbp2	chr11	84854053	84858537	-	cass	0.0268503
Atp2b1	chr10	99018714	99023807	+	cass	0.0269304
Ppp3cb	chr14	20509415	20515599	-	cass	0.0273035
Yipf2	chr9	21588681	21589759	-	iret	0.0273658
Adcyap1r1	chr6	55484941	55494205	+	cass	0.02745
Csnk1a1	chr18	61569463	61575548	+	cass	0.0275391
Lhfpl3	chr5	23102411	23273704	+	cass	0.0276308
Adcyap1r1	chr6	55484941	55494205	+	cass	0.0276406
Cpne6	chr14	55516949	55517428	+	iret	0.0277156
Magi1	chr6	93686781	93697486	-	cass	0.0277335
Gria1	chr11	57289247	57317799	+	mutx	0.0277617
Snrnp70	chr7	45380716	45383884	-	cass	0.0278221
Ccdc72	chr9	109082001	109082377	-	cass	0.027859
Magi1	chr6	93686781	93697486	-	cass	0.0279316
Lztr1	chr16	17525422	17526330	+	iret	0.028199
Fbxl6	chr15	76537089	76537419	-	iret	0.0282226
Yipf2	chr9	21588685	21589759	-	iret	0.0282779
Eno2	chr6	124763726	124767101	-	taca	0.0284579
Synpo	chr18	60602112	60624235	-	cass	0.0285639
Nnat	chr2	157560109	157562106	+	cass	0.0290343
Ipcef1	chr10	6919713	6935274	-	alt5	0.0291013
Clstn1	chr4	149614049	149627406	+	cass	0.0291544
Stoml1	chr9	58254933	58256788	+	cass	0.0291797
Eml4	chr17	83421605	83427350	+	cass	0.0292049
Klhl12	chr1	134455530	134458665	+	alt3	0.0294469
Fbxw11	chr11	32642795	32711996	+	taca	0.0294903
2900064A13Rik	chr2	112459459	112462938	+	alt3	0.0295268
Mtap4	chr9	110068692	110072704	+	cass	0.0297181
Atp7a	chrX	106086088	106088516	+	alt3	0.0300491
Prdx2	chr8	84970239	84971691	+	mutx	0.0303256
Tbc1d9b	chr11	50163824	50168801	+	taca	0.0304534
Med12l	chr3	59037559	59042412	+	cass	0.0307016
Gripap1	chrX	7792275	7799427	+	taca	0.0309157
Tmem234	chr4	129600982	129602260	+	taca	0.0311003
Sf1	chr19	6374718	6378037	+	alt3	0.0313801
Pde8b	chr13	95052887	95090355	-	cass	0.0316361
1810020D17Rik	chr7	97550541	97565299	-	cass	0.031646
Eif2a	chr3	58537533	58541138	+	cass	0.0319496
Ptprs	chr17	56424879	56434596	-	taca	0.0321754
2410002F23Rik	chr7	44246789	44248294	+	cass	0.03221
Eno2	chr6	124763726	124767101	-	cass	0.0322898
Nmt2	chr2	3305396	3309610	+	cass	0.032378
Dennd4c	chr4	86813392	86819980	+	cass	0.032378
Maged1	chrX	94539854	94542008	-	cass	0.0324149
Huwe1	chrX	151835223	151840153	+	cass	0.0324946
Fbxw11	chr11	32642795	32711996	+	cass	0.0325564
Mllt4	chr17	13823290	13829022	+	cass	0.032653
Oxr1	chr15	41825889	41850583	+	cass	0.0332411
Sf3b1	chr1	55014482	55016489	-	cass	0.0333457
Epb4.1l3	chr17	69287256	69289984	+	cass	0.0333855
Hnrnph1	chr11	50381458	50382714	+	iret	0.0337491
Sf1	chr19	6374718	6377195	+	alt3	0.0339952
Parp2	chr14	50814869	50815426	+	iret	0.0346568
Limch1	chr5	66974409	66997245	+	cass	0.0347311
Ociad1	chr5	73306577	73313939	+	cass	0.0351449
Atp6v0a1	chr11	101009483	101020569	+	mutx	0.0352271
Rnf14	chr18	38296693	38299925	+	cass	0.0355303
Robo2	chr16	73928023	73933867	-	cass	0.0359108
Snap47	chr11	59437977	59449970	-	cass	0.0363406
Cadps	chr14	12485640	12489103	-	cass	0.0368586
Nmt2	chr2	3305396	3309610	+	cass	0.0368979
Pde8b	chr13	95052887	95090355	-	taca	0.0370281
Dnm1l	chr16	16341421	16346144	-	cass	0.0373093
Prpf18	chr2	4645568	4648317	-	cass	0.0375068
Rapgef6	chr11	54691237	54699285	+	cass	0.0376901
Tpd52l2	chr2	181499844	181513086	+	mutx	0.0377931
Fau	chr19	6057950	6058324	+	alt3	0.0380158
Myt1l	chr12	29811372	29827830	+	alt3	0.038036
Eef1a1	chr9	78478968	78479533	-	iret	0.0382815
2410002F23Rik	chr7	44246789	44248294	+	cass	0.0383116
Eml2	chr7	19201564	19202595	+	cass	0.0384318
Mff	chr1	82741817	82750603	+	cass	0.03878
Mff	chr1	82741817	82750603	+	taca	0.0388504
Neo1	chr9	58880591	58888492	-	cass	0.0392615
Eef1a1	chr9	78478957	78479533	-	iret	0.0392631
Bin1	chr18	32424819	32432092	+	cass	0.039486
Syt1	chr10	108636550	108642397	-	alt3	0.0397362
Magi1	chr6	93686781	93697486	-	cass	0.040896
Spna2	chr2	29965676	29978615	+	cass	0.0409544
Dock10	chr1	80501690	80505462	-	cass	0.0410058
Chl1	chr6	103665810	103668847	+	cass	0.0410485
Cdk4	chr10	127063636	127064719	+	cass	0.0413078
Clta	chr4	44025448	44032844	+	cass	0.0414006
Cdk4	chr10	127063636	127064719	+	cass	0.0414937
Hnrnph1	chr11	50384643	50386529	+	cass	0.0415149
Fam49b	chr15	63956599	63970967	-	cass	0.0416611
Dos	chr10	80136349	80136937	-	cass	0.0417393
Smox	chr2	131511983	131516442	+	alt3	0.041858
Smox	chr2	131520094	131522218	+	cass	0.0423423
Tbc1d9b	chr11	50163824	50168801	+	cass	0.0424069
Apbb1	chr7	105567253	105567483	-	iret	0.042635
Eif4a2	chr16	23111816	23113947	+	cass	0.0428549
Apc	chr18	34221251	34268378	+	cass	0.0428595
Cdk19	chr10	40436071	40466768	+	cass	0.0429126
Cnot2	chr10	116527826	116549174	-	cass	0.0429289
Snrpa1	chr7	66069423	66070664	+	cass	0.0429719
Cnot2	chr10	116527826	116549174	-	cass	0.0431468
Dos	chr10	80136349	80136937	-	cass	0.0431826
Ckb	chr12	111671214	111671578	-	iret	0.0432446
Lrp8	chr4	107847443	107851426	+	cass	0.0432653
Smox	chr2	131520094	131522218	+	taca	0.0434505
Smox	chr2	131511983	131516387	+	alt3	0.0436779
Kif21a	chr15	90943764	90952817	-	cass	0.0440392
Thoc7	chr14	13954538	13961226	-	cass	0.0441197
Mbp	chr18	82575171	82584167	+	cass	0.044134
Ptprs	chr17	56424879	56434596	-	cass	0.0441694
Ankrd11	chr8	122899978	122908805	-	cass	0.0442104
Dbndd2	chr2	164486523	164488387	+	cass	0.0443568
Glyr1	chr16	5030184	5037056	-	mutx	0.0444451
Strada	chr11	106173678	106187179	-	cass	0.0446725
Clip1	chr5	123623212	123631168	-	cass	0.0447537
Cacnb4	chr2	52477691	52675810	-	cass	0.0448063
Dmd	chrX	85190609	85202764	+	cass	0.0448972
Dmd	chrX	85190609	85202764	+	cass	0.045111
Tmem234	chr4	129600982	129602260	+	cass	0.0452357
Smox	chr2	131511983	131516246	+	alt3	0.0456633
Aktip	chr8	91131040	91133996	-	alt3	0.0463468
Mtx1	chr3	89212682	89212945	-	iret	0.0463909
Mdp1	chr14	55659987	55660227	-	iret	0.046539
Eif4a2	chr16	23111816	23113947	+	cass	0.0467597
Smox	chr2	131511983	131516442	+	alt3	0.0473946
Hmgn3	chr9	83109941	83111105	-	iret	0.0475991
Plp1	chrX	136831070	136832213	+	alt5	0.0481182
Clta	chr4	44025448	44032844	+	taca	0.0484118
Kidins220	chr12	25038323	25051225	+	cass	0.0485587
Syt6	chr3	103626981	103635178	+	cass	0.048613
Rbm12	chr2	156079338	156111921	-	taca	0.0486262
Kidins220	chr12	25038323	25051225	+	taca	0.0488278
Xaf1	chr11	72303326	72308923	+	taca	0.0493652

## Sheet: Splice variants with TIA1 peaks
Cassette alternative splicing events (FDR < 0.05) in PS19 (P301S TIA1+/+) vs WT cortex with TIA1 iCLIP binding signatures
gene_symbol	gene	name	dI_g1_vs_g2	pvalue	FDR	AStype
Strada	72149//Strada	CA-72149-9479-11984-12042-22822[INC][5/17]	-0.483025	0.00309137	0.0446725	cass
Ybx1	22608//Ybx1	CA-22608-12405-14643-14733-15065[INC][286/5]	-0.189797	1.36245e-11	8.38721e-09	cass
Nrxn3	18191//Nrxn3	CA-18191-1449216-1479271-1479361-1484635[INC][4/1]	-0.183555	8.2714e-06	0.000669983	cass
Nnat	18111//Nnat	CA-18111-3151-4103-4184-4432[INC][126/61][UPT][DNT]	-0.15437	0.000674396	0.0185338	cass
Rnf114	81018//Rnf114	CA-81018-13957-17424-17553-21231[INC][2/22][UPT]	-0.147719	1.45292e-05	0.000931688	cass
Rps24	20088//Rps24	CA-20088-5813-6371-6389-8094[INC][2/499][DNT]	-0.140029	2.81543e-05	0.00157562	cass
Acsl3	74205//Acsl3	CA-74205-3279-8316-8456-26768[INC][1/1][UPT]	-0.126582	0.00090337	0.0227916	cass
Ttc3	22129//Ttc3	CA-22129-35630-40815-40978-41945[INC][23/29]	-0.123903	4.48134e-11	1.97051e-08	cass
Dlg2	23859//Dlg2	CA-23859-1330348-1332846-1332888-1339905[INC][4/7]	-0.120341	2.56605e-07	3.59014e-05	cass
Nt5c2	76952//Nt5c2	CA-76952-93928-108641-108700-113097[INC][15/81]	-0.12007	0.000239548	0.00888349	cass
Cadm1	54725//Cadm1	CA-54725-286594-302025-302058-320815[INC][9/5]	-0.119593	1.03031e-05	0.000792824	cass
Wdr37	207615//Wdr37	CA-207615-3861-4014-4094-13465[INC][1/43][UPT]	-0.104626	1.51356e-05	0.000931747	cass
Kif21a	16564//Kif21a	CA-16564-100238-101574-101703-109047[INC][1/3]	-0.100793	0.00293309	0.0440392	cass
Rapgef6	192786//Rapgef6	CA-192786-171896-174425-174728-176235[INC][8/3][DNT]	-0.0898624	0.00216737	0.0376901	cass
Fam49b	223601//Fam49b	CA-223601-92519-105781-105864-106766[INC][2/37]	-0.0859289	0.0025446	0.0416611	cass
Clasp2	76499//Clasp2	CA-76499-132258-136792-136855-137771[INC][3/12]	-0.0840874	0.000975204	0.0232688	cass
Ptprs	19280//Ptprs	CA-19280-45028-50323-50382-54503[INC][1/27]	-0.0826635	0.00297045	0.0441694	cass
Papss1	23971//Papss1	CA-23971-3216-5734-5911-17543[INC][9/104][UPT]	-0.078577	7.59144e-11	2.59627e-08	cass
Morf4l2	56397//Morf4l2	CA-56397-6882-11064-11141-12185[INC][342/10][DNT]	-0.0725011	8.02683e-11	2.47066e-08	cass
Ociad1	68095//Ociad1	CA-68095-17005-20480-20633-23649[INC][2/3][DNT]	-0.0343511	0.00192966	0.0351449	cass
App	11820//App	CA-11820-120384-132964-133132-146342[INC][27/45]	-0.010679	0.000634608	0.0177575	cass
Sf3b1	81898//Sf3b1	CA-81898-14103-15554-15610-15916[INC][2/78]	-0.00644919	0.00179837	0.0333457	cass
Prnp	19122//Prnp	CA-19122-5365-11100-12641-29492[INC][1/221][DNT]	-0.00418224	0.000750681	0.0202684	cass
Maged1	94275//Maged1	CA-94275-3183-3750-3824-4527[INC][378/11][UPT]	0.011224	0.00170605	0.0324149	cass
Paip2	67869//Paip2	CA-67869-3093-13071-13153-15204[INC][3/191][UPT]	0.0354443	0.000150212	0.00616471	cass
Rbm39	170791//Rbm39	CA-170791-4064-4288-4361-5855[INC][26/128]	0.0448125	0.000159464	0.00645831	cass
Csnk1a1	93687//Csnk1a1	CA-93687-16981-19292-19376-22828[INC][4/70]	0.0451365	0.0012347	0.0275391	cass
Hnrnph1	59013//Hnrnph1	CA-59013-10018-10422-10472-11058[INC][83/18][DNT]	0.0548482	0.00252219	0.0415149	cass
Dclk1	13175//Dclk1	CA-13175-277461-282324-282398-294044[INC][7/36][DNT]	0.0560912	0.000504019	0.0156704	cass
Mff	75734//Mff	CA-75734-20059-25165-25225-28602[INC][9/2]	0.0579007	0.00226784	0.03878	cass
Evi5	14020//Evi5	CA-14020-80295-82250-82409-87599[INC][18/1]	0.0611405	0.000546671	0.0166599	cass
Clta	12757//Clta	CA-12757-15918-20572-20626-22758[INC][7/201][DNT]	0.0620087	0.00256904	0.0414006	cass
Dlg1	13383//Dlg1	CA-13383-82828-111314-111413-121339[INC][19/20]	0.0673392	0.000384648	0.0127306	cass
Oxr1	170719//Oxr1	CA-170719-381571-404188-404269-405977[INC][5/12]	0.0737837	0.00178193	0.0332411	cass
Kif1b	16561//Kif1b	CA-16561-48563-49497-49539-52617[INC][24/2][UPT]	0.0804295	2.50993e-06	0.000275913	cass
Tbc1d9b	76795//Tbc1d9b	CA-76795-35537-39809-39866-40336[INC][28/9]	0.0915975	0.00267282	0.0424069	cass
Dnm1l	74006//Dnm1l	CA-74006-16033-19295-19334-20562[INC][13/95]	0.0979324	0.00212122	0.0373093	cass
Limch1	77569//Limch1	CA-77569-231823-250303-250339-254280[INC][17/6]	0.103305	0.00189566	0.0347311	cass
Dtna	13527//Dtna	CA-13527-62828-85067-85289-122747[INC][3/28]	0.11011	2.80088e-06	0.00028737	cass
Chd5	269610//Chd5	CA-269610-40717-40929-41040-41318[INC][6/2]	0.111532	6.29094e-06	0.00060511	cass
Pkp4	227937//Pkp4	CA-227937-56965-57084-57181-108538[INC][1/21]	0.11432	0.000137412	0.00587436	cass
Slc30a9	109108//Slc30a9	CA-109108-11889-20720-20777-22896[INC][1/10]	0.118171	1.318e-05	0.000881917	cass
Ssr1	107513//Ssr1	CA-107513-13798-14081-14096-17384[INC][7/54][DNT]	0.138967	0.000311964	0.0112968	cass
Dmd	13405//Dmd	CA-13405-2244833-2251634-2251666-2256601[INC][7/5][DNT]	0.145565	0.00307775	0.0448972	cass
Luc7l	66978//Luc7l	CA-66978-3182-4064-4135-5121[INC][13/35][UPT]	0.156852	0.000947623	0.0229668	cass
Ubp1	22221//Ubp1	CA-22221-31006-31442-31550-36618[INC][15/19]	0.178927	1.18693e-05	0.000830309	cass
Zcchc12	72693//Zcchc12	CA-72693-3109-3200-3255-3605[INC][6/8][UPT]	0.288979	0.000622197	0.0177326	cass
Stx3	20908//Stx3	CA-20908-30658-32310-32356-32772[INC][3/46]	0.359248	7.8082e-06	0.000667602	cass
Kank1	107351//Kank1	CA-107351-188826-189936-190182-191695[INC][8/1]	0.637349	2.76346e-06	0.000293308	cass
