# Supplementary material for: Dysregulation of RNA Splicing in Tauopathies
Source: Cell Rep. Author manuscript; Available in PMC 2020 Jan 3. (PMC6941411; doi:10.1016/j.celrep.2019.11.093)
Supplement: 7 [file NIHMS1547525-supplement-7.xlsx]

## Sheet: Sheet1
GO Cellular Component annotation terms significantly enriched in the gene list of alternatively spliced mRNA transcripts in PS19 vs WT cortex
Category	Term	Count	PValue	Genes	Fold Enrichment	FDR
GOTERM_CC_ALL	GO:0045202~synapse	33	4.51192e-15	KCNC2, SYT1, SEPT3, CADM1, CLSTN1, CASK, SYT6, SYT7, ATP2B1, MFF, PACSIN1, SHISA9, TMEM57, DMD, DLG3, CDK16, SNAP25, DLG2, APC, SYNPO, DLG1, DTNA, ICA1, DLGAP1, DNM1L, DLGAP4, GRIA3, CADPS, GRIA2, GRIA1, ERC2, ERC1, APBB1	5.63528	6.22835e-12
GOTERM_CC_ALL	GO:0042734~presynaptic membrane	15	1.50349e-13	KCNC2, SYT1, SEPT3, SNAP91, STX3, NRXN2, NRXN3, CASK, SYT7, GRIA2, NPTN, ERC2, APBB1, SNAP25, DLG1	17.2474	2.05502e-10
GOTERM_CC_ALL	GO:0016020~membrane	130	4.5301e-11	KCNC2, SYT1, CADM1, STOML1, CNOT2, CASK, SYT6, SYT7, COX5A, SSR1, MAGED1, ATP2B1, MFF, PACSIN1, APP, FAM49B, ROBO2, SLC4A4, TBC1D9B, BSG, MAGI1, PTPRS, RND2, NCAM1, MGAT1, LHFPL3, DDX39, RPS19, HUWE1, FNBP1L, NPTN, CLIP1, ERC2, ERC1, BIN1, DBN1, SNAP91, LMBR1, SNX6, ADCYAP1R1, COPZ1, MTX1, CALU, ATF2, SERINC3, DMD, NUMB, CLASP2, SLC30A9, RPS24, EEF1A1, TMEM222, CPNE6, OCIAD1, EPHA5, NMT2, ATP7A, …	1.602	6.19308e-08
GOTERM_CC_ALL	GO:0014069~postsynaptic density	20	4.69541e-11	BCAS1, DLGAP1, SNAP91, CAMK2G, CLSTN1, RGS19, GRIA3, GRIA2, GRIA1, PKP4, NPTN, DLG3, CAMK2B, LRP8, ERC2, DBN1, DLG2, DCLK1, DLG1, SYNPO	7.21647	6.41908e-08
GOTERM_CC_ALL	GO:0031410~cytoplasmic vesicle	31	9.02827e-11	SYT1, CLTA, CLTB, SNX6, COPZ1, STOML1, SYT6, SYT7, MFF, APP, PACSIN1, TBC1D17, NUMB, CDK16, ICA1, DNM1L, PIK3C2A, CPNE6, RGS19, ATP7A, CADPS, RND2, KIF1B, FNBP1L, DENND4C, ATP6V0A1, KLHL12, CLIP1, TNK2, GGNBP2, ATP8A1	4.1383	1.23425e-07
GOTERM_CC_ALL	GO:0005737~cytoplasm	124	1.58903e-10	SYT1, SEPT3, CNOT2, CASK, SYT6, MAGED1, PACSIN1, APP, NT5C2, SMOX, MAGI1, BTBD9, NCAM1, NFU1, DDX39, RPS19, HUWE1, FNBP1L, CLIP1, ERC2, ERC1, BIN1, DBN1, SUDS3, ARPP21, DBNDD2, SNX6, ADCYAP1R1, COPZ1, TTC3, ATF2, RPS25, TRP53BP1, NDRG4, DMD, NUMB, NDRG2, CLASP2, SLC30A9, RNF14, RPS24, SEPW1, EEF1A1, NIN, PAIP2, CPNE6, NXF1, TPD52L2, UBP1, NMT2, SRSF5, AKTIP, PKP4, KCTD17, RGS7, TNK2, HNRNPH1, GLY…	1.61263	2.17236e-07
GOTERM_CC_ALL	GO:0030054~cell junction	31	1.12255e-09	KCNC2, SYT1, SEPT3, CADM1, CLSTN1, SYT6, SYT7, ATP2B1, MFF, PACSIN1, SHISA9, DMD, CDK16, SNAP25, DLG2, SYNPO, DLG1, DTNA, APC, ICA1, DLGAP1, DNM1L, MAGI1, GRIA3, CADPS, GRIA2, GRIA1, PKP4, ERC2, TNK2, DBN1	3.72332	1.53464e-06
GOTERM_CC_ALL	GO:0030425~dendrite	25	2.79882e-09	KCNC2, CADM1, CASK, SYT7, YBX1, SNAP47, CAMK2B, KIF21A, DLG2, SYNPO, APC, ICA1, STX3, NIN, CPNE6, DLGAP4, GRIA3, EPHA5, GRIA2, GRIA1, NPTN, LRP8, TNK2, CACNA1D, CHL1	4.39984	3.82626e-06
GOTERM_CC_ALL	GO:0043005~neuron projection	22	2.02824e-08	KCNC2, SYT1, SEPT3, HSP90AA1, STX3, CADM1, ADCYAP1R1, ATP7A, APP, PACSIN1, KIF1B, TMEM57, FAM107A, GRIA2, GRIA1, ENO2, ERC2, CDK16, SNAP25, CALM2, APC, DLG1	4.51717	2.7728e-05
GOTERM_CC_ALL	GO:0043025~neuronal cell body	24	6.54235e-08	KCNC2, HSP90AA1, DLGAP4, GRIA3, NEO1, SYT7, MBP, ATP7A, EPHA5, NCAM1, GRIA2, GRIA1, ENO2, SNAP47, DLG3, LRP8, ERC2, TNK2, APBB1, DBN1, CACNA1D, SNAP25, DLG2, APC	3.87581	8.94402e-05
GOTERM_CC_ALL	GO:0005886~plasma membrane	92	2.39146e-07	KCNC2, SYT1, CLTB, CADM1, CLSTN1, MORF4L2, STOML1, CASK, SYT6, SYT7, MCF2L, KANK1, MBP, ATP2B1, MAGED1, PKM, APP, PACSIN1, ANKRD11, RAPGEF6, SNAP47, DLG3, ROBO2, SLC4A4, CDK16, KCNQ2, DLG2, DLG1, BSG, STX3, HSP90AA1, MAGI1, PIK3C2A, ARL6, NCAM1, ACVR2A, FNBP1L, NPTN, PRNP, DBN1, CHL1, SNAP91, REPS1, ADCYAP1R1, GPM6B, CACNB4, NEO1, APLP2, SERINC3, MTMR1, SHISA9, DGKB, DMD, NUMB, ENO2, PPP3CB, IPCE…	1.62778	0.000326935
GOTERM_CC_ALL	GO:0030426~growth cone	13	3.36074e-07	NCAM1, APP, STX3, GRIA2, DLG3, NDRG2, ERC2, TNK2, SNAP25, APBB1, DBN1, CALM2, APC	7.05081	0.000459445
GOTERM_CC_ALL	GO:0043195~terminal bouton	11	7.59188e-07	KCNC2, SYT1, PACSIN1, APP, SNAP91, GRIA2, ATP6V0A1, GRIA3, SYT7, ERC2, SNAP25	8.39474	0.00103788
GOTERM_CC_ALL	GO:0045211~postsynaptic membrane	14	1.96011e-06	KCNC2, DLGAP1, SNAP91, GRIA2, GRIA1, DMD, CLSTN1, DLG3, GRIA3, APBB1, DBN1, DLG2, SYNPO, DLG1	5.43836	0.00267962
GOTERM_CC_ALL	GO:0008021~synaptic vesicle	11	2.06751e-06	SYT1, MFF, SNAP91, STX3, CADM1, GRIA2, GRIA1, SYT7, BIN1, CDK16, SNAP25	7.52861	0.00282645
GOTERM_CC_ALL	GO:0043209~myelin sheath	13	2.49336e-06	EEF1A1, PLP1, HSP90AA1, IMMT, PRDX2, COX5A, CKB, MBP, NCAM1, PKM, PACSIN1, ENO2, SNAP25	5.83895	0.00340861
GOTERM_CC_ALL	GO:0030424~axon	17	6.7359e-06	KCNC2, SYT1, CADM1, NIN, CPNE6, EPHA5, NCAM1, APP, TMEM57, LRP8, TNK2, BIN1, KIF21A, SNAP25, APC, SYNPO, DTNA	3.96223	0.00920824
GO Biological Process annotation terms significantly enriched in the gene list of alternatively spliced mRNA transcripts in PS19 vs WT cortex
Category	Term	Count	PValue	Genes	Fold Enrichment	FDR
GOTERM_BP_ALL	GO:0051641~cellular localization	73	1.11299e-15	SYT1, KIF22, HMGN3, CLTA, CLTB, CASK, SYT6, SYT7, YBX1, KANK1, SSR1, MFF, APP, PACSIN1, TBC1D17, EVI5, RAPGEF6, SNAP47, DLG3, CDK16, DLG2, DLG1, TBC1D9B, DYNC1I1, BSG, STX3, HSP90AA1, NRXN2, NRXN3, ARL6, BTBD9, DDX39, KIF1B, HUWE1, FNBP1L, NPTN, CLIP1, THOC7, KLHL12, ERC1, BIN1, DBN1, SNAP91, SNX6, ADCYAP1R1, MTX1, COPZ1, FKBP1A, GPM6B, DMD, NUMB, PPP3CB, ACTL6A, CLASP2, FBXW11, ACSL3, SNAP25, DC…	2.68273	2.02061e-12
GOTERM_BP_ALL	GO:0006810~transport	100	2.94491e-13	KCNC2, SYT1, HMGN3, CADM1, STOML1, CASK, SYT6, SYT7, KANK1, SSR1, ATP2B1, MFF, APP, PACSIN1, TBC1D17, SLC4A4, TBC1D9B, BSG, BTBD9, NCAM1, DDX39, HUWE1, FNBP1L, CLIP1, ERC1, BIN1, DBN1, SNAP91, SNX6, ADCYAP1R1, COPZ1, MTX1, CACNB4, CALU, ATF2, SERINC3, NDRG4, DMD, CLASP2, SLC30A9, NXF1, EPHA5, ATP7A, AKTIP, TNK2, CACNA1D, ATP5D, CLTA, CLTB, EVI5, SNAP47, PDE8B, CDK16, KCNQ2, AGAP2, ATP5J, DLG1, DY…	1.96282	5.35982e-10
GOTERM_BP_ALL	GO:0051234~establishment of localization	102	3.02842e-13	KCNC2, SYT1, HMGN3, CADM1, STOML1, CASK, SYT6, SYT7, KANK1, SSR1, ATP2B1, MFF, APP, PACSIN1, TBC1D17, SLC4A4, TBC1D9B, BSG, BTBD9, NCAM1, DDX39, HUWE1, FNBP1L, CLIP1, ERC1, BIN1, DBN1, SNAP91, SNX6, ADCYAP1R1, COPZ1, MTX1, CACNB4, CALU, ATF2, SERINC3, NDRG4, DMD, CLASP2, SLC30A9, NXF1, EPHA5, ATP7A, AKTIP, TNK2, CACNA1D, PLEKHA1, ATP5D, KIF22, CLTA, CLTB, EVI5, SNAP47, PDE8B, KCNQ2, CDK16, AGAP2,…	1.93843	5.51137e-10
GOTERM_BP_ALL	GO:0051179~localization	117	6.77306e-13	KCNC2, SYT1, HMGN3, CADM1, STOML1, CASK, SYT6, SYT7, KANK1, SSR1, ATP2B1, MFF, APP, PACSIN1, TBC1D17, RAPGEF6, SLC4A4, TBC1D9B, BSG, BTBD9, NCAM1, DDX39, RPS19, HUWE1, FNBP1L, NPTN, CLIP1, ERC1, BIN1, DBN1, SNAP91, SNX6, ADCYAP1R1, COPZ1, MTX1, CACNB4, CALU, ATF2, SERINC3, NDRG4, DMD, NUMB, CLASP2, SLC30A9, NIN, NXF1, EPHA5, ATP7A, AKTIP, TNK2, CACNA1D, PLEKHA1, ATP5D, KIF22, CLTA, CLTB, YBX1, EV…	1.76638	1.23258e-09
GOTERM_BP_ALL	GO:0051649~establishment of localization in cell	56	3.1083e-12	SYT1, KIF22, CLTA, CLTB, CASK, SYT6, SYT7, KANK1, SSR1, MFF, APP, PACSIN1, TBC1D17, EVI5, SNAP47, TBC1D9B, DLG1, DYNC1I1, BSG, HSP90AA1, STX3, NRXN2, NRXN3, ARL6, BTBD9, DDX39, KIF1B, HUWE1, FNBP1L, THOC7, CLIP1, KLHL12, ERC1, DBN1, SNAP91, SNX6, ADCYAP1R1, MTX1, COPZ1, FKBP1A, GPM6B, DMD, PPP3CB, ACTL6A, CLASP2, SNAP25, FBXW11, TRIM28, STRADA, RGS19, NXF1, CADPS, AKTIP, TOM1L2, LIME1, CALM2	2.76072	5.65623e-09
GOTERM_BP_ALL	GO:0051049~regulation of transport	55	1.02976e-10	KCNC2, SYT1, HMGN3, CADM1, STOML1, CASK, SYT6, SYT7, KANK1, MFF, PACSIN1, EVI5, PDE8B, KCNQ2, CDK16, TBC1D9B, DLG1, HSP90AA1, PIK3C2A, BTBD9, NCAM1, ACVR2A, HUWE1, PRNP, BIN1, DBN1, SNAP91, ADCYAP1R1, NNAT, FKBP1A, GPM6B, NEO1, CACNB4, SHISA9, NDRG4, DMD, PPP3CB, ACTL6A, CLASP2, SNAP25, ACSL3, FBXW11, ICA1, DNM1L, TRIM28, RGS19, ATP7A, CADPS, EPHA5, LIME1, TNK2, APBB1, CACNA1D, CALM2, ATP8A1	2.55419	1.87388e-07
GOTERM_BP_ALL	GO:1902578~single-organism localization	79	1.63708e-10	ATP5D, KCNC2, SYT1, HMGN3, CADM1, STOML1, CASK, SYT6, SYT7, KANK1, SSR1, ATP2B1, MFF, APP, PACSIN1, RAPGEF6, SNAP47, DLG3, PDE8B, SLC4A4, CDK16, KCNQ2, DLG2, DLG1, ATP5J, DYNC1I1, BSG, STX3, HSP90AA1, NRXN2, NRXN3, PIK3C2A, ARL6, BTBD9, NCAM1, ACVR2A, KIF1B, FNBP1L, CLIP1, PRNP, DBN1, SNAP91, ADCYAP1R1, CAMK2G, NNAT, FKBP1A, GPM6B, CACNB4, NEO1, CALU, SERINC3, SHISA9, DMD, NUMB, PPP3CB, CAMK2B, C…	2.01698	2.97903e-07
GOTERM_BP_ALL	GO:0071840~cellular component organization or biogenesis	116	2.80079e-10	KCNC2, SYT1, HMGN3, CADM1, MORF4L2, CNOT2, SYT6, SYT7, KANK1, SSR1, MFF, APP, PACSIN1, RAPGEF6, ROBO2, TBC1D9B, BSG, BTBD9, RND2, NCAM1, NFU1, RPS19, HUWE1, FNBP1L, NPTN, CLIP1, BIN1, DBN1, SUDS3, SNAP91, SNX6, MTX1, CACNB4, TTC3, ATF2, RPS25, NDRG4, DMD, NUMB, CLASP2, RPS24, EEF1A1, NIN, CPNE6, YTHDC1, EPHA5, ATP7A, AKTIP, PKP4, KCTD17, TNK2, UTP14B, PLEKHA1, KIF22, CLSTN1, EIF2A, MBP, WDR37, EV…	1.63119	5.09666e-07
GOTERM_BP_ALL	GO:0016043~cellular component organization	113	6.05776e-10	KCNC2, SYT1, HMGN3, CADM1, MORF4L2, CNOT2, SYT6, SYT7, KANK1, SSR1, MFF, APP, PACSIN1, RAPGEF6, ROBO2, TBC1D9B, BSG, BTBD9, RND2, NCAM1, NFU1, RPS19, HUWE1, FNBP1L, NPTN, CLIP1, BIN1, DBN1, SUDS3, SNAP91, SNX6, MTX1, CACNB4, TTC3, ATF2, RPS25, NDRG4, DMD, NUMB, CLASP2, EEF1A1, NIN, CPNE6, YTHDC1, EPHA5, ATP7A, AKTIP, PKP4, KCTD17, TNK2, PLEKHA1, KIF22, CLSTN1, EIF2A, MBP, EVI5, SNAP47, DLG3, CDK1…	1.63365	1.10234e-06
GOTERM_BP_ALL	GO:0007267~cell-cell signaling	43	1.28014e-09	SYT1, HMGN3, SNAP91, CLSTN1, NNAT, SYT6, CACNB4, SYT7, KANK1, SHISA9, PPP3CB, SNAP47, DLG3, CAMK2B, PDE8B, NDRG2, CDK16, SNAP25, FBXW11, DLG2, APC, DLG1, CSNK1A1, ICA1, DLGAP1, STX3, NRXN2, NRXN3, PAIP2, RGS19, ARL6, CADPS, NCAM1, EPHA5, ACVR2A, KIF1B, GRIA2, GRIA1, NPTN, KLHL12, LRP8, DBN1, CACNA1D	2.82099	2.3295e-06
GOTERM_BP_ALL	GO:0007399~nervous system development	60	1.43985e-09	KCNC2, SYT1, CADM1, CLSTN1, KANK1, MBP, CKB, ATP2B1, APP, PACSIN1, TMEM57, DLG3, ROBO2, CDK16, DLG2, DLG1, ATP5J, HSP90AA1, STX3, NRXN2, NRXN3, PTPRS, ARL6, KIDINS220, ARHGEF10, RND2, NCAM1, MYT1L, NPTN, CLIP1, BIN1, DBN1, SUDS3, CHL1, SNAP91, CAMK2G, NNAT, NEO1, APLP2, TTC3, NDRG4, DMD, NUMB, ACTL6A, CAMK2B, NDRG2, SNAP25, CHD5, ACSL3, DCLK1, APC, EEF1A1, PLP1, NIN, CPNE6, ATP7A, EPHA5, LRP8, AP…	2.25277	2.62013e-06
GOTERM_BP_ALL	GO:0033036~macromolecule localization	67	1.71443e-09	HMGN3, CLTA, CLTB, CADM1, CASK, SYT7, KANK1, YBX1, SSR1, MFF, PACSIN1, TBC1D17, EVI5, RAPGEF6, DLG3, PDE8B, CDK16, DLG2, DLG1, TBC1D9B, BSG, STX3, HSP90AA1, NRXN2, G3BP2, ARL6, DDX39, HUWE1, NPTN, CLIP1, THOC7, ERC1, DBN1, SNAP91, SNX6, MTX1, COPZ1, NNAT, GPM6B, NEO1, DMD, NUMB, PPP3CB, ACTL6A, CLASP2, FBXW11, SNAP25, ACSL3, DCLK1, DLGAP1, ICA1, DNM1L, TRIM28, STRADA, RGS19, NXF1, PRPF18, CADPS, …	2.10269	3.1198e-06
GOTERM_BP_ALL	GO:0044765~single-organism transport	73	2.89278e-09	ATP5D, KCNC2, SYT1, HMGN3, CADM1, STOML1, CASK, SYT6, SYT7, KANK1, SSR1, ATP2B1, MFF, APP, PACSIN1, SNAP47, PDE8B, SLC4A4, CDK16, KCNQ2, DLG1, ATP5J, DYNC1I1, BSG, HSP90AA1, STX3, NRXN2, NRXN3, PIK3C2A, ARL6, BTBD9, NCAM1, ACVR2A, KIF1B, FNBP1L, CLIP1, PRNP, SNAP91, ADCYAP1R1, CAMK2G, NNAT, FKBP1A, GPM6B, CACNB4, NEO1, CALU, SERINC3, SHISA9, DMD, PPP3CB, CAMK2B, CLASP2, FBXW11, SNAP25, ACSL3, SLC…	1.98118	5.26406e-06
GOTERM_BP_ALL	GO:0008104~protein localization	61	3.04318e-09	HMGN3, CLTA, CLTB, CADM1, CASK, SYT7, KANK1, YBX1, SSR1, MFF, PACSIN1, TBC1D17, EVI5, RAPGEF6, DLG3, PDE8B, CDK16, DLG2, DLG1, TBC1D9B, BSG, HSP90AA1, STX3, NRXN2, ARL6, HUWE1, NPTN, CLIP1, ERC1, DBN1, SNAP91, SNX6, MTX1, COPZ1, NNAT, GPM6B, NEO1, DMD, NUMB, PPP3CB, ACTL6A, CLASP2, SNAP25, ACSL3, FBXW11, DCLK1, ICA1, DLGAP1, DNM1L, TRIM28, STRADA, RGS19, CADPS, EPHA5, AKTIP, GRIA2, TOM1L2, DENND4…	2.18775	5.53775e-06
GOTERM_BP_ALL	GO:0099536~synaptic signaling	27	3.33243e-09	SYT1, SNAP91, CLSTN1, SYT6, SYT7, CACNB4, SHISA9, SNAP47, DLG3, CAMK2B, SNAP25, DLG2, DLG1, ICA1, DLGAP1, STX3, NRXN2, PAIP2, NRXN3, NCAM1, CADPS, KIF1B, GRIA2, GRIA1, NPTN, LRP8, DBN1	4.0212	6.0641e-06
GOTERM_BP_ALL	GO:0098916~anterograde trans-synaptic signaling	27	3.33243e-09	SYT1, SNAP91, CLSTN1, SYT6, SYT7, CACNB4, SHISA9, SNAP47, DLG3, CAMK2B, SNAP25, DLG2, DLG1, ICA1, DLGAP1, STX3, NRXN2, PAIP2, NRXN3, NCAM1, CADPS, KIF1B, GRIA2, GRIA1, NPTN, LRP8, DBN1	4.0212	6.0641e-06
GOTERM_BP_ALL	GO:0007268~chemical synaptic transmission	27	3.33243e-09	SYT1, SNAP91, CLSTN1, SYT6, SYT7, CACNB4, SHISA9, SNAP47, DLG3, CAMK2B, SNAP25, DLG2, DLG1, ICA1, DLGAP1, STX3, NRXN2, PAIP2, NRXN3, NCAM1, CADPS, KIF1B, GRIA2, GRIA1, NPTN, LRP8, DBN1	4.0212	6.0641e-06
GOTERM_BP_ALL	GO:0099537~trans-synaptic signaling	27	3.33243e-09	SYT1, SNAP91, CLSTN1, SYT6, SYT7, CACNB4, SHISA9, SNAP47, DLG3, CAMK2B, SNAP25, DLG2, DLG1, ICA1, DLGAP1, STX3, NRXN2, PAIP2, NRXN3, NCAM1, CADPS, KIF1B, GRIA2, GRIA1, NPTN, LRP8, DBN1	4.0212	6.0641e-06
GOTERM_BP_ALL	GO:0031346~positive regulation of cell projection organization	22	7.27585e-09	EEF1A1, SYT1, HSP90AA1, NIN, CPNE6, KIDINS220, ATP7A, RND2, PACSIN1, FNBP1L, NDRG4, DMD, NUMB, NPTN, KCTD17, CLIP1, CAMK2B, LRP8, ROBO2, APBB1, DBN1, APC	4.77653	1.324e-05
GOTERM_BP_ALL	GO:1902580~single-organism cellular localization	34	2.57723e-08	SYT1, SYT6, SYT7, KANK1, SSR1, MFF, APP, PACSIN1, NUMB, RAPGEF6, PPP3CB, SNAP47, DLG3, CLASP2, ACSL3, FBXW11, SNAP25, DLG2, DLG1, DYNC1I1, BSG, HSP90AA1, STX3, NRXN2, TRIM28, RGS19, ARL6, BTBD9, CADPS, KIF1B, FNBP1L, DENND4C, CLIP1, LIME1	3.00659	4.68984e-05
GOTERM_BP_ALL	GO:0032879~regulation of localization	61	3.70496e-08	KCNC2, SYT1, HMGN3, CADM1, STOML1, CASK, SYT6, SYT7, KANK1, MFF, PACSIN1, EVI5, PDE8B, DOCK10, KCNQ2, CDK16, TBC1D9B, DLG1, HSP90AA1, STX3, PIK3C2A, BTBD9, NCAM1, ACVR2A, HUWE1, NPTN, BIN1, PRNP, DBN1, SNAP91, ADCYAP1R1, NNAT, FKBP1A, GPM6B, NEO1, CACNB4, SHISA9, NDRG4, DMD, NUMB, PPP3CB, ACTL6A, CLASP2, SNAP25, ACSL3, FBXW11, DCLK1, APC, ICA1, DNM1L, TRIM28, RGS19, ATP7A, CADPS, EPHA5, LIME1, TN…	2.0468	6.74199e-05
GOTERM_BP_ALL	GO:0060322~head development	30	5.09109e-08	KCNC2, SYT1, CADM1, NNAT, APLP2, MBP, CKB, ATP2B1, APP, TMEM57, NDRG4, ANKRD11, NUMB, ROBO2, NDRG2, ACSL3, CHD5, DCLK1, ATP5J, PLP1, NIN, PTPRS, ARL6, ATP7A, NCAM1, EPHA5, LRP8, CALM2, SUDS3, PLEKHA1	3.21967	9.26438e-05
GOTERM_BP_ALL	GO:0045184~establishment of protein localization	50	7.16771e-08	CLTA, HMGN3, CLTB, CADM1, CASK, SYT7, KANK1, SSR1, MFF, PACSIN1, TBC1D17, EVI5, PDE8B, CDK16, TBC1D9B, DLG1, BSG, HSP90AA1, STX3, ARL6, HUWE1, CLIP1, ERC1, SNAP91, SNX6, COPZ1, NNAT, MTX1, GPM6B, NEO1, PPP3CB, ACTL6A, CLASP2, SNAP25, ACSL3, FBXW11, ICA1, DNM1L, TRIM28, STRADA, RGS19, CADPS, EPHA5, GRIA2, AKTIP, TOM1L2, DENND4C, LIME1, APBB1, PLEKHA1	2.24108	0.000130432
GOTERM_BP_ALL	GO:0016192~vesicle-mediated transport	37	8.76338e-08	SYT1, CLTA, SNAP91, CLTB, SNX6, COPZ1, SYT6, SYT7, CALU, APP, PACSIN1, TBC1D17, EVI5, NDRG4, PPP3CB, SNAP47, CLASP2, CDK16, SNAP25, TBC1D9B, CSNK1A1, STX3, DNM1L, PIK3C2A, BTBD9, CADPS, NCAM1, GRIA2, AKTIP, FNBP1L, GRIA1, KLHL12, LRP8, TNK2, BIN1, ERC1, ATP8A1	2.68922	0.000159469
GOTERM_BP_ALL	GO:0061024~membrane organization	31	8.94912e-08	SYT1, SYT6, SYT7, SSR1, MBP, ATF2, MFF, PACSIN1, NUMB, RAPGEF6, SNAP47, DLG3, CLASP2, ACSL3, SNAP25, DLG2, DLG1, BSG, DNM1L, STX3, HSP90AA1, NRXN2, IMMT, ARL6, FNBP1L, DENND4C, KLHL12, CLIP1, DBN1, CALM2, ATP8A1	3.05651	0.000162849
GOTERM_BP_ALL	GO:0044802~single-organism membrane organization	28	1.09468e-07	SYT1, SYT6, SYT7, SSR1, ATF2, MFF, PACSIN1, NUMB, RAPGEF6, SNAP47, DLG3, CLASP2, ACSL3, SNAP25, DLG2, DLG1, BSG, DNM1L, STX3, HSP90AA1, NRXN2, IMMT, ARL6, FNBP1L, DENND4C, CLIP1, DBN1, ATP8A1	3.28312	0.000199201
GOTERM_BP_ALL	GO:0070727~cellular macromolecule localization	43	1.13458e-07	CLTA, CLTB, SNX6, MTX1, COPZ1, CASK, GPM6B, KANK1, YBX1, SSR1, MFF, PACSIN1, EVI5, DMD, NUMB, RAPGEF6, PPP3CB, DLG3, ACTL6A, CLASP2, FBXW11, ACSL3, DLG2, DCLK1, DLG1, TBC1D9B, BSG, HSP90AA1, STX3, DNM1L, NRXN2, TRIM28, STRADA, RGS19, ARL6, PRPF18, HUWE1, TOM1L2, NPTN, DENND4C, CLIP1, LIME1, DBN1	2.41426	0.000206462
GOTERM_BP_ALL	GO:0023051~regulation of signaling	64	1.18292e-07	SYT1, HMGN3, CLSTN1, STOML1, CNOT2, EIF2A, PRDX2, SYT7, MCF2L, KANK1, YBX1, MAGED1, MFF, APP, SNAP47, PDE8B, CDK16, AGAP2, DLG1, STX3, ARL6, CDK4, BTBD9, ARHGEF10, NCAM1, ACVR2A, NPTN, PRNP, DBN1, SNX6, ADCYAP1R1, NNAT, FKBP1A, NEO1, IVNS1ABP, APLP2, SERINC3, SHISA9, NDRG4, DMD, NUMB, PPP3CB, CAMK2B, NDRG2, SNAP25, CHD5, FBXW11, RNF14, SCG2, APC, ICA1, DNM1L, PAIP2, RGS19, GRIA3, EPHA5, GRIA2, GR…	1.93486	0.000215259
GOTERM_BP_ALL	GO:0048518~positive regulation of biological process	99	1.37289e-07	KCNC2, SYT1, HMGN3, CADM1, MORF4L2, CNOT2, CASK, SYT7, KANK1, MAGED1, MFF, APP, PACSIN1, ROBO2, NCAM1, RND2, RPS19, HUWE1, FNBP1L, NPTN, CLIP1, BIN1, DBN1, SUDS3, ADCYAP1R1, CACNB4, ATF2, SERINC3, TRP53BP1, NDRG4, DMD, NUMB, CLASP2, SLC30A9, RNF14, EEF1A1, NIN, CPNE6, EPHA5, ATP7A, SRSF5, AKTIP, PKP4, DYRK1A, KCTD17, TNK2, CACNA1D, PLEKHA1, CDK19, CLSTN1, PRDX2, EIF2A, YBX1, MCF2L, CAMKK1, SNAP47…	1.58243	0.000249827
GOTERM_BP_ALL	GO:0051130~positive regulation of cellular component organization	38	1.66051e-07	SYT1, CLSTN1, CNOT2, MFF, PACSIN1, NDRG4, DMD, NUMB, ACTL6A, ROBO2, CAMK2B, CLASP2, ACSL3, APC, SYNPO, DLG1, EEF1A1, STX3, DNM1L, HSP90AA1, NIN, NRXN3, CPNE6, TRIM28, KIDINS220, ARHGEF10, ATP7A, RND2, HUWE1, FNBP1L, NPTN, KCTD17, CLIP1, LRP8, BIN1, APBB1, DBN1, ATP8A1	2.57454	0.000302166
GOTERM_BP_ALL	GO:0007420~brain development	28	1.93954e-07	KCNC2, SYT1, CADM1, NNAT, APLP2, CKB, MBP, ATP2B1, APP, TMEM57, NDRG4, NUMB, ROBO2, NDRG2, CHD5, ACSL3, DCLK1, ATP5J, PLP1, NIN, PTPRS, ARL6, NCAM1, EPHA5, ATP7A, LRP8, SUDS3, CALM2	3.19057	0.000352942
GOTERM_BP_ALL	GO:0010646~regulation of cell communication	63	2.06871e-07	SYT1, HMGN3, CLSTN1, STOML1, CNOT2, EIF2A, PRDX2, SYT7, MCF2L, KANK1, YBX1, MAGED1, MFF, APP, SNAP47, PDE8B, CDK16, AGAP2, DLG1, STX3, ARL6, CDK4, BTBD9, ARHGEF10, NCAM1, ACVR2A, NPTN, PRNP, DBN1, SNX6, ADCYAP1R1, NNAT, FKBP1A, NEO1, IVNS1ABP, APLP2, SERINC3, SHISA9, NDRG4, DMD, NUMB, PPP3CB, CAMK2B, NDRG2, SNAP25, CHD5, FBXW11, RNF14, SCG2, APC, ICA1, DNM1L, PAIP2, RGS19, EPHA5, GRIA2, GRIA1, DY…	1.92036	0.000376447
GOTERM_BP_ALL	GO:0051128~regulation of cellular component organization	57	2.14447e-07	SYT1, CLSTN1, CNOT2, SYT7, KANK1, MFF, PACSIN1, EVI5, ROBO2, TBC1D9B, DLG1, HSP90AA1, STX3, NRXN3, KIDINS220, BTBD9, ARHGEF10, EML4, EML2, NCAM1, RND2, HUWE1, FNBP1L, NPTN, CLIP1, BIN1, DBN1, SNAP91, GPM6B, NEO1, TTC3, FAM107A, NDRG4, DMD, NUMB, ACTL6A, CAMK2B, CLASP2, XAF1, SNAP25, ACSL3, APC, SYNPO, CSNK1A1, EEF1A1, DNM1L, NIN, CPNE6, TRIM28, ATP7A, EPHA5, TOM1L2, KCTD17, LRP8, TNK2, APBB1, ATP…	2.01703	0.000390234
GOTERM_BP_ALL	GO:0032880~regulation of protein localization	33	2.20286e-07	HMGN3, SNAP91, CADM1, NNAT, GPM6B, FKBP1A, NEO1, SYT7, KANK1, MFF, NUMB, PPP3CB, ACTL6A, PDE8B, CDK16, ACSL3, FBXW11, SNAP25, DCLK1, DLG1, ICA1, DNM1L, STX3, HSP90AA1, TRIM28, RGS19, EPHA5, HUWE1, NPTN, LIME1, PRNP, APBB1, DBN1	2.80144	0.000400859
GOTERM_BP_ALL	GO:0034613~cellular protein localization	42	2.55511e-07	CLTA, CLTB, SNX6, MTX1, COPZ1, CASK, GPM6B, KANK1, YBX1, SSR1, MFF, PACSIN1, EVI5, DMD, NUMB, RAPGEF6, PPP3CB, DLG3, ACTL6A, CLASP2, FBXW11, ACSL3, DLG2, DCLK1, DLG1, TBC1D9B, BSG, HSP90AA1, STX3, DNM1L, NRXN2, TRIM28, STRADA, RGS19, ARL6, HUWE1, TOM1L2, NPTN, DENND4C, CLIP1, LIME1, DBN1	2.37698	0.000464958
GOTERM_BP_ALL	GO:0022607~cellular component assembly	57	2.78987e-07	KCNC2, SYT1, CADM1, CLSTN1, CNOT2, EIF2A, SYT7, KANK1, MFF, APP, RAPGEF6, SNAP47, DLG1, HSP90AA1, NRXN2, NRXN3, ARL6, ARHGEF10, EML2, NCAM1, NFU1, RPS19, FNBP1L, NPTN, CLIP1, KLHL12, BIN1, PRNP, DBN1, SNAP91, CAMK2G, FKBP1A, GPM6B, RPS25, SF3B1, DMD, CLASP2, XAF1, SNAP25, ACSL3, APC, SYNPO, EEF1A1, DLGAP1, DNM1L, NIN, TRIM28, STRADA, YTHDC1, PRPF18, ATP7A, CADPS, GRIA2, PKP4, KCTD17, ATP6V0A1, LU…	2.00118	0.000507679
GOTERM_BP_ALL	GO:0046907~intracellular transport	38	4.44881e-07	CLTA, CLTB, SNX6, MTX1, COPZ1, CASK, SYT7, KANK1, SSR1, MFF, APP, TBC1D17, EVI5, PPP3CB, ACTL6A, FBXW11, TBC1D9B, DYNC1I1, BSG, HSP90AA1, STX3, TRIM28, STRADA, RGS19, NXF1, ARL6, DDX39, KIF1B, HUWE1, AKTIP, TOM1L2, FNBP1L, KLHL12, THOC7, CLIP1, LIME1, ERC1, DBN1	2.47385	0.000809558
GOTERM_BP_ALL	GO:0044085~cellular component biogenesis	60	4.85289e-07	KCNC2, SYT1, CADM1, CLSTN1, CNOT2, EIF2A, SYT7, KANK1, MFF, WDR37, APP, RAPGEF6, SNAP47, DLG1, HSP90AA1, NRXN2, NRXN3, ARL6, ARHGEF10, EML2, NCAM1, NFU1, RPS19, FNBP1L, NPTN, CLIP1, KLHL12, BIN1, PRNP, DBN1, SNAP91, CAMK2G, FKBP1A, GPM6B, RPS25, SF3B1, DMD, CLASP2, XAF1, SNAP25, ACSL3, APC, RPS24, SYNPO, EEF1A1, DLGAP1, DNM1L, NIN, TRIM28, STRADA, YTHDC1, PRPF18, ATP7A, CADPS, GRIA2, PKP4, KCTD17…	1.91919	0.000883088
GOTERM_BP_ALL	GO:0065003~macromolecular complex assembly	42	5.47709e-07	KCNC2, SYT1, SNAP91, CAMK2G, CNOT2, EIF2A, FKBP1A, KANK1, RPS25, SF3B1, MFF, APP, DMD, SNAP47, CLASP2, XAF1, SNAP25, ACSL3, APC, DLG1, EEF1A1, HSP90AA1, DNM1L, NIN, TRIM28, STRADA, YTHDC1, ARL6, PRPF18, CADPS, EML2, NCAM1, RPS19, GRIA2, KCTD17, ATP6V0A1, KLHL12, CLIP1, PRNP, BIN1, LUC7L, DBN1	2.30924	0.000996673
GOTERM_BP_ALL	GO:0010976~positive regulation of neuron projection development	17	5.78557e-07	EEF1A1, SYT1, NIN, CPNE6, KIDINS220, RND2, PACSIN1, NDRG4, DMD, NUMB, NPTN, CLIP1, CAMK2B, LRP8, ROBO2, APBB1, DBN1	4.77869	0.00105281
GOTERM_BP_ALL	GO:0015031~protein transport	45	6.63276e-07	HMGN3, CLTA, SNAP91, CLTB, CADM1, SNX6, MTX1, COPZ1, NNAT, CASK, GPM6B, NEO1, SYT7, KANK1, SSR1, MFF, TBC1D17, EVI5, PPP3CB, ACTL6A, PDE8B, CDK16, SNAP25, ACSL3, FBXW11, TBC1D9B, BSG, ICA1, HSP90AA1, STX3, DNM1L, TRIM28, STRADA, RGS19, ARL6, CADPS, EPHA5, HUWE1, AKTIP, TOM1L2, DENND4C, CLIP1, LIME1, ERC1, APBB1	2.20435	0.00120697
GOTERM_BP_ALL	GO:0051640~organelle localization	20	8.85104e-07	DYNC1I1, SYT1, KIF22, STX3, DNM1L, NIN, SYT6, SYT7, BTBD9, CADPS, PACSIN1, KIF1B, FNBP1L, DMD, SNAP47, KLHL12, CLASP2, BIN1, SNAP25, DLG1	3.92111	0.00161063
GOTERM_BP_ALL	GO:0031344~regulation of cell projection organization	25	9.73945e-07	EEF1A1, SYT1, HSP90AA1, NIN, CPNE6, NEO1, KIDINS220, KANK1, ATP7A, RND2, PACSIN1, FNBP1L, NDRG4, DMD, NUMB, NPTN, KCTD17, CLIP1, ROBO2, CAMK2B, LRP8, APBB1, DBN1, SNAP25, APC	3.20589	0.0017723
GOTERM_BP_ALL	GO:0051650~establishment of vesicle localization	13	1.1523e-06	DYNC1I1, SYT1, STX3, SYT6, SYT7, BTBD9, CADPS, PACSIN1, FNBP1L, KLHL12, SNAP47, CLASP2, SNAP25	6.27043	0.00209684
GOTERM_BP_ALL	GO:0031175~neuron projection development	30	1.20586e-06	SYT1, SNAP91, NEO1, KANK1, PACSIN1, APP, NDRG4, DMD, NUMB, CAMK2B, ROBO2, CDK16, DCLK1, APC, EEF1A1, PLP1, STX3, NIN, CPNE6, KIDINS220, ATP7A, NCAM1, EPHA5, RND2, NPTN, CLIP1, LRP8, APBB1, DBN1, CHL1	2.76521	0.00219431
GOTERM_BP_ALL	GO:0043933~macromolecular complex subunit organization	52	1.63186e-06	KCNC2, SYT1, HMGN3, MORF4L2, CNOT2, EIF2A, KANK1, MFF, APP, SNAP47, DLG1, HSP90AA1, ARL6, EML4, EML2, NCAM1, RPS19, HUWE1, CLIP1, KLHL12, PRNP, BIN1, DBN1, SUDS3, SNAP91, CAMK2G, FKBP1A, RPS25, SF3B1, DMD, ACTL6A, CLASP2, XAF1, SNAP25, CHD5, ACSL3, APC, EEF1A1, DNM1L, NIN, TRIM28, STRADA, YTHDC1, PRPF18, ATP7A, CADPS, GRIA2, UBTF, KCTD17, ATP6V0A1, LUC7L, APBB1	1.98043	0.00296948
GOTERM_BP_ALL	GO:0050804~modulation of synaptic transmission	17	2.00865e-06	SYT1, ICA1, STX3, PAIP2, CLSTN1, SYT7, BTBD9, NCAM1, SHISA9, GRIA2, GRIA1, NPTN, SNAP47, CAMK2B, LRP8, DBN1, SNAP25	4.34688	0.00365512
GOTERM_BP_ALL	GO:0051648~vesicle localization	13	2.42919e-06	DYNC1I1, SYT1, STX3, SYT6, SYT7, BTBD9, CADPS, PACSIN1, FNBP1L, KLHL12, SNAP47, CLASP2, SNAP25	5.83913	0.00442037
GOTERM_BP_ALL	GO:0048522~positive regulation of cellular process	88	3.11156e-06	KCNC2, CDK19, SYT1, HMGN3, CADM1, CLSTN1, MORF4L2, CASK, CNOT2, EIF2A, PRDX2, SYT7, YBX1, CAMKK1, MCF2L, KANK1, MAGED1, MFF, APP, PACSIN1, SNAP47, ROBO2, AGAP2, DLG1, STX3, HSP90AA1, NRXN3, CDK4, KIDINS220, ARHGEF10, RND2, NCAM1, MYT1L, ACVR2A, HUWE1, FNBP1L, NPTN, CLIP1, BIN1, DBN1, SUDS3, ADCYAP1R1, NNAT, FKBP1A, NEO1, ATF2, SERINC3, TRP53BP1, NDRG4, DMD, NUMB, PPP3CB, ACTL6A, CAMK2B, SNRNP70, …	1.55376	0.00566203
GOTERM_BP_ALL	GO:0032990~cell part morphogenesis	28	3.28867e-06	SYT1, SNAP91, NEO1, KANK1, MFF, APP, PACSIN1, DMD, NUMB, CAMK2B, ROBO2, DCLK1, APC, DNM1L, NIN, CPNE6, KIDINS220, ARL6, ATP7A, NCAM1, EPHA5, RND2, FNBP1L, KCTD17, LRP8, APBB1, DBN1, CHL1	2.75432	0.00598431
GOTERM_BP_ALL	GO:0007417~central nervous system development	30	3.29797e-06	KCNC2, SYT1, CADM1, NNAT, APLP2, MBP, CKB, ATP2B1, APP, TMEM57, NDRG4, NUMB, ACTL6A, ROBO2, NDRG2, ACSL3, CHD5, DCLK1, ATP5J, PLP1, NIN, PTPRS, ARL6, ATP7A, NCAM1, EPHA5, LRP8, BIN1, CALM2, SUDS3	2.62824	0.00600122
GOTERM_BP_ALL	GO:0007275~multicellular organism development	93	3.33559e-06	KCNC2, SYT1, CADM1, CLSTN1, CNOT2, PRDX2, YBX1, KANK1, CKB, MBP, ATP2B1, MAGED1, PKM, PACSIN1, APP, TMEM57, ANKRD11, DLG3, ROBO2, CDK16, AGAP2, DLG2, DLG1, ATP5J, BSG, STX3, HSP90AA1, NRXN2, NRXN3, SF1, PTPRS, ARL6, CDK4, KIDINS220, ARHGEF10, RND2, NCAM1, MGAT1, MYT1L, ACVR2A, KIF1B, RPS19, NPTN, CLIP1, BIN1, DBN1, CHL1, SUDS3, LMBR1, SNAP91, ADCYAP1R1, CAMK2G, NNAT, GPM6B, FKBP1A, CACNB4, NEO1, …	1.51972	0.00606968
GOTERM_BP_ALL	GO:0048812~neuron projection morphogenesis	22	3.73752e-06	SYT1, SNAP91, NIN, CPNE6, NEO1, KIDINS220, ATP7A, EPHA5, NCAM1, RND2, APP, PACSIN1, DMD, NUMB, ROBO2, CAMK2B, LRP8, APBB1, DBN1, CHL1, DCLK1, APC	3.27653	0.00680104
GOTERM_BP_ALL	GO:0021762~substantia nigra development	7	4.88469e-06	PLP1, NDRG2, CALM2, SUDS3, CKB, MBP, ATP5J	15.638	0.00888841
GOTERM_BP_ALL	GO:0030030~cell projection organization	37	5.54598e-06	SYT1, SNAP91, NEO1, KANK1, PACSIN1, APP, NDRG4, DMD, NUMB, RAPGEF6, ROBO2, CAMK2B, CDK16, SNAP25, DCLK1, APC, EEF1A1, PLP1, HSP90AA1, STX3, NIN, CPNE6, ARL6, KIDINS220, ATP7A, NCAM1, EPHA5, RND2, FNBP1L, KCTD17, NPTN, CLIP1, LRP8, APBB1, DBN1, CHL1, PLEKHA1	2.25647	0.0100917
GOTERM_BP_ALL	GO:0006796~phosphate-containing compound metabolic process	60	6.27956e-06	ATP5D, CDK19, CASK, EIF2A, PRDX2, COX5A, CAMKK1, CKB, MAGED1, PKM, APP, NT5C2, DLG3, PDE8B, CDK16, AGAP2, DLG2, ATP5J, DLG1, PIK3C2A, PTPRS, KIDINS220, CDK4, ACVR2A, NPTN, ERC1, PRNP, DBNDD2, CAMK2G, ADCYAP1R1, FKBP1A, CACNB4, APLP2, SERINC3, MTMR1, DGKB, NDRG4, DMD, PPP3CB, ENO2, CAMK2B, NDRG2, PAPSS1, FBXW11, DCLK1, SCG2, APC, CSNK1A1, DNM1L, TRIM28, STRADA, ATP7A, EPHA5, AKTIP, DYRK1A, ATP6V0A…	1.77536	0.0114264
GOTERM_BP_ALL	GO:0048857~neural nucleus development	8	6.28941e-06	KCNC2, PLP1, NDRG2, CALM2, SUDS3, CKB, MBP, ATP5J	11.3189	0.0114444
GOTERM_BP_ALL	GO:0006793~phosphorus metabolic process	60	6.56228e-06	ATP5D, CDK19, CASK, EIF2A, PRDX2, COX5A, CAMKK1, CKB, MAGED1, PKM, APP, NT5C2, DLG3, PDE8B, CDK16, AGAP2, DLG2, ATP5J, DLG1, PIK3C2A, PTPRS, KIDINS220, CDK4, ACVR2A, NPTN, ERC1, PRNP, DBNDD2, CAMK2G, ADCYAP1R1, FKBP1A, CACNB4, APLP2, SERINC3, MTMR1, DGKB, NDRG4, DMD, PPP3CB, ENO2, CAMK2B, NDRG2, PAPSS1, FBXW11, DCLK1, SCG2, APC, CSNK1A1, DNM1L, TRIM28, STRADA, ATP7A, EPHA5, AKTIP, DYRK1A, ATP6V0A…	1.77289	0.0119409
GOTERM_BP_ALL	GO:0071702~organic substance transport	54	7.04503e-06	SYT1, CLTA, HMGN3, CLTB, CADM1, CASK, SYT7, KANK1, SSR1, MFF, TBC1D17, EVI5, PDE8B, CDK16, SLC4A4, TBC1D9B, BSG, HSP90AA1, STX3, G3BP2, ARL6, DDX39, HUWE1, CLIP1, THOC7, ERC1, SNAP91, SNX6, MTX1, COPZ1, NNAT, GPM6B, NEO1, CACNB4, SERINC3, PPP3CB, ACTL6A, SNAP25, ACSL3, FBXW11, ICA1, DNM1L, TRIM28, STRADA, RGS19, NXF1, CADPS, EPHA5, AKTIP, TOM1L2, DENND4C, LIME1, APBB1, ATP8A1	1.85144	0.0128192
GOTERM_BP_ALL	GO:0006836~neurotransmitter transport	12	7.10227e-06	CADPS, SYT1, ICA1, SNAP91, STX3, NRXN2, NRXN3, SNAP47, GPM6B, SYT6, SYT7, SNAP25	5.82117	0.0129234
GOTERM_BP_ALL	GO:0044707~single-multicellular organism process	104	8.17807e-06	KCNC2, SYT1, CADM1, CNOT2, SYT7, KANK1, ATP2B1, MAGED1, APP, PACSIN1, ROBO2, OXR1, BSG, PTPRS, BTBD9, RND2, MGAT1, NCAM1, RPS19, NPTN, CLIP1, BIN1, DBN1, SUDS3, SNAP91, LMBR1, ADCYAP1R1, CACNB4, TTC3, ATF2, NDRG4, DMD, NUMB, CLASP2, NDRG2, EEF1A1, NIN, PAIP2, CPNE6, UBP1, EPHA5, ATP7A, SRSF5, CACNA1D, UTP14B, PLEKHA1, CLSTN1, PRDX2, YBX1, MBP, CKB, PKM, TMEM57, ANKRD11, DLG3, PDE8B, CDK16, KCNQ2,…	1.43301	0.0148808
GOTERM_BP_ALL	GO:0007269~neurotransmitter secretion	10	8.48654e-06	CADPS, SYT1, SNAP91, STX3, NRXN2, NRXN3, SNAP47, SYT6, SYT7, SNAP25	7.38191	0.015442
GOTERM_BP_ALL	GO:0099643~signal release from synapse	10	8.48654e-06	CADPS, SYT1, SNAP91, STX3, NRXN2, NRXN3, SNAP47, SYT6, SYT7, SNAP25	7.38191	0.015442
GOTERM_BP_ALL	GO:0001505~regulation of neurotransmitter levels	12	9.78106e-06	CADPS, SYT1, ICA1, SNAP91, STX3, NRXN2, NRXN3, SNAP47, GPM6B, SYT6, SYT7, SNAP25	5.6282	0.0177973
GOTERM_BP_ALL	GO:0051094~positive regulation of developmental process	34	9.78495e-06	SYT1, MORF4L2, CLSTN1, GPM6B, NEO1, MAGED1, MFF, PACSIN1, NDRG4, DMD, NUMB, CAMK2B, ROBO2, CLASP2, AGAP2, APC, DLG1, EEF1A1, DNM1L, HSP90AA1, NIN, NRXN3, CPNE6, KIDINS220, NCAM1, RND2, ACVR2A, NPTN, KCTD17, CLIP1, LRP8, BIN1, APBB1, DBN1	2.30537	0.0178044
GOTERM_BP_ALL	GO:0060341~regulation of cellular localization	27	1.01142e-05	HMGN3, ADCYAP1R1, GPM6B, FKBP1A, KANK1, MFF, DMD, NUMB, PPP3CB, ACTL6A, CDK16, ACSL3, FBXW11, DCLK1, DLG1, ICA1, STX3, HSP90AA1, TRIM28, RGS19, BTBD9, EPHA5, HUWE1, NPTN, LIME1, DBN1, CALM2	2.65288	0.0184035
GOTERM_BP_ALL	GO:0010975~regulation of neuron projection development	20	1.0385e-05	EEF1A1, SYT1, NIN, CPNE6, NEO1, KIDINS220, KANK1, RND2, PACSIN1, NDRG4, DMD, NUMB, NPTN, CLIP1, CAMK2B, LRP8, ROBO2, APBB1, DBN1, SNAP25	3.30963	0.0188962
GOTERM_BP_ALL	GO:0048856~anatomical structure development	99	1.06652e-05	KCNC2, SYT1, CADM1, MORF4L2, CNOT2, KANK1, ATP2B1, MAGED1, MFF, APP, PACSIN1, ROBO2, BSG, PTPRS, MGAT1, NCAM1, RND2, RPS19, FNBP1L, NPTN, CLIP1, BIN1, DBN1, SUDS3, SNAP91, LMBR1, ADCYAP1R1, CACNB4, TTC3, ATF2, NDRG4, DMD, NUMB, CLASP2, NDRG2, EEF1A1, NIN, CPNE6, UBP1, EPHA5, ATP7A, SRSF5, KCTD17, UTP14B, PLEKHA1, CLSTN1, PRDX2, YBX1, MBP, CKB, PKM, TMEM57, ANKRD11, DLG3, CDK16, AGAP2, DLG2, DLG1,…	1.44927	0.019406
GOTERM_BP_ALL	GO:0048666~neuron development	31	1.18791e-05	SYT1, SNAP91, NEO1, KANK1, PACSIN1, APP, NDRG4, DMD, NUMB, CAMK2B, ROBO2, CDK16, DLG2, DCLK1, APC, EEF1A1, PLP1, STX3, NIN, CPNE6, KIDINS220, ATP7A, NCAM1, EPHA5, RND2, NPTN, CLIP1, LRP8, APBB1, DBN1, CHL1	2.40994	0.0216146
GOTERM_BP_ALL	GO:0099531~presynaptic process involved in chemical synaptic transmission	10	1.19984e-05	CADPS, SYT1, SNAP91, STX3, NRXN2, NRXN3, SNAP47, SYT6, SYT7, SNAP25	7.07433	0.0218315
GOTERM_BP_ALL	GO:0099003~vesicle mediated transport in synapse	9	1.25207e-05	CADPS, SYT1, PACSIN1, STX3, SNAP47, SYT6, SYT7, SNAP25, BTBD9	8.30465	0.0227818
GOTERM_BP_ALL	GO:0050890~cognition	15	1.28226e-05	NRXN2, PAIP2, NRXN3, BTBD9, NCAM1, APP, NDRG4, GRIA1, NPTN, PDE8B, PRNP, APBB1, SNAP25, CHL1, ATP8A1	4.2446	0.0233311
GOTERM_BP_ALL	GO:0048858~cell projection morphogenesis	26	1.49466e-05	SYT1, SNAP91, NEO1, KANK1, APP, PACSIN1, DMD, NUMB, CAMK2B, ROBO2, DCLK1, APC, NIN, CPNE6, KIDINS220, ARL6, ATP7A, NCAM1, EPHA5, RND2, FNBP1L, KCTD17, LRP8, DBN1, APBB1, CHL1	2.65927	0.0271952
GOTERM_BP_ALL	GO:0034622~cellular macromolecular complex assembly	27	1.59752e-05	SNAP91, CNOT2, FKBP1A, EIF2A, KANK1, RPS25, SF3B1, DMD, SNAP47, CLASP2, SNAP25, DLG1, APC, DNM1L, HSP90AA1, NIN, YTHDC1, PRPF18, ARL6, EML2, CADPS, RPS19, CLIP1, ATP6V0A1, LUC7L, BIN1, DBN1	2.58409	0.0290664
GOTERM_BP_ALL	GO:0045666~positive regulation of neuron differentiation	17	1.6352e-05	EEF1A1, SYT1, NIN, CPNE6, KIDINS220, RND2, PACSIN1, NDRG4, DMD, NUMB, NPTN, CLIP1, CAMK2B, LRP8, ROBO2, APBB1, DBN1	3.68154	0.0297519
GOTERM_BP_ALL	GO:0035418~protein localization to synapse	6	1.66721e-05	DLGAP1, NRXN2, NPTN, DLG3, DLG2, DLG1	18.1911	0.0303343
GOTERM_BP_ALL	GO:0045664~regulation of neuron differentiation	23	1.74712e-05	EEF1A1, SYT1, NIN, CPNE6, NEO1, KIDINS220, KANK1, TTC3, RND2, PACSIN1, APP, NDRG4, DMD, NUMB, NPTN, CLIP1, CAMK2B, LRP8, ROBO2, BIN1, APBB1, DBN1, SNAP25	2.86713	0.031788
GOTERM_BP_ALL	GO:0051656~establishment of organelle localization	16	1.89721e-05	DYNC1I1, SYT1, KIF22, STX3, SYT6, SYT7, BTBD9, CADPS, PACSIN1, KIF1B, FNBP1L, SNAP47, KLHL12, CLASP2, SNAP25, DLG1	3.8478	0.0345183
GOTERM_BP_ALL	GO:0071822~protein complex subunit organization	36	1.95343e-05	KCNC2, SYT1, SNAP91, CAMK2G, FKBP1A, KANK1, MFF, APP, DMD, SNAP47, CLASP2, XAF1, CHD5, SNAP25, APC, DLG1, EEF1A1, DNM1L, HSP90AA1, NIN, TRIM28, STRADA, ARL6, EML4, ATP7A, CADPS, EML2, NCAM1, RPS19, GRIA2, KCTD17, ATP6V0A1, KLHL12, CLIP1, PRNP, DBN1	2.16132	0.0355411
GOTERM_BP_ALL	GO:0023061~signal release	18	1.96152e-05	SYT1, ICA1, HMGN3, SNAP91, STX3, NRXN2, NRXN3, NNAT, SYT6, SYT7, CADPS, EPHA5, ACVR2A, PPP3CB, SNAP47, PDE8B, CDK16, SNAP25	3.44934	0.0356882
GOTERM_BP_ALL	GO:0007611~learning or memory	14	1.9628e-05	NRXN2, PAIP2, NRXN3, BTBD9, NCAM1, APP, GRIA1, NDRG4, NPTN, PDE8B, PRNP, APBB1, SNAP25, ATP8A1	4.38557	0.0357115
GOTERM_BP_ALL	GO:0044767~single-organism developmental process	99	1.99892e-05	KCNC2, SYT1, CADM1, MORF4L2, CNOT2, KANK1, ATP2B1, MAGED1, MFF, APP, PACSIN1, ROBO2, BSG, PTPRS, MGAT1, NCAM1, RND2, RPS19, FNBP1L, NPTN, CLIP1, BIN1, DBN1, SUDS3, SNAP91, LMBR1, ADCYAP1R1, CACNB4, TTC3, ATF2, NDRG4, DMD, NUMB, CLASP2, NDRG2, EEF1A1, NIN, CPNE6, UBP1, EPHA5, ATP7A, SRSF5, KCTD17, UTP14B, PLEKHA1, CLSTN1, PRDX2, YBX1, MBP, CKB, PKM, TMEM57, ANKRD11, DLG3, CDK16, AGAP2, DLG2, DLG1,…	1.42955	0.0363685
GOTERM_BP_ALL	GO:0072657~protein localization to membrane	17	2.30006e-05	BSG, HSP90AA1, STX3, NRXN2, ARL6, SSR1, MFF, PACSIN1, NUMB, DENND4C, RAPGEF6, CLIP1, DLG3, CLASP2, ACSL3, DLG2, DLG1	3.58105	0.0418465
GO Molecular Function annotation terms significantly enriched in the gene list of alternatively spliced mRNA transcripts in PS19 vs WT cortex
Category	Term	Count	PValue	Genes	Fold Enrichment	FDR
GOTERM_MF_ALL	GO:0005515~protein binding	165	2.19451e-23	KCNC2, SYT1, HMGN3, CADM1, CNOT2, CASK, SYT6, SYT7, KANK1, MAGED1, ATP2B1, MFF, PACSIN1, APP, FAM49B, RAPGEF6, FAU, ROBO2, SLC4A4, TBC1D9B, BSG, MAGI1, PTPRS, BTBD9, RND2, NCAM1, NFU1, RPS19, NPTN, CLIP1, ERC2, BIN1, ERC1, DBN1, SUDS3, ARPP21, SNAP91, SNX6, ADCYAP1R1, CACNB4, TTC3, MED12L, CALU, ATF2, TRP53BP1, NDRG4, DMD, NUMB, CLASP2, SLC30A9, RNF14, RPS24, EEF1A1, NIN, CPNE6, PPFIBP1, NXF1, EP…	1.736	3.26135e-20
GOTERM_MF_ALL	GO:0030165~PDZ domain binding	17	5.27768e-13	CADM1, CASK, GRIA3, KIDINS220, ATP2B1, ACVR2A, SHISA9, GRIA2, GRIA1, DLG3, ERC2, ERC1, CACNA1D, DLG2, PLEKHA1, DLG1, DTNA	12.292	7.84384e-10
GOTERM_MF_ALL	GO:0005488~binding	198	2.97832e-12	SYT1, HMGN3, CADM1, SYT6, SYT7, ATP2B1, MAGED1, APP, NT5C2, RAPGEF6, FAU, TBC1D9B, BSG, MAGI1, PTPRS, BTBD9, RND2, MGAT1, RPS19, HUWE1, NPTN, BIN1, DBN1, SUDS3, CACNB4, CALU, RPS25, TRP53BP1, DMD, RPS24, PAIP2, PPFIBP1, YTHDC1, NXF1, TPD52L2, UBP1, EPHA5, SRSF5, RGS7, TNK2, PARP2, ATP5D, EIF2A, CAMKK1, YBX1, MCF2L, CKB, PKM, EVI5, SNAP47, DOCK10, AGAP2, ZCCHC12, DYNC1I1, ZBTB20, STX3, PIK3C2A, SF…	1.22364	4.42615e-09
GOTERM_MF_ALL	GO:0019904~protein domain specific binding	33	6.97467e-11	CADM1, REPS1, CASK, ATP2B1, APP, SHISA9, IPCEF1, DLG3, ACSL3, SNAP25, DLG2, DTNA, DLG1, ICA1, DLGAP1, HSP90AA1, DLGAP4, TRIM28, RGS19, GRIA3, KIDINS220, NCAM1, ACVR2A, SRSF5, GRIA2, GRIA1, TNK2, ERC2, ERC1, LUC7L, CACNA1D, CALM2, PLEKHA1	3.90943	1.03654e-07
GOTERM_MF_ALL	GO:0019899~enzyme binding	56	3.17976e-10	CDK19, YBX1, MBP, CKB, APP, EVI5, RAPGEF6, DLG3, DOCK10, AGAP2, DLG2, TBC1D9B, DLG1, HSP90AA1, KIDINS220, BTBD9, NCAM1, RPS19, ERC1, BIN1, SUDS3, CHL1, SNAP91, ADCYAP1R1, FKBP1A, CACNB4, ATF2, CALU, DMD, PPP3CB, CAMK2B, CHD5, ACSL3, RNF14, APC, EEF1A1, DNM1L, NIN, TRIM28, STRADA, RGS19, NAE1, ATP7A, CADPS, SRSF5, RNF114, GRIA2, AKTIP, TOM1L2, GRIA1, ATP6V0A1, YIPF2, LIME1, APBB1, CALM2, MPHOSPH8	2.44254	4.72558e-07
GOTERM_MF_ALL	GO:0008092~cytoskeletal protein binding	31	6.75005e-08	KIF22, SNX6, CLSTN1, PACSIN1, TRIM2, DMD, CLASP2, KIF21A, KCNQ2, SNAP25, SYNPO, APC, DYNC1I1, DNM1L, HSP90AA1, MAGI1, ARHGEF10, EML4, EML2, KIF1B, GRIA2, GRIA1, LIMCH1, DYRK1A, CLIP1, LRP8, PRNP, BIN1, APBB1, DBN1, CACNA1D	3.09171	0.000100315
GOTERM_MF_ALL	GO:0019900~kinase binding	23	1.40266e-05	EEF1A1, HSP90AA1, SNAP91, NIN, STRADA, RGS19, CACNB4, KIDINS220, ATF2, CADPS, SRSF5, RPS19, GRIA2, TOM1L2, GRIA1, DLG3, LIME1, CAMK2B, ACSL3, AGAP2, DLG2, APC, DLG1	2.90531	0.0208434
Keywrods functional category annotation terms significantly enriched in the gene list of alternatively spliced mRNA transcripts in PS19 vs WT cortex
Category	Term	Count	PValue	Genes	Fold Enrichment	FDR
UP_KEYWORDS	Phosphoprotein	172	9.44167e-36	KCNC2, SYT1, SEPT3, HMGN3, CADM1, MORF4L2, STOML1, CASK, CNOT2, SYT6, SYT7, COX5A, SSR1, ATP2B1, MFF, PACSIN1, APP, TBC1D17, NT5C2, ROBO2, SLC4A4, RBM12, TBC1D9B, OXR1, SNRPA1, BSG, MAGI1, NCAM1, DDX39, HUWE1, FNBP1L, CLIP1, ERC2, BIN1, ERC1, DBN1, SUDS3, ARPP21, SNAP91, DBNDD2, SNX6, ADCYAP1R1, CACNB4, TTC3, MED12L, ATF2, CALU, TRP53BP1, NDRG4, DMD, NUMB, NDRG2, CLASP2, RNF14, RPS24, EEF1A1, NIN…	2.18863	1.19561e-32
UP_KEYWORDS	Alternative splicing	132	4.07692e-32	HMGN3, SEPT3, CADM1, CNOT2, CASK, SYT6, SYT7, MFF, APP, ROBO2, SMOX, SLC4A4, TBC1D9B, OXR1, BSG, MAGI1, PTPRS, TATDN1, NCAM1, DDX39, HUWE1, FNBP1L, NPTN, CLIP1, FBXL6, ERC2, ERC1, BIN1, DBN1, ARPP21, SNAP91, LMBR1, CACNB4, TTC3, ATF2, MED12L, TRP53BP1, NDRG4, DMD, NUMB, NDRG2, CLASP2, SLC30A9, RNF14, RPS24, NIN, PPFIBP1, YTHDC1, OCIAD1, UBP1, TMEM191C, ARMC8, PKP4, TNK2, CACNA1D, PLEKHA1, CLTB, C…	2.6771	5.16266e-29
UP_KEYWORDS	Synapse	26	4.8567e-14	KCNC2, SYT1, DLGAP1, ICA1, SEPT3, DNM1L, CADM1, CLSTN1, GRIA3, SYT6, SYT7, CADPS, ATP2B1, MFF, PACSIN1, SHISA9, GRIA2, GRIA1, DMD, ERC2, CDK16, SNAP25, DLG2, DTNA, DLG1, SYNPO	7.05882	6.14397e-11
UP_KEYWORDS	Cell junction	31	9.82123e-12	KCNC2, SYT1, SEPT3, CADM1, CLSTN1, SYT6, SYT7, ATP2B1, MFF, PACSIN1, SHISA9, DMD, CDK16, SNAP25, DLG2, SYNPO, DLG1, DTNA, APC, ICA1, DLGAP1, DNM1L, MAGI1, GRIA3, CADPS, GRIA2, GRIA1, PKP4, ERC2, TNK2, DBN1	4.54556	1.24368e-08
UP_KEYWORDS	Cytoplasmic vesicle	26	4.90866e-11	SYT1, CLTA, CLTB, SNX6, COPZ1, SYT6, SYT7, MFF, PACSIN1, TBC1D17, CDK16, ICA1, DNM1L, PIK3C2A, CPNE6, RND2, CADPS, KIF1B, FNBP1L, DENND4C, KLHL12, CLIP1, ATP6V0A1, TNK2, GGNBP2, ATP8A1	5.15337	6.2159e-08
UP_KEYWORDS	Cytoplasm	88	1.2239e-10	KIF22, SYT1, SEPT3, CLTA, CASK, CNOT2, PRDX2, SYT6, YBX1, MCF2L, CAMKK1, CKB, MBP, MAGED1, PKM, PACSIN1, TRIM2, PCBP3, EVI5, NT5C2, SNAP47, SMOX, CDK16, AGAP2, DYNC1I1, HSP90AA1, MAGI1, PIK3C2A, SARS, ARL6, CDK4, EML4, EML2, DDX39, NFU1, KIF1B, HUWE1, FNBP1L, CLIP1, THOC7, ERC2, BIN1, ERC1, DBN1, REPS2, ARPP21, SNX6, COPZ1, FKBP1A, IVNS1ABP, ATF2, MTMR1, DGKB, NDRG4, DMD, ENO2, IPCEF1, CAMK2B, ND…	1.9367	1.54984e-07
UP_KEYWORDS	Acetylation	68	1.66502e-09	ATP5D, CDK19, CLTA, CLTB, EIF2A, PRDX2, COX5A, YBX1, MBP, ATP2B1, PKM, GRIPAP1, DOCK10, ATP5J, SNRPA1, HSP90AA1, PIK3C2A, SARS, SF1, CDK4, EML4, DDX39, RPS19, KIF1B, HUWE1, THOC7, RBM39, ERC1, BIN1, DBN1, SUDS3, ARPP21, SNX6, COPZ1, FKBP1A, ATF2, CALU, RPS25, SF3B1, MTMR1, ENO2, PPP3CB, ACTL6A, NDRG2, SNRNP70, KIF21A, PAPSS1, RPS24, APC, CSNK1A1, EEF1A1, DNM1L, LZTR1, IMMT, TRIM28, PPFIBP1, NXF1,…	2.10905	2.10843e-06
UP_KEYWORDS	Coiled coil	66	5.7767e-09	ATP5D, KIF22, CLTA, EIF2A, MCF2L, KANK1, MFF, APP, PACSIN1, TMEM57, EVI5, GRIPAP1, ANKRD11, SNAP47, DYNC1I1, STX3, HSP90AA1, ARHGEF10, EML4, EML2, MYT1L, KIF1B, HUWE1, FNBP1L, LIMCH1, CLIP1, THOC7, ERC2, ERC1, BIN1, DBN1, SUDS3, REPS2, LMBR1, ARPP21, REPS1, GPM6B, TTC3, MED12L, ATF2, SF3B1, MTMR1, DMD, CLASP2, KIF21A, SNAP25, CHD5, DTNA, APC, NIN, IMMT, TRIM28, PPFIBP1, YTHDC1, TPD52L2, CADPS, TM…	2.07962	7.31511e-06
UP_KEYWORDS	Nucleotide-binding	39	9.38516e-06	CDK19, KIF22, SEPT3, CAMK2G, CASK, CAMKK1, CKB, PKM, ATP2B1, DGKB, NT5C2, CAMK2B, KIF21A, CDK16, PAPSS1, AGAP2, CHD5, ACSL3, DCLK1, CSNK1A1, EEF1A1, HSP90AA1, DNM1L, NIN, MAGI1, PIK3C2A, SARS, ARL6, CDK4, ATP7A, RND2, EPHA5, ACVR2A, DDX39, KIF1B, EIF4A2, DYRK1A, TNK2, ATP8A1	2.15507	0.0118839
UP_KEYWORDS	Neurogenesis	13	1.02628e-05	EPHA5, MYT1L, CAMK2G, NUMB, NPTN, ACTL6A, CAMK2B, ROBO2, NDRG2, CHD5, DBN1, DCLK1, CHL1	5.10121	0.0129952
UP_KEYWORDS	Coated pit	7	1.06552e-05	CLTA, APP, CLTB, DNM1L, SNAP91, REPS1, TNK2	13.8462	0.013492
UP_KEYWORDS	Membrane	121	2.59382e-05	KCNC2, SYT1, CADM1, STOML1, CNOT2, CASK, SYT6, SYT7, COX5A, SSR1, ATP2B1, MAGED1, MFF, PACSIN1, APP, FAM49B, SMOX, ROBO2, SLC4A4, TBC1D9B, BSG, MAGI1, PTPRS, RND2, NCAM1, MGAT1, LHFPL3, HUWE1, FNBP1L, NPTN, CLIP1, ERC1, SNAP91, LMBR1, SNX6, ADCYAP1R1, COPZ1, MTX1, TTC3, CALU, ATF2, SERINC3, DMD, NUMB, CLASP2, SLC30A9, TMEM222, CPNE6, EPHA5, NMT2, ATP7A, TMEM191C, AKTIP, PKP4, YIPF2, RGS7, TNK2, C…	1.35065	0.0328409
